# Supplementary material for: Topological and functional characterization of human translation efficiency covariation network
Source: Bioinformatics. 2025 Oct 22;41(11):btaf583. doi: 10.1093/bioinformatics/btaf583 (PMC12596699; doi:10.1093/bioinformatics/btaf583)
Supplement: btaf583_Supplementary_Data [file btaf583_supplementary_data.zip]

Archive with 2 entries (2 files):
- TEC Network Analyses Supplementary Tables.xlsx
- TEC Network Supplementary.pdf
