# Supplementary material for: Topological and functional characterization of human translation efficiency covariation network
Source: Bioinformatics. 2025 Oct 22;41(11):btaf583. doi: 10.1093/bioinformatics/btaf583 (PMC12596699; doi:10.1093/bioinformatics/btaf583)
Supplement: btaf583_Supplementary_Data [file btaf583_supplementary_data.zip › TEC Network Analyses Supplementary Tables.xlsx]

## Sheet: S1
Threshold	k_min	alpha	D statistic	p_fit	BA model p_fit	Exponential (Reporting log-likelihood R value and p value, where R > 0 suggests a preference for the power law distribution)	Lognormal positive (Reporting log-likelihood R value and p value, where R > 0 suggests a preference for the power law distribution)	Truncated power law (Reporting log-likelihood R value and p value, where R > 0 suggests a preference for the power law distribution)
0.9	1	1.4011	0.1448	0	0.608	(49.8989, 3.5567e-3)	(-12.1061, 3.7086e-05)	(-24.3999, 2.8346e-12)
0.85	1	1.5094	0.0775	0	0.93	(381.1740, 1.8894e-48)	(-11.4438, 0.0229)	(-29.4036, 1.7431e-14)
0.8	2	1.6475	0.0628	0	0.684	(347.7295, 2.099e-27)	(-44.1795, 3.4862e-12)	(-64.5377, 0.0)
0.75	8	1.8659	0.0658	0	0.93	(23.6516, 0.3048)	(-71.9323, 2.1233e-15)	(-97.9996, 0.0)
0.7	132	4.9441	0.065	0	0.91	(-6.592, 0.0012)	(-6.4604, 0.0183)	(-6.0247, 5.18077e4)
0.65	248	6.9018	0.0772	0.21	0.82	(2.0790, 0.0582)	(1.5164, 0.4582)	(2.3536, 0.0300)
0.6	177	3.4879	0.0923	0	0.2	(-85.4886, 6.5229e-39)	(-91.6292, 9.3391e-18)	(-72.1819, 0.0)
0.55	334	4.4139	0.103	0	0.475	(-71.5713, 7.5089e-60)	(-107.4501, 3.5529e-20)	(-60.5495, 0.0)
0.5	491	4.5987	0.1082	0	0.08	(-99.5085, 1.2250e-88)	(-157.7191, 2.56137e-28)	(-84.4992, 0.0)

## Sheet: S2
Gene name	Jaccard index	TEC degree	RNA degree	TEC clustering	RNA clustering
MT.ATP6	0.75	4	3	0.9199	0.9572
MT.ND4L	0.75	4	3	0.9059	0.9545
MT.CO2	0.75	4	3	0.9118	0.9455
MT.ATP8	0.75	4	3	0.892	0.9513
RPL13	0.5581	84	50	0.8857	0.7696
RPS2	0.3918	87	48	0.8675	0.7786
EEF2	0.4409	85	49	0.848	0.7794
RIPOR1	0.3333	2	2	0.7949	0.8239
HLA.C	0.3333	2	2	0.8154	0.8028
HLA.B	0.3333	2	2	0.8154	0.8028
GAPDH	0.398	90	47	0.8318	0.7814
MSMO1	0	2	2	0.7941	0.8173
TPT1	0.4082	85	53	0.8764	0.7348
CCNE2	0	3	20	0.8048	0.8015
MRPL43	0.2	3	3	0.8095	0.7927
RPS19	0.4259	87	67	0.89	0.6547
RPS28	0.5319	79	65	0.8597	0.6705
EEF1A1	0.6706	77	65	0.8774	0.6503
MAT2A	0.0667	14	2	0.6928	0.8073
MKI67	0.0123	2	80	0.8111	0.6858
RPL13A	0.531	87	86	0.8801	0.6072
DEPDC1	0.0196	2	102	0.7979	0.6869
RPS18	0.5905	91	76	0.8553	0.6275
RPL26	0.4267	57	50	0.7943	0.6874
RPL37A	0.6019	87	86	0.8701	0.6115
UBALD2	0	2	4	0.8014	0.6791
RPS16	0.4623	97	58	0.8032	0.6746
RPLP0	0.4138	101	63	0.7691	0.6937
ECHS1	0.0625	3	14	0.7875	0.6745
RPL39	0.3243	27	71	0.8345	0.6254
RPL28	0.2717	88	29	0.7975	0.662
RPL23	0.5575	96	80	0.8298	0.6273
COPS9	0.0385	2	25	0.7814	0.672
POLR2L	0	5	3	0.639	0.8071
RPL37	0.7245	87	82	0.8261	0.6162
RPLP2	0.6538	90	82	0.8554	0.5859
DYNC1LI1	0	2	6	0.7904	0.6413
RPL27A	0.45	98	76	0.827	0.5987
RPS29	0.4286	79	51	0.8277	0.595
RPL10	0.488	98	88	0.8223	0.5953
CDC37	0.1818	8	5	0.6068	0.8071
RPS12	0.7103	96	87	0.8203	0.589
ZNF468	0.3333	2	6	0.8328	0.5744
PKM	0.0171	117	2	0.571	0.8359
RPL32	0.6364	99	81	0.8097	0.597
BRCA2	0.1111	4	36	0.6967	0.7099
RPL31	0.6822	97	83	0.8052	0.6014
KDELR1	0	2	12	0.8064	0.5951
RPL18A	0.4576	99	73	0.7861	0.6087
SKA3	0.015	2	133	0.822	0.5669
FDFT1	0	4	2	0.5418	0.8463
RPL29	0.3719	94	72	0.7994	0.5879
SGO1	0.0164	2	122	0.7782	0.6044
TAF7	0	5	2	0.5517	0.8268
RPS24	0.5508	98	85	0.7679	0.6063
CENPL	0	2	34	0.8125	0.5575
RPL12	0.5083	109	72	0.7393	0.6291
CKS1B	0.1	3	8	0.8507	0.5166
ZBTB45	0	2	12	0.8185	0.5452
RPL3	0.4915	99	77	0.8119	0.5432
FOXP4	0	4	9	0.5407	0.8133
DDX55	0	2	3	0.8195	0.5282
RPS3	0.5242	101	88	0.8083	0.539
RPL19	0.4963	103	99	0.7907	0.5516
RPL7	0.5317	99	94	0.7945	0.5478
NUP160	0.2	2	4	0.7997	0.5423
RPS15A	0.7009	103	96	0.7855	0.555
GPX4	0.25	7	13	0.7683	0.5719
RPL4	0.5455	101	103	0.7989	0.5407
RPL7A	0.624	104	99	0.779	0.5567
C5orf34	0.0303	2	32	0.8184	0.5171
ARL6IP4	0.25	2	3	0.7975	0.5376
RPS11	0.5036	100	109	0.805	0.5295
MGAT4B	0	2	3	0.7988	0.5346
KIF1C	0	3	2	0.5379	0.7951
RPS8	0.5317	100	93	0.8159	0.5158
RPS3A	0.52	100	90	0.8119	0.5186
RPS6	0.6124	98	110	0.8169	0.5113
RPS20	0.6897	106	90	0.7406	0.5875
NEK2	0.0941	10	83	0.6003	0.7259
RPS23	0.6639	100	98	0.7897	0.5342
RPL38	0.4173	97	100	0.7659	0.5579
IMPDH1	0	2	8	0.799	0.5235
ATP1A1	0.1111	8	2	0.5194	0.8019
YBX1	0.3613	113	49	0.644	0.677
RPL35	0.5564	97	110	0.8052	0.5151
ASF1B	0.0515	5	97	0.7323	0.5863
TPX2	0.0901	10	111	0.6969	0.6172
COX8A	0.1053	11	10	0.6476	0.6644
RPS21	0.561	97	95	0.8083	0.5033
RPL30	0.7034	106	95	0.7476	0.5629
RPS4X	0.5789	104	106	0.7768	0.5332
MYL12A	0.0526	2	18	0.8001	0.5097
CENPM	0.0619	6	97	0.7102	0.5995
GNAS	0.1429	33	31	0.5321	0.7773
SPCS3	0.0556	2	17	0.7883	0.5178
RPS27	0.6721	102	102	0.7842	0.5193
PDIA4	0.4286	6	4	0.4885	0.815
NCOA4	0.0417	23	2	0.4807	0.8216
UBE2C	0.0909	6	66	0.5444	0.7578
BIRC5	0.0818	9	110	0.6419	0.6521
GINS4	0.0275	3	109	0.803	0.4902
EEF1D	0.2705	92	63	0.669	0.6235
CLIC1	0.1957	19	36	0.723	0.5679
RPL23A	0.685	107	107	0.7542	0.5262
ACTB	0.0638	93	7	0.7769	0.5021
ZNF865	0.0625	3	31	0.7884	0.4889
KIF14	0.069	8	116	0.6298	0.6462
DTL	0.1129	14	124	0.6708	0.6025
HELLS	0.1389	17	65	0.6146	0.651
MCM2	0.0133	2	74	0.822	0.4425
NCAPG2	0.027	2	74	0.8177	0.4331
RPL6	0.5385	108	112	0.7392	0.5087
SEPTIN2	0.0172	57	2	0.4049	0.84
C8orf33	0	2	9	0.783	0.4617
KDM6B	0.1667	3	18	0.5374	0.7064
TDP2	0	2	15	0.8109	0.4308
TMEM50B	0	2	14	0.8108	0.4303
RPS27A	0.5039	81	113	0.7682	0.4712
AP3D1	0	3	7	0.8158	0.4228
RPL36	0.3972	102	95	0.7563	0.482
WDR76	0.0902	12	121	0.6992	0.5388
RPS5	0.5423	108	111	0.727	0.5102
RPL9	0.5766	117	99	0.6855	0.5515
RPSA	0.5969	122	84	0.6249	0.61
PBK	0.0862	11	115	0.5935	0.6406
QARS1	0.1765	17	3	0.4037	0.8299
SLC25A6	0.1351	36	6	0.7523	0.4809
CERS2	0.5	2	4	0.8287	0.4043
ATF6B	0.0833	2	24	0.8069	0.4246
NAA20	0	2	41	0.801	0.4286
GNPDA2	0	6	5	0.4317	0.7965
RPS9	0.5108	113	97	0.6858	0.5394
RPS14	0.5342	108	116	0.7373	0.4879
MBD6	0.0312	2	31	0.7915	0.4325
RPS15	0.3473	96	129	0.7662	0.4522
CHCHD1	0.0112	2	88	0.8026	0.415
PGP	0	2	18	0.8047	0.4127
LARP7	0	2	5	0.8139	0.4033
LNPEP	0	4	3	0.4026	0.8109
RPS25	0.414	108	114	0.7141	0.4981
RBM12	0.2	4	2	0.4134	0.7971
RPL8	0.6143	106	120	0.7389	0.4703
CDCA8	0.072	9	125	0.6397	0.5688
ASPM	0.0714	9	96	0.5334	0.6735
MRTFA	0	2	16	0.8185	0.3866
RPL14	0.3514	120	80	0.6588	0.542
MCM6	0.0147	2	67	0.7877	0.4128
ZNF816	0.2857	2	7	0.8328	0.3668
SHCBP1	0.1519	16	75	0.5149	0.6816
FBL	0.0833	3	23	0.8006	0.3957
BRPF3	0.1667	5	2	0.4025	0.7925
RPL34	0.4748	111	94	0.7061	0.4851
PCBP2	0.2295	52	23	0.6097	0.579
VPS13D	0	2	4	0.7772	0.4108
RPS10	0.5177	111	103	0.7223	0.464
MELK	0.0965	12	113	0.5426	0.6418
NDUFC1	0.0741	2	27	0.7968	0.3815
MAP2K7	0	3	35	0.7885	0.3888
CDAN1	0	10	2	0.3733	0.8038
CDCA3	0.1609	14	87	0.5549	0.6152
RPL18	0.3444	114	89	0.6806	0.4884
OAZ1	0.1226	38	81	0.6045	0.5618
VPS28	0	6	2	0.3718	0.7918
LDHA	0.05	53	10	0.6215	0.5398
RACK1	0.6122	117	120	0.6766	0.4831
UPF3B	0.1667	2	5	0.8423	0.3154
GNAI3	0.0526	3	57	0.8184	0.3387
CDCA5	0.1	11	110	0.5671	0.5858
ACTG1	0.2712	117	33	0.6382	0.5144
TMEM59	0.0167	2	59	0.8173	0.3323
PDXP	0.2857	6	3	0.599	0.5506
RPL5	0.4938	117	122	0.6732	0.4753
TUBA1B	0.2745	39	26	0.6132	0.5348
HIGD2A	0.0909	2	22	0.8107	0.3359
DIAPH3	0.0556	9	29	0.381	0.7639
MORF4L2	0.0189	51	3	0.3311	0.8122
PLK1	0.1609	14	87	0.5221	0.6208
EBNA1BP2	0	2	29	0.7918	0.3508
ATP6V0B	0.022	2	91	0.8266	0.3152
PSME2	0.0667	5	11	0.6452	0.4963
RBMX	0.0435	4	20	0.8106	0.3283
RPL22	0.5268	64	107	0.6753	0.4621
BMS1	0	2	14	0.7912	0.3444
GTF2F2	0	7	2	0.3411	0.7907
RPL11	0.4832	119	102	0.6623	0.4694
GTSE1	0.0541	6	111	0.5534	0.5752
BRIP1	0.0833	9	95	0.4774	0.6493
HNRNPA2B1	0.2623	38	39	0.529	0.5971
CSK	0.0167	2	59	0.7904	0.3351
TUBB	0.3971	126	64	0.5245	0.6007
MRPS26	0.0769	12	2	0.3451	0.7799
ESCO2	0.0261	3	115	0.5377	0.586
PPID	0	2	21	0.7974	0.3262
ZNF142	0	2	19	0.8037	0.3135
RPS7	0.6275	122	127	0.6509	0.4646
PSMD10	0.0606	2	33	0.803	0.3084
RRM2	0.1346	15	103	0.4621	0.6481
NPM1	0.2973	65	79	0.5361	0.5729
ATP5MF	0.0174	3	172	0.7972	0.3113
AURKB	0.1759	19	108	0.4698	0.6382
PPP6C	0	7	7	0.4674	0.6392
PARPBP	0.0294	3	102	0.5489	0.5563
NUDT21	0.0408	3	48	0.7942	0.3099
PSME1	0.0714	8	22	0.6	0.5032
CWC15	0	2	25	0.7813	0.3211
CENPF	0.1038	14	103	0.4556	0.6463
TMEM205	0	2	7	0.801	0.3007
ELOC	0.0138	2	145	0.8412	0.2599
TATDN2	0.0952	2	21	0.8304	0.2702
NSA2	0.0889	9	40	0.6535	0.4465
DENND4B	0.0328	4	59	0.8047	0.295
XRN2	0.1333	27	7	0.4104	0.6891
KIF20A	0.2255	28	97	0.4218	0.6773
MAPRE1	0.1765	47	13	0.4506	0.6482
SPC25	0.069	12	112	0.4577	0.64
SLC9A1	0	5	2	0.3161	0.781
TMEM94	0	2	11	0.8055	0.2916
DDB1	0.0351	57	2	0.2989	0.7959
RPS13	0.5166	128	101	0.6046	0.4881
HSP90AA1	0.2941	113	63	0.4936	0.5971
RPL15	0.4379	130	90	0.5842	0.5054
KDM5A	0	5	10	0.5576	0.5306
USP9X	0	2	3	0.8174	0.2697
TAF6L	0	2	3	0.8215	0.2636
MLXIP	0	2	6	0.8059	0.2767
NOB1	0.05	2	19	0.7886	0.2923
PRDX5	0.1264	23	75	0.6207	0.4581
GTPBP1	0	3	2	0.2635	0.8128
RPL10A	0.6178	130	124	0.6049	0.4707
KIF4A	0.0806	10	124	0.4518	0.623
HSP90B1	0.0909	12	24	0.4718	0.6015
MARK4	0.0667	13	3	0.2795	0.7938
TTK	0.0963	15	133	0.5013	0.5707
DUSP28	0.6667	2	3	0.7985	0.272
RANBP6	0	2	6	0.8031	0.2671
CDC20	0.2043	21	91	0.4022	0.668
RPL21	0.5283	113	130	0.6967	0.3723
RPL27	0.6101	126	130	0.6152	0.4538
CDT1	0.0769	6	64	0.4472	0.6212
EIF4B	0.2547	96	37	0.5814	0.4832
ZNF749	0.25	2	3	0.7824	0.281
DLGAP5	0.2087	26	113	0.3968	0.6663
CDC7	0	17	23	0.4705	0.5896
NONO	0.0333	120	4	0.382	0.6764
CCNG1	0	2	3	0.7932	0.2648
GRK2	0.0556	3	16	0.535	0.5226
NMT1	0	3	2	0.2674	0.7899
SRP72	0.0769	13	15	0.5256	0.5307
MRPL44	0	2	7	0.7948	0.2606
SEC22A	0	2	3	0.7872	0.2646
ADK	0	13	2	0.2448	0.8069
SHPRH	0	2	6	0.7868	0.2639
PRDX6	0.1296	88	34	0.3599	0.6854
KIF11	0.1484	20	127	0.4899	0.5554
CANX	0.1944	65	64	0.3996	0.6454
NCL	0.2857	30	51	0.5619	0.4811
ATE1	0	8	2	0.2629	0.7785
HSPA8	0.381	127	105	0.5409	0.4992
TOP2A	0.156	18	108	0.3967	0.6432
NAP1L1	0.3396	99	43	0.453	0.586
ATG4D	0	8	2	0.2293	0.8063
CENPE	0.1667	16	89	0.3837	0.6513
FNIP1	0	16	3	0.2096	0.8252
CKAP2L	0.0973	13	111	0.385	0.6496
ATP5F1E	0.3367	39	92	0.5726	0.4607
TOMM20	0.0566	5	51	0.4847	0.5477
SLC3A2	0	9	8	0.6316	0.4
HCCS	0	2	38	0.8067	0.2249
TNRC18	0.1176	5	14	0.4889	0.5386
EIF4A2	0.1458	32	23	0.578	0.4491
TACC3	0.0816	5	48	0.6819	0.345
NACA	0.381	100	103	0.5167	0.5099
KPNA2	0.1343	49	27	0.5232	0.5028
CD63	0.0312	5	28	0.3956	0.6297
TRAPPC10	0	2	6	0.8084	0.2164
MRPL41	0.1333	15	2	0.2148	0.8083
NDUFB11	0.169	36	47	0.4047	0.6164
PRDX1	0.2562	71	81	0.4822	0.5384
PRDX3	0.2165	61	57	0.3964	0.6218
RPL24	0.5663	137	123	0.5495	0.468
NDUFA4	0.2435	51	92	0.467	0.55
BSG	0.1429	45	51	0.4259	0.5909
LSM14B	0	2	8	0.7906	0.226
IDI1	0.04	8	18	0.5203	0.4962
GPATCH2	0	10	2	0.2373	0.7788
CALR	0.0769	53	17	0.4252	0.59
CENPO	0.0682	3	44	0.5249	0.4881
EEA1	0.0769	9	5	0.4449	0.5679
RPL35A	0.561	126	130	0.6152	0.3948
BUB1	0.1667	26	135	0.4397	0.5666
ARF4	0.0177	6	109	0.6402	0.3658
ATP5MC2	0.2653	42	82	0.4723	0.5337
TFAM	0	2	43	0.7902	0.2137
CCNA2	0.1587	22	124	0.4405	0.5629
NSRP1	0.1429	6	2	0.2214	0.7813
SFSWAP	0	4	5	0.2682	0.7331
BICD2	0	5	2	0.1583	0.8421
TMEM222	0.0882	3	34	0.8285	0.1719
SRBD1	0	14	2	0.2212	0.7788
RBM3	0.1304	48	30	0.5175	0.4811
ATP5IF1	0.0606	6	29	0.318	0.6798
INPPL1	0	11	3	0.1887	0.8071
TOPORS	0	6	2	0.2106	0.7844
STRAP	0.0172	6	112	0.5855	0.4084
DUS3L	0.0435	3	21	0.5426	0.4507
E4F1	0	2	8	0.8215	0.169
CHEK2	0	13	8	0.5383	0.4522
PPIA	0.3846	125	91	0.5386	0.4515
UNG	0	4	6	0.4	0.589
BAP1	0	2	20	0.7819	0.2061
HMMR	0.2736	31	104	0.3058	0.6819
AHCY	0.1071	23	8	0.4975	0.4901
INTS13	0	3	19	0.5277	0.4593
MYL6	0.1573	73	30	0.3917	0.5924
NAA50	0.0833	4	22	0.5369	0.4468
FH	0.1702	36	19	0.4499	0.5332
PGK1	0.1971	112	52	0.3786	0.6034
CDC45	0.1367	20	138	0.4511	0.5307
FAM160B2	0	7	4	0.1912	0.7904
AP2S1	0.0417	6	69	0.5326	0.4487
ATXN7L3	0.0909	2	22	0.8304	0.1481
UBA52	0.4365	142	118	0.502	0.476
FAU	0.4246	130	125	0.5249	0.4505
ZNF24	0	8	2	0.1707	0.8044
CEP63	0	3	8	0.7763	0.1979
KIFC1	0.175	21	120	0.4318	0.5399
QRSL1	0	2	6	0.8139	0.1572
PGD	0.0476	57	9	0.4062	0.5607
PREB	0	2	16	0.8003	0.1663
SCAMP1	0	4	5	0.1316	0.8346
DHX9	0.0921	75	8	0.3647	0.5997
SMIM26	0	3	8	0.2732	0.6896
IRF3	0.0303	2	32	0.7759	0.1859
NCAPH	0.1678	25	142	0.4276	0.5337
SGO2	0.14	15	99	0.4192	0.542
PAK1IP1	0	4	9	0.5429	0.4182
SELENOF	0.131	26	69	0.5068	0.4538
ZNF226	0	2	10	0.7773	0.1829
NDUFA11	0	27	14	0.3888	0.5714
NCOR2	0	2	7	0.8033	0.1566
POT1	0	2	5	0.8033	0.1566
HSP90AB1	0.4098	145	113	0.4701	0.4896
SLC12A9	0	5	5	0.4061	0.5532
ALG3	0	2	32	0.7973	0.1602
KIF23	0.2727	36	90	0.2994	0.6578
STT3B	0.2083	22	7	0.4085	0.5487
KIN	0.0952	20	3	0.1478	0.8085
ARHGAP11A	0.0826	13	118	0.3778	0.5778
PPP2R1A	0.082	52	14	0.3734	0.5806
UBL5	0.1266	15	74	0.4941	0.4584
TEDC1	0	5	2	0.1601	0.7917
NOP10	0.0382	6	157	0.6423	0.3082
SELENOT	0.0114	3	86	0.5353	0.4138
ZNF579	0	4	2	0.1332	0.8152
EEF1B2	0.4278	146	131	0.5012	0.4468
DDX5	0.2105	84	31	0.4191	0.5288
HMGB1	0.2179	47	48	0.3924	0.553
SYNGR2	0	5	2	0.1603	0.7842
H2AZ2	0.0323	12	52	0.5315	0.4126
ETFA	0.1444	75	28	0.3127	0.6307
YWHAZ	0.1562	83	28	0.4011	0.5423
MTHFD2	0	8	3	0.6643	0.2784
ATAD2B	0	2	11	0.8131	0.1294
CCNC	0.0227	6	39	0.4251	0.5161
NAPG	0	5	4	0.4001	0.541
LEO1	0	4	10	0.7838	0.1572
SF3B3	0.0303	31	3	0.4001	0.5398
SMC2	0	4	74	0.552	0.3872
ZWINT	0.0741	9	107	0.4299	0.509
HJURP	0.0427	5	117	0.3191	0.6191
RPS26	0.3571	134	113	0.5398	0.398
CENPK	0.0545	6	110	0.3761	0.5598
HEATR1	0.1538	12	3	0.1231	0.8127
STIL	0.0481	15	94	0.3689	0.5662
PTGES3	0.0192	4	102	0.545	0.3879
EIF3F	0.0685	72	6	0.4348	0.4978
DYNLRB1	0	2	7	0.7767	0.1557
RAD23A	0.0769	7	7	0.3845	0.546
COX6C	0.1071	27	97	0.4449	0.4853
POLR2B	0.2195	35	15	0.4687	0.4614
KIF15	0.1128	17	131	0.3807	0.5472
CISD1	0.0667	7	9	0.2346	0.6932
PPP4R3A	0	2	4	0.7921	0.1356
CCDC138	0.1	4	29	0.3988	0.5273
PYROXD1	0	4	2	0.1373	0.7867
RSL1D1	0.1895	59	54	0.4438	0.4774
BUB1B	0.2098	33	140	0.3631	0.554
ARPC5	0	7	21	0.5323	0.3843
ANAPC7	0.1429	13	11	0.4951	0.4204
CMIP	0	4	2	0.1311	0.7835
TALDO1	0.1395	51	47	0.4622	0.452
CDC6	0.1519	26	156	0.4347	0.4795
COX5A	0.1481	9	22	0.4255	0.488
HSPD1	0.3889	163	87	0.374	0.5392
EIF3L	0.3862	114	87	0.418	0.4943
PTTG1	0.1594	15	65	0.3766	0.5355
IARS1	0.1081	37	4	0.5073	0.4034
PRKAR1A	0.05	38	4	0.3835	0.5257
UQCRC1	0.1954	74	30	0.3426	0.5664
SEC61B	0.0407	7	121	0.5729	0.3344
RAB11B	0.0714	4	11	0.2644	0.6425
EIF4G2	0.2857	104	76	0.3972	0.5095
NEIL3	0.0323	3	93	0.2604	0.6453
MDH1	0.2018	60	77	0.4004	0.505
PSAP	0.2353	14	7	0.3275	0.5779
SERINC1	0	6	4	0.1042	0.7999
REX1BD	0.1111	8	2	0.1151	0.7889
CSDE1	0.2135	65	43	0.4654	0.4381
CEP290	0.125	2	7	0.785	0.1173
ST13	0.1947	75	60	0.411	0.4905
EIF3E	0.3172	100	91	0.4223	0.4756
KNL1	0.0968	15	121	0.307	0.5877
ATAD5	0.1127	10	69	0.3853	0.5091
FANCI	0.1226	20	154	0.4506	0.4437
VDAC1	0.3008	85	88	0.4335	0.4606
WBP4	0	5	6	0.2441	0.6485
HNRNPDL	0.1867	62	27	0.4459	0.4462
PFN1	0.0563	65	10	0.5521	0.3393
PSMD6	0.0444	12	35	0.5369	0.3541
OSBPL9	0	7	3	0.3444	0.5457
TATDN1	0.0857	5	33	0.4075	0.4812
FBXO5	0.0826	16	102	0.4802	0.408
KPNB1	0	91	10	0.3284	0.5596
EIF3H	0.3101	123	84	0.3676	0.5201
CEP192	0	5	2	0.0813	0.8061
ARL6IP1	0.0333	7	24	0.2269	0.6602
SPAG5	0.119	10	37	0.4595	0.4276
ARMT1	0.0625	14	3	0.3553	0.5314
RABGGTB	0.0263	11	28	0.4114	0.4752
ATIC	0.0667	3	13	0.5419	0.3444
TARS1	0.1136	80	18	0.3786	0.5072
NUF2	0.1575	26	143	0.3704	0.5154
ENO1	0.2606	140	68	0.431	0.4541
RAP1B	0.0612	6	46	0.5006	0.3844
ATP5F1A	0.3114	104	115	0.4195	0.4654
ZNF227	0	5	2	0.0794	0.804
RAD51AP1	0.0705	13	154	0.4125	0.4687
CCNB2	0.2734	37	126	0.3044	0.5758
SF3B5	0.0789	7	34	0.4266	0.4535
MRPL15	0.1053	9	12	0.2652	0.6138
KIF2C	0.2	30	150	0.3751	0.5029
COX7C	0.1948	77	107	0.3844	0.4925
MORF4L1	0.2143	92	78	0.3449	0.5317
RTF2	0.0588	10	26	0.596	0.2796
NDUFA8	0.019	4	103	0.5361	0.3393
NDC80	0.2153	35	140	0.3205	0.5544
ATP5MPL	0.0297	5	99	0.4935	0.3802
KDM4B	0	6	4	0.4729	0.4007
SFPQ	0.0222	42	4	0.4715	0.402
CFL1	0.3312	133	80	0.4414	0.4321
AP2M1	0.0633	60	24	0.45	0.4234
SEPTIN7	0.1486	63	22	0.3708	0.5025
CHEK1	0.1875	31	140	0.3838	0.4895
G3BP1	0.0783	115	9	0.3525	0.5207
SMC5	0	2	9	0.8079	0.0647
RHOA	0.1562	62	86	0.4144	0.4581
SSR2	0.0755	12	102	0.5197	0.351
UQCRFS1	0.2651	63	42	0.3667	0.5003
GHITM	0.2562	78	74	0.3768	0.4892
HLA.DQB1	0.3333	1	3	0	0.8657
ZNF211	0	6	2	0.0546	0.8078
TUBB4B	0.1078	32	81	0.5284	0.3338
LYSMD3	0	4	8	0.2633	0.5963
PIGK	0.0625	15	2	0.0766	0.7812
COX6A1	0.2	91	53	0.3664	0.4902
SETD1B	0.2174	15	41	0.4048	0.4513
SRP9	0.0263	8	109	0.491	0.3648
MNT	0.0408	3	48	0.5297	0.3261
POLR2I	0.025	7	34	0.4252	0.4305
NCAPG	0.2465	38	139	0.2963	0.5592
GPI	0.1087	89	13	0.342	0.5134
CNBP	0.2241	105	108	0.3632	0.4921
CLSPN	0.1374	21	128	0.2947	0.5599
SKP1	0.2549	40	88	0.3689	0.4845
MEA1	0.026	5	74	0.4817	0.3707
ULK1	0.0952	15	8	0.3844	0.4675
PSMC3	0.1959	75	41	0.3342	0.5169
SLIRP	0.202	38	81	0.3922	0.4589
KIF20B	0.1475	11	59	0.2656	0.585
KMT2D	0.0667	6	10	0.6692	0.1812
PDHA1	0.0714	8	22	0.3169	0.5327
EDF1	0.0667	17	15	0.4191	0.4304
TRIM28	0.0476	62	4	0.2906	0.5586
RAB11A	0.1111	16	44	0.3631	0.486
H2AC13	0.3333	3	1	0.8487	0
EXO1	0.0821	11	134	0.267	0.5816
EIF4A1	0.2957	163	78	0.4121	0.4355
PSMA7	0.1761	81	86	0.3514	0.4957
SND1	0.0149	64	4	0.4233	0.4226
CHCHD5	0	1	5	0	0.8455
EIF3K	0.3094	111	71	0.3624	0.4831
ARHGEF18	0.1429	6	2	0.0518	0.7935
ACP1	0.0619	10	93	0.4297	0.4153
TWISTNB	0	3	8	0.2766	0.5669
FBRSL1	0.2444	17	39	0.352	0.4911
NDUFB9	0.1778	58	101	0.3696	0.4732
HNRNPH3	0.2857	4	5	0.276	0.5666
TMF1	0.0909	8	4	0.3152	0.525
CD74	0.3333	1	3	0	0.8398
TPI1	0.2944	124	109	0.3435	0.496
EED	0.0217	3	44	0.5236	0.3159
CCNB1	0.0364	6	108	0.2792	0.5601
RTCB	0.0938	17	18	0.3939	0.4448
PQBP1	0.0667	4	12	0.5276	0.3109
BRCA1	0.0714	11	109	0.4024	0.4339
BICRA	0.1724	9	25	0.2027	0.6335
TMED10	0.1852	6	26	0.4323	0.402
SRP14	0.1393	40	99	0.4663	0.3668
TAF1C	0.2	8	10	0.1744	0.6585
CENPI	0.1453	19	115	0.275	0.5564
MCM10	0.041	6	121	0.2112	0.62
NDUFAF4	0.0417	6	19	0.4895	0.3417
PUM3	0	6	4	0.1599	0.6711
NDUFB5	0.0952	31	61	0.3301	0.5008
CDC25C	0.0488	6	123	0.2126	0.6178
IPO7	0.1562	24	13	0.4398	0.3904
DDX46	0	4	5	0.2689	0.5611
ZNF222	0	2	3	0	0.8293
ZNF92	0.2	2	4	0	0.8293
TAF4	0.125	11	16	0.2933	0.5351
VDAC2	0.2622	93	114	0.4	0.4283
ZNF561	0	2	1	0.828	0
CDC42	0.1579	35	53	0.4198	0.4077
SEC13	0.0847	12	52	0.4621	0.3651
IDE	0	3	4	0.827	0
EHD1	0.0909	4	8	0.4007	0.4244
ATP5PD	0.2609	46	99	0.4054	0.4195
PEF1	0.1	4	18	0.5271	0.2973
EXOSC6	0.5714	5	6	0.4946	0.3298
CHTF18	0.125	3	6	0.2705	0.5535
SET	0.1522	19	34	0.4165	0.4051
SNRPB2	0.0606	17	18	0.3085	0.5128
MSH2	0	2	1	0.8206	0
TMSB10	0	1	21	0	0.8198
SERF2	0.0667	13	51	0.4471	0.3712
EIF3A	0.1707	29	19	0.5159	0.3024
SMARCA5	0.0208	44	5	0.416	0.4021
FRAT2	0	4	1	0.8174	0
USP36	0	5	14	0.3157	0.5016
RAD54B	0.1379	27	6	0.2235	0.593
MFN2	0.5	2	1	0.8162	0
CYC1	0.1707	38	10	0.4306	0.3849
RAB1A	0.1818	4	9	0.3962	0.4193
ORC6	0.1486	23	147	0.3584	0.4568
HNRNPK	0.2717	127	107	0.3446	0.4704
RANGAP1	0.0714	11	4	0.2651	0.5485
PTMA	0	1	3	0	0.8134
UQCRQ	0.1892	59	73	0.3367	0.4767
TRAPPC6B	0	4	2	0	0.8132
ZNF266	0	2	2	0	0.813
IGFBPL1	0	2	1	0.8128	0
SEC31A	0	2	1	0.8124	0
GPATCH8	0	1	3	0	0.8117
FIBP	0.0323	6	26	0.4334	0.3776
TNPO1	0.1071	56	6	0.3242	0.4868
YKT6	0	2	2	0	0.8108
MIS18BP1	0.125	3	6	0.2723	0.538
SRSF3	0.1892	63	69	0.4497	0.3606
MCIDAS	0	2	1	0.8102	0
HOXC13	0	2	2	0.8102	0
BRCC3	0	3	3	0.8101	0
HMGCR	0	2	1	0.8094	0
EIF4H	0.2035	102	34	0.3591	0.4503
MYSM1	0	2	2	0.8085	0
RPRD2	0.5	1	2	0	0.8081
HTT	0.25	1	4	0	0.8077
DNAJC7	0.2222	11	11	0.5305	0.277
SETD5	0	1	2	0	0.8071
APOO	0	2	1	0.8067	0
SOD1	0.16	76	69	0.3595	0.447
SUCLG1	0.2586	35	38	0.324	0.4821
CSNK1G3	0	3	2	0.806	0
NDUFB10	0.0638	16	34	0.278	0.528
AKIP1	0	1	2	0	0.8056
SEC11A	0.0446	13	104	0.4237	0.3818
ZNF791	0	2	2	0.8053	0
TRA2B	0.2018	66	65	0.4248	0.38
UQCRB	0.2381	47	57	0.3765	0.4282
GOLT1B	0	1	2	0	0.8046
AKAP13	0	1	4	0	0.8045
AIP	0	11	5	0.4088	0.395
DAP3	0	6	26	0.4841	0.3197
SRSF5	0	2	1	0.8037	0
RAD9A	0	1	2	0	0.8034
COX7A2	0.1832	55	100	0.3939	0.4094
EPRS1	0.2222	74	25	0.4113	0.3913
DRAP1	0	2	1	0.8024	0
NMD3	0.1136	39	10	0.2749	0.5269
SUMO2	0.1566	20	76	0.3667	0.4348
LMBR1	0.5	2	1	0.8015	0
TM9SF2	0.1111	5	5	0.1611	0.6402
RAC1	0.0645	10	23	0.4721	0.3289
BAZ2B	0	2	1	0.8009	0
THAP11	0	2	1	0.8006	0
TMEM87A	0	3	9	0.536	0.2644
ATP5MC3	0.2	69	111	0.346	0.4543
DGCR2	0	2	2	0	0.8001
DTX3L	0	1	2	0	0.7999
NDUFB2	0.1071	44	80	0.3179	0.482
ASNSD1	0	3	55	0.5207	0.2787
COMMD6	0.0222	3	43	0.2605	0.5389
TIGD5	0	2	1	0.799	0
ZNF326	0	1	3	0	0.7989
ATRX	0.0455	6	17	0.4738	0.3251
ASPSCR1	0	1	2	0	0.7985
HPS6	0	1	2	0	0.7985
TNK2	0	2	5	0	0.7981
IMPDH2	0.2039	73	51	0.4223	0.3757
TMEM11	0	3	13	0.5326	0.2646
WARS1	0	2	2	0.7971	0
PNKP	0	1	2	0	0.7965
DNAJA1	0.1575	85	62	0.395	0.4012
DLD	0.1228	32	32	0.3915	0.4045
TOMM34	0	2	3	0	0.7958
COMMD2	0	2	2	0	0.7957
BRMS1L	0	1	2	0	0.7956
SMIM30	0	1	3	0	0.7956
TAGLN2	0	50	3	0.5317	0.2636
MGA	0	2	2	0.7949	0
TSC22D4	0	3	36	0.5236	0.2713
MED24	0	1	2	0	0.7948
SURF4	0.0556	5	14	0.4934	0.3014
AHDC1	0	1	3	0	0.7947
FANCD2	0.1277	16	90	0.319	0.4755
MED26	0	1	4	0	0.7944
NDUFS5	0.1419	73	104	0.2887	0.5053
SLC25A3	0.3349	168	111	0.3121	0.4818
RHEB	0	3	3	0.2622	0.5316
ATP2A2	0	3	4	0.5262	0.2674
CNNM3	0	2	1	0.7934	0
ACTR1A	0	2	1	0.7932	0
LIG1	0.1429	4	12	0.2724	0.5206
SFT2D2	0	2	1	0.7921	0
NDUFV1	0.1081	25	16	0.2901	0.5008
METTL5	0.04	7	123	0.4589	0.3314
KLHL11	0.125	4	5	0.5464	0.2439
ARF1	0.213	56	75	0.4177	0.3723
SNX3	0	2	2	0	0.7898
EIF1	0.0513	4	37	0.2679	0.5217
RAD17	0	1	2	0	0.7896
ENDOG	0.3333	4	4	0.3939	0.3952
ERF	0	6	10	0.323	0.466
CNIH4	0	3	75	0.2622	0.5264
YWHAE	0.2915	146	111	0.2998	0.4885
DNA2	0.1509	15	46	0.3138	0.4743
TTC14	0	4	2	0	0.7879
VAPA	0.04	4	22	0.2628	0.5247
DDX49	0.0789	3	38	0.542	0.2454
EWSR1	0.1429	69	19	0.3677	0.4197
ATP5F1B	0.3429	164	118	0.3301	0.4572
TRAM1	0	4	22	0.2684	0.5188
HSF2	0	2	1	0.7872	0
MOB1A	0.1429	14	10	0.3101	0.4771
SDHB	0.2472	51	60	0.4026	0.3846
GPS1	0.069	28	3	0.2606	0.5264
ARID4A	0	2	2	0	0.7869
DNAJB6	0	2	1	0.7865	0
TLN1	0.5	2	1	0.7863	0
DBI	0	3	18	0.2667	0.5187
LYRM7	0	1	2	0	0.7852
GRSF1	0.0833	15	24	0.4357	0.3476
ANXA7	0.058	64	9	0.3384	0.4448
BCLAF1	0.08	38	16	0.469	0.3137
DAPK3	0	7	4	0.3862	0.3962
MLX	0	2	1	0.782	0
NARS1	0.1809	85	26	0.337	0.4449
OGFOD1	0	1	2	0	0.7816
RNF123	0.25	2	3	0.7816	0
SMS	0.5	2	1	0.7811	0
GAK	0.0204	4	46	0.532	0.2488
CDK1	0.0625	7	95	0.1172	0.6635
LEMD2	0	2	3	0.7799	0
PPIB	0.2417	56	93	0.3894	0.3897
MRPS35	0.102	15	39	0.291	0.4879
TOMM7	0.013	3	75	0.267	0.5117
ANLN	0	1	24	0	0.7775
CUL2	0	23	4	0.2406	0.5365
NUCKS1	0	2	2	0	0.7768
MVB12A	0	2	2	0	0.7767
TMBIM6	0.1389	29	53	0.3394	0.4371
TMED8	0	1	2	0	0.7764
ZNF136	0	3	8	0.5423	0.234
TRMT6	0	1	2	0	0.7763
TKT	0.037	80	4	0.5096	0.2665
PDCL	0	1	2	0	0.776
FOXRED1	0	1	2	0	0.7759
KIF18A	0.1825	30	119	0.161	0.6146
CSE1L	0.1333	73	46	0.416	0.359
RBM39	0.1343	57	19	0.4754	0.2995
CIP2A	0.0714	9	126	0.3154	0.4593
CUTA	0.1282	19	25	0.2594	0.5153
NUP98	0	13	3	0.2393	0.5352
RNF6	0	12	4	0.3777	0.3967
COX4I1	0.3333	144	116	0.3094	0.465
MDH2	0.1867	62	27	0.3458	0.4283
POGLUT1	0	3	2	0	0.774
TMEM258	0.0526	9	111	0.4048	0.369
BORA	0.0833	16	23	0.2223	0.5514
RPL36AL	0.0621	20	168	0.4748	0.2988
TXN	0.1531	71	155	0.4509	0.3227
TRIP13	0.0236	3	127	0.2596	0.5139
SNRPB	0.2028	63	109	0.435	0.3382
SHMT2	0.1852	39	25	0.3242	0.4476
PSMD7	0.0274	22	53	0.2886	0.4829
ATP5ME	0.0133	7	69	0.2263	0.5439
TCP1	0.1897	128	79	0.3429	0.4272
NDUFS4	0.0952	20	26	0.3326	0.4371
CAP1	0.0143	66	5	0.3714	0.3981
OLA1	0.1678	62	112	0.3965	0.3719
NDUFA1	0.1923	75	49	0.3423	0.4248
RBBP4	0.0566	40	16	0.4597	0.3073
TRNT1	0	13	6	0.2296	0.5363
NCBP2	0.0938	6	29	0.4293	0.3364
HNRNPH1	0.1159	64	13	0.4453	0.3199
COX7B	0.1522	54	105	0.3603	0.4049
DAXX	0	3	19	0.5225	0.2422
TXNL4A	0.0377	13	42	0.3251	0.4384
TIMM8B	0.082	19	113	0.3483	0.4145
PFDN5	0.1603	110	71	0.3884	0.374
PPP1CA	0.2143	88	65	0.339	0.4229
PSMC2	0.2946	96	49	0.2975	0.464
ATM	0.1667	7	7	0.2306	0.5306
NDUFAB1	0.114	53	74	0.3227	0.4384
CKS2	0.122	6	40	0.3869	0.3742
DDX18	0.2143	53	49	0.3823	0.3788
MND1	0.0381	6	103	0.1605	0.6002
SRM	0.1429	6	18	0.3185	0.4412
AIMP1	0.0678	6	57	0.5286	0.2298
NDUFV2	0.2719	53	92	0.3271	0.4312
ATP5PB	0.3067	96	100	0.3759	0.3822
PSMD11	0.3125	45	39	0.3317	0.4264
FDPS	0.1029	32	43	0.3199	0.4374
TUFM	0.2151	83	30	0.2949	0.4624
RAD21	0.1538	60	15	0.4023	0.3533
GDI2	0.1214	117	40	0.3224	0.4321
MAT2B	0.0588	14	22	0.291	0.463
UCHL3	0.093	9	38	0.2875	0.4665
MRPS18A	0	6	14	0.5341	0.2198
RSL24D1	0.1405	40	98	0.403	0.3504
COX6B1	0.1296	38	84	0.2782	0.4747
ANAPC16	0	1	6	0	0.7525
H2AZ1	0.1329	53	143	0.4176	0.3338
CBX3	0.0857	11	27	0.2471	0.5043
UBR4	0	4	14	0.5481	0.2029
RPL41	0.0323	1	31	0	0.7509
SNX4	0	12	7	0.3317	0.419
PSMD2	0.0612	97	7	0.3343	0.4154
UBA5	0	6	6	0.3721	0.377
PSMD8	0.1489	72	36	0.3355	0.4124
APEX1	0.04	13	13	0.194	0.5538
PPA1	0.1317	80	109	0.4016	0.3442
LMAN2	0.1887	24	39	0.3549	0.3888
YARS1	0.1071	21	41	0.4274	0.3159
TBCA	0.1346	20	39	0.2559	0.4872
PHB2	0.1125	68	21	0.4057	0.3368
ZNF765	0.125	3	6	0.5223	0.2199
MRPS14	0.0968	4	30	0.3997	0.3421
ATP5PO	0.2078	86	100	0.2736	0.468
CAPZA1	0.1186	37	95	0.4293	0.3119
PSMD4	0.2645	114	82	0.3025	0.4385
SEC61G	0.0706	9	82	0.2916	0.4489
EIF3G	0.0847	47	17	0.3976	0.3426
MRPL24	0.069	7	24	0.5063	0.2336
C15orf39	0.0667	4	12	0.1295	0.6098
NDUFS8	0.1346	28	31	0.2352	0.5041
NDUFA5	0.0444	7	40	0.3825	0.3567
MRPL54	0	3	30	0.5284	0.2087
PAICS	0.096	40	97	0.3539	0.3821
NDUFS2	0.1702	30	25	0.3346	0.4012
BLM	0.1308	26	95	0.2323	0.5034
PTCD3	0.0278	16	21	0.3627	0.3728
CS	0.1818	47	18	0.4534	0.282
PSMC4	0.2059	20	21	0.3474	0.3877
RNF5	0.05	9	12	0.2662	0.4688
CARD10	0	1	5	0	0.7348
SNX2	0.0909	21	27	0.3262	0.4074
TPGS1	0.3333	5	11	0.4847	0.2485
ERCC6L	0.0122	1	82	0	0.7322
VPS26A	0.0333	5	26	0.2398	0.4924
MTBP	0.2037	20	45	0.2633	0.4684
ZMYM2	0.2222	4	7	0.2665	0.4646
ERGIC3	0.2072	49	85	0.3779	0.3531
GAN	0.125	5	4	0.3293	0.4009
SERBP1	0.3497	125	68	0.323	0.4072
TIMM23	0.0682	6	41	0.3719	0.3575
OGA	0.0714	7	8	0.2732	0.4559
MMADHC	0.1479	84	79	0.2635	0.4656
LRPPRC	0.1695	44	25	0.4956	0.2331
SSR1	0.0588	3	33	0.273	0.4553
WDR48	0.125	13	5	0.245	0.4825
ATP5F1C	0.2486	111	120	0.329	0.3982
HADHB	0.2222	22	11	0.4034	0.3224
CHD2	0	5	10	0.3186	0.4067
HPF1	0.1852	8	24	0.3729	0.3518
ZNF28	0.25	3	7	0.2776	0.4471
PRMT1	0.187	92	54	0.3064	0.4179
BCAP31	0.0833	9	43	0.4046	0.3193
NDUFS3	0.0612	23	29	0.1817	0.5411
AGL	0	1	5	0	0.7224
ZNF687	0	4	12	0.4097	0.3122
WDR12	0.0645	17	49	0.3364	0.3852
PSMA5	0.0571	26	233	0.4974	0.2239
POMP	0.1	38	171	0.3931	0.3278
LARS1	0.1594	66	14	0.3082	0.4127
COX5B	0.1898	78	85	0.2597	0.4612
FBXL18	0	2	5	0	0.7207
YIPF6	0	4	5	0	0.7206
MRPS9	0	3	15	0.2661	0.4545
GTF2A2	0.0465	5	85	0.3975	0.323
PSMB5	0.0746	44	172	0.3916	0.3285
LIN9	0.0253	7	74	0.232	0.488
KMT2B	0.1139	12	76	0.4443	0.2753
SNRPF	0.0392	4	102	0.2753	0.444
CENPU	0.0758	10	132	0.2323	0.487
CDCA2	0.0797	12	137	0.1466	0.5725
G3BP2	0	40	3	0.452	0.2669
EIF6	0.2049	65	82	0.3604	0.3585
CCT3	0.2821	222	78	0.2244	0.4934
YWHAQ	0.0385	48	6	0.4517	0.266
MRPL58	0.2941	9	13	0.3995	0.3182
CENPB	0	8	5	0.0847	0.6329
PHB	0.1221	61	132	0.4189	0.2986
COPB1	0.15	77	15	0.2853	0.432
SNAPC4	0.1707	15	33	0.3339	0.3831
MIDN	0.0882	8	29	0.1433	0.5734
TMEM160	0.4286	4	6	0.135	0.5816
CPSF2	0.1538	16	14	0.3545	0.362
CSTF3	0	3	5	0	0.7156
RCC2	0.0667	3	13	0.5387	0.1759
SMPD4	0.0353	3	85	0.531	0.1834
ATP5MG	0.1724	47	123	0.3548	0.359
RTRAF	0.1186	28	104	0.3231	0.3906
BZW1	0.1969	78	74	0.3496	0.3641
SRSF7	0.2844	78	62	0.3531	0.3603
DNTTIP2	0.0972	14	65	0.4266	0.2862
TBC1D31	0.0526	13	7	0.2925	0.4201
CIAO1	0	7	5	0.307	0.4054
HNRNPF	0.1438	128	39	0.3131	0.3986
CAPZA2	0.1833	32	39	0.2943	0.4174
UBR1	0	18	6	0.2337	0.4778
CTNNB1	0.0612	49	3	0.4459	0.2653
PRPF40A	0.1781	41	45	0.4198	0.2913
CDC34	0.1739	13	14	0.2613	0.4476
SAP18	0.1522	37	69	0.2867	0.4202
NELFCD	0.0714	5	10	0.2411	0.4654
NAA38	0.1026	11	32	0.3347	0.3715
EFTUD2	0.0213	21	27	0.3172	0.3875
MLST8	0.0769	11	17	0.3154	0.3888
C12orf10	0.0833	10	29	0.4232	0.2808
NDUFB7	0.1163	29	67	0.3648	0.339
CEP152	0	7	5	0.3809	0.3225
SNRPE	0.1633	36	135	0.3576	0.345
KIF18B	0.0282	2	71	0	0.7025
PPP1CB	0.1429	29	11	0.428	0.2744
MAP11	0.0556	5	14	0.3229	0.3791
HSPA9	0.3077	158	80	0.2862	0.4155
MRPL51	0.0196	4	100	0.274	0.4265
COQ10B	0.0714	9	6	0.2226	0.4777
YME1L1	0.2584	55	57	0.4333	0.267
SLC35A1	0	5	4	0.1606	0.5396
TPP2	0.0294	25	10	0.2181	0.4819
EIF2S2	0.1074	56	109	0.3304	0.3695
HMG20B	0	5	10	0.163	0.5364
XRCC6	0.3367	172	94	0.276	0.4229
PKN1	0.2222	16	17	0.17	0.5287
NUP93	0.0667	5	11	0.32	0.3786
SSR4	0.1611	40	133	0.4112	0.2865
HSPA5	0.0741	19	10	0.4297	0.2679
WDHD1	0.1282	19	113	0.2221	0.4754
CYCS	0.1765	78	102	0.2792	0.4171
TIMM17A	0.0368	12	129	0.3559	0.3396
LSM5	0.0476	7	125	0.3037	0.3915
UQCR10	0.1778	27	79	0.3514	0.3438
RABL6	0.2083	15	14	0.2332	0.4617
U2SURP	0.1935	24	13	0.3738	0.3192
COPS2	0.1333	15	19	0.2987	0.3937
CLTA	0	7	4	0.1526	0.539
KARS1	0.184	151	42	0.2664	0.4249
MSL1	0	10	4	0.2997	0.3915
C1orf112	0	4	27	0.403	0.2881
RNF44	0.0417	3	22	0	0.6909
NUTF2	0.1176	17	97	0.3182	0.3724
PIH1D1	0	3	23	0.5345	0.1557
SNX6	0.0455	12	34	0.2554	0.4345
ARPC2	0	4	5	0.5295	0.1593
XRCC5	0.2663	163	70	0.2812	0.4072
DSTN	0	1	4	0	0.6882
EIF4G1	0.05	57	6	0.363	0.3249
PDIA6	0.2199	88	84	0.347	0.3407
PSMB2	0.0811	13	107	0.4157	0.2706
RBIS	0.0897	10	75	0.2662	0.4198
CDK7	0.0444	8	39	0.257	0.4288
NUDCD2	0.0533	5	74	0.2412	0.4442
HIKESHI	0.025	5	77	0.3148	0.3688
DOT1L	0.1186	12	54	0.2977	0.3854
DARS1	0.1333	74	62	0.291	0.391
YIPF5	0	4	11	0.1324	0.5491
ESF1	0.1	20	13	0.175	0.5062
ACTR2	0.1111	70	140	0.4094	0.2717
B3GALT6	0.3333	12	4	0.2714	0.4095
GCN1	0.2	2	4	0	0.6807
COPZ1	0.0595	20	158	0.3458	0.3346
DDX1	0.1325	52	42	0.2885	0.3915
SYMPK	0.0208	4	45	0.3944	0.2854
KNTC1	0.12	7	49	0.3098	0.3687
RPL7L1	0.1831	35	49	0.335	0.3429
MRPS33	0.1538	8	7	0.2605	0.4169
DNAJC19	0	1	11	0	0.6771
PTBP1	0.0278	6	31	0.2681	0.4087
SART1	0	2	4	0	0.6758
ATN1	0.1429	4	12	0.2664	0.4094
DDX21	0.0375	73	10	0.4267	0.2489
SYVN1	0.087	3	22	0.269	0.4064
HSBP1	0.12	14	42	0.1215	0.5538
TRAPPC2L	0.0357	5	53	0.4	0.275
ZNHIT1	0.0357	5	24	0.2376	0.4367
SMU1	0.0286	59	13	0.2974	0.3766
MCM5	0.1026	7	36	0.2686	0.4054
TRAPPC1	0	3	22	0.5248	0.1487
IPO4	0	2	4	0	0.6734
RBBP7	0.12	50	34	0.253	0.4204
VDAC3	0.0893	11	50	0.218	0.4553
CNOT3	0.0506	4	79	0.4004	0.272
ZNF646	0.1	4	29	0.4108	0.2613
HADHA	0.1262	78	38	0.3898	0.281
XPO1	0.2099	75	23	0.4368	0.2339
GTPBP3	0.1	6	5	0.2691	0.4008
MRPS2	0.1277	10	43	0.4059	0.2639
TIMM50	0	9	14	0.3615	0.308
LAMTOR1	0.0488	16	27	0.2867	0.3825
DNAJB14	0.0588	14	4	0.1408	0.5284
RPN2	0.1827	54	69	0.2922	0.376
ROMO1	0.0798	27	149	0.3222	0.345
POLDIP2	0	28	10	0.1628	0.5043
H1.10	0	9	5	0.1773	0.4898
DDX6	0.1053	13	8	0.3838	0.283
CLUH	0	10	6	0.2872	0.379
NDUFS7	0.0426	31	18	0.2364	0.4295
COPE	0.2063	59	93	0.3581	0.3075
ISOC2	0.1333	12	5	0.267	0.3979
RNF141	0	4	10	0.3957	0.2691
SRA1	0	5	26	0.4841	0.1806
LTV1	0	4	7	0.4001	0.2643
RPS19BP1	0.1667	6	8	0.431	0.2332
GFM1	0	25	3	0.4015	0.2624
IPO5	0.1196	90	13	0.3704	0.2927
GNG5	0.1429	4	4	0.2594	0.4037
PSMD12	0.115	30	96	0.3506	0.3124
MITD1	0	3	4	0.2685	0.3944
GON4L	0	6	4	0.2634	0.3994
YTHDF3	0	10	19	0.2492	0.4135
CCT2	0.2567	118	117	0.3495	0.3131
NIPBL	0.0769	4	10	0.396	0.2664
HNRNPU	0.0917	119	12	0.3306	0.3318
MRPL49	0.1053	10	11	0.3184	0.344
PCNP	0	2	4	0	0.6621
VPS72	0	10	31	0.4628	0.1983
DDOST	0.2617	56	79	0.3076	0.353
ANKRD26	0.1111	7	3	0.1146	0.5453
TMED9	0.1	13	64	0.308	0.3517
SRRM2	0	3	6	0.2735	0.3861
RPN1	0.3093	53	74	0.3087	0.35
DSN1	0	6	11	0.1107	0.5479
GEN1	0.1818	18	8	0.1706	0.4877
UBE2D3	0.0588	7	65	0.1907	0.4675
CENPW	0.12	10	46	0.3749	0.2833
ZNHIT6	0	4	3	0.401	0.2571
CCT4	0.2406	184	79	0.2547	0.4033
BRIX1	0.0625	10	143	0.4442	0.2136
UQCRC2	0.2014	112	61	0.3065	0.3512
DHFR	0.027	1	37	0	0.6576
BARD1	0	1	9	0	0.6574
GSTO1	0	1	16	0	0.6573
SYNCRIP	0.1731	97	86	0.3631	0.2936
POLE2	0.0236	4	126	0.1312	0.5255
IMMT	0.2188	27	12	0.3734	0.2832
YWHAB	0.1818	23	16	0.3791	0.2767
DERL2	0	3	7	0	0.6555
MINK1	0.0526	8	12	0.1737	0.4815
NOSIP	0.0588	29	7	0.2377	0.4172
TSNAX	0.0625	28	6	0.3372	0.3171
WDR74	0.06	6	47	0.4288	0.2247
TROAP	0.0118	1	85	0	0.6533
EIF3D	0.1528	119	47	0.3318	0.3214
PUF60	0.225	56	42	0.3054	0.347
MACROH2A1	0.1111	5	5	0.24	0.4107
TMEM33	0	1	7	0	0.6498
SUCLA2	0.0192	43	10	0.1878	0.4617
FIS1	0.1429	2	6	0	0.6486
CTU1	0.4286	11	9	0.2825	0.3661
NAA10	0.0571	13	24	0.3854	0.2629
PTGES2	0.0556	7	12	0.2636	0.3843
CEBPZ	0.0645	8	58	0.4023	0.2452
HNRNPC	0.2332	130	108	0.3413	0.306
NDUFA2	0.05	20	127	0.2991	0.348
SSU72	0	7	6	0.2235	0.4235
CCT5	0.1838	145	132	0.3246	0.3212
ZMPSTE24	0	5	9	0.1597	0.4854
PARK7	0.274	151	128	0.2473	0.3975
ARPC3	0.1117	56	153	0.3675	0.2772
CCT8	0.264	162	87	0.2801	0.3639
BZW2	0	1	5	0	0.6439
PSMC1	0.0952	49	66	0.2643	0.379
CRIPT	0	3	24	0.2641	0.3786
STIP1	0.1912	98	64	0.3263	0.3161
PCMT1	0.0541	22	56	0.218	0.4242
TYMS	0.02	1	50	0	0.6421
FAM189B	0	9	7	0.3362	0.3055
NUP155	0.1818	3	10	0.2675	0.3742
UCHL5	0.0952	10	13	0.2853	0.3556
SF3A1	0.0882	12	62	0.3263	0.3142
DPF2	0	3	8	0.2741	0.3663
PNPLA6	0	6	23	0.2739	0.3665
TPR	0.0833	11	15	0.3197	0.3207
COX7A2L	0.0889	13	85	0.2572	0.3831
PSMB7	0.1841	78	160	0.3574	0.2826
ARF5	0	6	7	0.2184	0.4207
DAZAP1	0.0706	8	83	0.4154	0.2233
CIB1	0	4	6	0.2624	0.376
MRPL52	0.0396	8	97	0.2908	0.3475
MRPL40	0.1087	12	39	0.2973	0.3406
SMARCB1	0.1714	14	27	0.2428	0.395
PDHB	0.0625	18	33	0.1321	0.5055
DHX15	0.1709	106	31	0.3008	0.3358
CEP55	0.0094	1	106	0	0.6363
ATP6AP1	0	3	8	0.2626	0.3736
SASS6	0.1905	18	32	0.2076	0.4281
PRPF8	0.1429	16	8	0.3427	0.2929
RPUSD3	0.0714	6	9	0.2125	0.4223
NDUFB4	0.1341	21	72	0.2737	0.361
SLC25A5	0.2397	178	122	0.3163	0.318
BRWD1	0	6	4	0.1091	0.5248
SSNA1	0	4	8	0.2626	0.3709
ATAD2	0	1	18	0	0.633
PPIE	0	4	5	0.3955	0.2368
UTP4	0.0811	6	34	0.3826	0.2492
PNPT1	0.0714	12	63	0.3063	0.3252
SBNO1	0.0625	7	10	0.3836	0.2469
SCAP	0	4	6	0.415	0.2152
KEAP1	0.04	11	15	0.4254	0.2042
PPP1CC	0.0882	25	12	0.3849	0.2443
SLK	0.0968	25	9	0.2481	0.381
UTP11	0.0833	14	38	0.2639	0.3646
NDUFS1	0.2647	36	50	0.3781	0.2498
UTP23	0	6	24	0.2738	0.3539
YIF1B	0	8	12	0.3986	0.2288
UBR3	0.0526	7	13	0.2639	0.3634
CRAMP1	0.0645	6	27	0.3758	0.2515
NPRL3	0.0465	5	40	0.3255	0.3017
SCRIB	0.0769	6	22	0.2182	0.4089
METTL14	0	7	37	0.4991	0.127
TIMM13	0.061	12	75	0.2311	0.3949
SDHAF1	0.5	8	10	0.3176	0.3082
POLR2C	0	7	5	0.1494	0.4752
HDAC2	0.0476	2	20	0	0.6246
ELOB	0.1917	75	155	0.3277	0.2968
FLII	0.0714	10	5	0.3066	0.3178
PPHLN1	0	7	19	0.341	0.2826
PRPF19	0.125	13	23	0.3061	0.3169
NOL11	0.2162	38	52	0.3418	0.2797
NUDCD1	0	23	10	0.1609	0.46
RARS1	0.2047	72	134	0.3565	0.2644
SNRNP200	0.2222	14	8	0.3288	0.2917
ATP5PF	0.1167	10	57	0.2559	0.3644
PSMD1	0.1901	100	44	0.2609	0.3594
MRPL14	0.0603	12	111	0.3489	0.2712
PMPCA	0.2333	13	24	0.2802	0.339
RBM34	0.0857	13	25	0.3402	0.2789
MAP3K11	0.0282	8	65	0.3983	0.2204
SNRPD3	0.0507	16	212	0.3511	0.2675
FXR1	0.1067	48	35	0.4257	0.1919
PSMA3	0.1579	87	177	0.321	0.2966
LYPLA2	0.0571	25	12	0.2548	0.3626
EXOSC5	0.1071	4	27	0.402	0.2152
AHSA1	0.0637	21	146	0.3992	0.2178
NOC2L	0.1579	19	25	0.2403	0.3753
RAI1	0.05	1	20	0	0.6153
DDX3X	0.037	51	5	0.456	0.1591
ACTR3	0.104	69	122	0.35	0.2651
STOML2	0.0982	34	89	0.2512	0.3636
PDIA3	0.2759	16	21	0.3783	0.236
TEFM	0	7	6	0.5094	0.104
MTCH2	0.1122	62	166	0.3074	0.3058
SCAMP2	0.1026	6	37	0.4313	0.1815
OXA1L	0.0526	7	13	0.3032	0.309
MRPL32	0.0426	18	31	0.2308	0.3812
ARHGDIA	0.0455	4	19	0.2645	0.3474
COPG1	0.0345	27	3	0.3506	0.2609
FARSB	0.0312	11	55	0.3089	0.3025
PDF	0.5833	11	8	0.2057	0.4054
ATP5MD	0.058	8	138	0.2575	0.3533
BRK1	0.1053	12	93	0.2096	0.4008
GLRX3	0.1111	39	121	0.3031	0.3072
C1QBP	0.1154	70	46	0.4105	0.1998
MRPL11	0	5	8	0.2359	0.3736
NDUFA6	0.145	39	111	0.2217	0.3877
HNRNPR	0.2712	88	62	0.3368	0.2722
SUGT1	0.186	22	29	0.2943	0.3139
WDR75	0.12	11	45	0.2699	0.3382
SNRPD2	0.115	57	195	0.3415	0.2659
ZNF207	0.1034	23	9	0.5406	0.0665
DBF4	0.0484	8	57	0.2908	0.316
CDKN3	0.0109	1	92	0	0.6067
ATP6V1E1	0	6	5	0.2121	0.3943
UTP6	0.2154	24	55	0.3638	0.2424
THOC7	0.0588	9	45	0.2869	0.3191
WDR77	0	6	10	0.4283	0.1774
PTPN23	0.0185	3	52	0.265	0.3403
SUMO1	0.0472	10	101	0.2321	0.3732
GNL2	0.2439	44	58	0.3281	0.276
WIPI2	0.0909	4	8	0	0.6038
NAA25	0.0476	12	10	0.3139	0.2897
RIC8A	0	3	13	0.2662	0.3372
SNAPIN	0.0667	8	8	0.1741	0.4285
NDUFA3	0.1282	21	23	0.2184	0.383
CLPP	0.1481	17	14	0.2927	0.3086
TRMT112	0.1602	64	175	0.3099	0.291
THRAP3	0.05	53	10	0.3497	0.2511
SEC61A1	0.2857	8	10	0.4209	0.1798
COPS5	0.0533	14	65	0.3167	0.2839
RAN	0.25	162	173	0.3176	0.2821
TBC1D23	0.1154	18	11	0.1789	0.4203
TRAF7	0.0476	4	18	0.2589	0.3394
WDR43	0.1373	25	33	0.3363	0.262
XRCC2	0.0093	1	108	0	0.5982
MARK2	0	3	44	0.2621	0.336
AP2A1	0.1538	9	21	0.2689	0.3287
STAG1	0.069	14	17	0.3316	0.2658
METAP2	0.1439	43	108	0.3332	0.2642
COPB2	0.0568	80	13	0.3378	0.2593
PGGT1B	0.0333	12	19	0.2407	0.3552
NFYB	0.0526	6	54	0.4245	0.1714
ILF2	0.2283	138	131	0.29	0.3056
HINT1	0.1984	104	204	0.3359	0.2586
BUB3	0.1667	44	138	0.3441	0.2498
GLMN	0	5	20	0.2387	0.3548
MASTL	0.0435	13	11	0.3026	0.2897
ADRM1	0.0909	26	34	0.3494	0.2425
DDX52	0	6	3	0.0539	0.5371
RNF181	0.1325	24	70	0.2542	0.3367
VTA1	0	4	10	0.132	0.4587
DCTN6	0	6	9	0.3723	0.2182
C11orf58	0.0865	22	91	0.2868	0.3028
PRCC	0.04	4	22	0.409	0.1797
COPS3	0.0748	13	102	0.2954	0.2919
AURKA	0	1	84	0	0.5868
DEPDC1B	0.0155	2	129	0	0.5868
MYO9B	0.0263	4	35	0.2636	0.3228
SHLD2	0	1	6	0	0.5857
CARM1	0	4	14	0.1354	0.4497
HECTD1	0	8	18	0.3152	0.2694
HMGB2	0.125	6	21	0.2706	0.314
LZTR1	0	5	3	0.3186	0.2659
LSM3	0.0328	7	182	0.2687	0.3158
CDC25A	0.0106	1	94	0	0.5838
CACYBP	0.1391	31	100	0.2107	0.3725
MLF2	0	1	9	0	0.583
HNRNPL	0.0488	80	6	0.3057	0.2764
ENY2	0.0932	15	114	0.2069	0.3745
TOMM70	0.2727	8	6	0.1993	0.3816
PSMD13	0.1182	41	82	0.2926	0.2881
SF3B1	0.2069	103	37	0.3482	0.2325
PTAR1	0.1429	5	3	0.3212	0.259
SETX	0.1034	9	23	0.2505	0.3296
RALY	0.125	20	34	0.2788	0.3009
TMEM14C	0.0435	2	22	0	0.5794
NHP2	0.0598	11	113	0.3319	0.2475
SF1	0.1356	14	53	0.2688	0.3102
SUPT16H	0.2178	79	44	0.291	0.288
MARS1	0.1667	20	36	0.3201	0.2587
ETF1	0.156	83	43	0.299	0.2787
CENPC	0	7	6	0.4199	0.1569
BET1	0	2	7	0	0.5755
HSPA4	0.194	123	37	0.2827	0.2928
PLEKHM2	0.12	16	12	0.2236	0.3517
ATP6V1D	0.1333	9	8	0.2908	0.2845
ERH	0.184	75	176	0.2614	0.3138
FTH1	0	1	5	0	0.5751
MRPL55	0	4	18	0.27	0.3051
MRPL20	0.0471	12	77	0.2184	0.3564
SBF1	0	12	12	0.3317	0.2426
ZYG11B	0	3	7	0.2658	0.3081
SAR1A	0.0339	4	57	0.1314	0.4424
NOC3L	0	16	13	0.1748	0.3985
MTREX	0.1139	71	17	0.3069	0.2664
PSMB1	0.2185	152	177	0.2687	0.3042
ERBIN	0.1111	3	7	0	0.5728
HNRNPH2	0.0448	36	34	0.3136	0.259
RIOK1	0	6	12	0.3188	0.2534
CENPX	0.0714	1	14	0	0.572
RAD51	0.0095	1	105	0	0.5717
INTS11	0.1429	4	12	0.3933	0.1783
H2BC6	0.25	4	1	0.5715	0
PAK4	0.125	2	7	0	0.5713
RAD54L	0	1	92	0	0.5699
WDR18	0.1569	19	40	0.24	0.3295
SYF2	0.0625	4	30	0.2629	0.3062
MRPS27	0	7	3	0.3054	0.2634
ATG5	0.027	25	51	0.2627	0.306
CCT6A	0.221	157	169	0.2987	0.2697
TAX1BP1	0	13	4	0.1652	0.4031
GIGYF1	0.1667	5	2	0.5678	0
RRM1	0.0526	9	51	0.2518	0.3159
FAM193A	0	1	5	0	0.5677
CCDC58	0.0423	5	69	0.2461	0.3207
AKT1S1	0.0698	5	41	0.3214	0.2453
GNL3	0.1947	36	99	0.286	0.2806
MRPS16	0.1277	13	93	0.2152	0.351
SUB1	0	2	43	0	0.5659
APIP	0	1	7	0	0.5658
USO1	0	15	23	0.3456	0.22
BLOC1S3	0.2	3	3	0.2813	0.2837
TRMT10C	0.1348	25	76	0.2384	0.3265
HIBCH	0.1111	9	11	0.2904	0.2744
SPTLC1	0	3	5	0	0.5645
G2E3	0	4	23	0.2624	0.3018
UQCC2	0.1196	19	84	0.2001	0.364
NUP107	0.2143	15	36	0.3335	0.2305
TICRR	0.0093	1	107	0	0.5634
PA2G4	0.1915	58	110	0.303	0.2604
HAT1	0.1215	40	163	0.3144	0.2489
SETD1A	0.1368	21	87	0.3024	0.2603
THOC2	0.037	21	7	0.1877	0.3749
UBN1	0.069	10	21	0.2824	0.2792
TAF15	0.25	3	2	0.5615	0
PSMB4	0.2041	138	157	0.2965	0.2649
SSBP4	0.125	5	4	0.1598	0.4013
KHDRBS1	0.0769	10	4	0.2874	0.2732
ORC1	0.0155	2	129	0	0.5604
EIF3M	0.2344	129	187	0.3076	0.2525
HSPE1	0.0577	7	103	0.1528	0.407
MRPL17	0.1071	26	36	0.1616	0.3976
EIF4E	0.0357	9	165	0.3282	0.2302
EML3	0.0556	7	31	0.2666	0.2918
SNX5	0	16	1	0.5579	0
EMG1	0	8	17	0.0844	0.4731
SNRPG	0.0576	13	134	0.1858	0.3713
CCDC90B	0	6	5	0.1609	0.3955
TRMT10A	0.1	6	5	0.1591	0.3968
PRR12	0.2459	25	51	0.169	0.3868
THUMPD2	0.0714	9	6	0.1342	0.4214
TIPIN	0	3	28	0.2803	0.2751
POM121	0.0667	3	13	0	0.5554
RRP15	0.0556	15	23	0.1439	0.4112
FPGS	0.1111	12	58	0.2687	0.2863
XRN1	0	6	13	0.1661	0.3885
ZNF777	0.0513	8	33	0.1994	0.3548
ACTR6	0.1639	21	50	0.2622	0.2916
TXNDC17	0.0441	9	133	0.1546	0.3989
MGME1	0	3	1	0.5534	0
GTF3C5	0.0833	7	6	0.3433	0.2093
UBA3	0.1395	30	19	0.2959	0.2565
TMEM126A	0.0787	19	77	0.1501	0.4016
USP34	0.0345	4	26	0.2734	0.2782
VPS35	0.1275	115	53	0.2532	0.2981
GET4	0.0233	17	27	0.1409	0.4103
PLRG1	0.1376	52	72	0.2786	0.2724
EME1	0.0163	2	123	0	0.5505
OSBPL11	0.0556	6	13	0.2113	0.338
AKAP9	0.2222	2	9	0	0.5492
CRLS1	0.25	1	4	0	0.5491
C17orf75	0.0625	5	29	0.318	0.231
AXIN1	0.1081	19	22	0.2358	0.3132
YTHDF2	0	10	3	0.2891	0.2596
TMEM161B	0	9	3	0.2888	0.2599
GTPBP4	0.2471	37	69	0.2828	0.2655
JPT1	0	2	36	0	0.5482
MICOS13	0.0952	9	37	0.3793	0.1689
POLD2	0.0568	19	74	0.3045	0.2427
H2AX	0.1667	1	6	0	0.5465
SSB	0.1849	31	110	0.2334	0.3129
HDLBP	0.0286	35	1	0.546	0
PMPCB	0.0597	34	37	0.2823	0.263
FUNDC2	0	3	1	0.5451	0
OSER1	0.2	3	3	0	0.545
TSR1	0.0789	19	22	0.2481	0.2961
COMMD4	0.05	17	25	0.2659	0.278
COL4A1	0.3333	1	3	0	0.5439
SRPK1	0.0345	11	19	0.3521	0.1916
C12orf57	0	1	3	0	0.5436
SAR1B	0.0667	3	13	0	0.5434
ATP6V1C1	0.0714	18	27	0.2248	0.3186
CHAMP1	0.1	1	10	0	0.5424
MEPCE	0.04	3	23	0.2632	0.2791
TRUB2	0.0952	15	31	0.1834	0.3588
STT3A	0.1515	10	28	0.1861	0.3558
STMN1	0	3	1	0.5415	0
TRRAP	0.1667	1	6	0	0.5409
UTP15	0	29	8	0.2553	0.2855
DPY30	0.0467	10	147	0.2848	0.2554
CAPN10	0	2	6	0	0.5399
ABCF1	0	3	1	0.5398	0
SCFD1	0.038	29	53	0.1667	0.3731
NAA15	0.0759	48	37	0.3448	0.1947
SSR3	0.0377	5	105	0.1597	0.3796
DENND4C	0.1111	4	6	0.2746	0.2646
CD276	0	1	3	0	0.5388
HSF1	0.0746	20	52	0.2165	0.3214
RECQL	0.1111	15	5	0.214	0.3227
GTF3C4	0	3	2	0.5359	0
POLR1B	0.25	3	7	0.2695	0.2663
UBLCP1	0	5	16	0.3217	0.2139
PSMD14	0.161	77	197	0.2499	0.2852
KRTCAP2	0.0769	8	62	0.2577	0.2773
SAMD1	0	1	3	0	0.5346
TBC1D15	0.0968	21	13	0.2876	0.247
RPS6KA4	0	4	4	0.1339	0.4002
KRI1	0.2	3	3	0.534	0
NEURL4	0.0588	7	11	0.2672	0.2667
PTS	0.3333	1	3	0	0.5339
HNRNPD	0.8	5	4	0.251	0.2827
DDX10	0	1	3	0	0.5336
DFFA	0	1	4	0	0.5335
DNM1L	0.1538	4	11	0.2732	0.2603
PPA2	0	4	32	0	0.5334
FAM193B	0	4	4	0.4017	0.1314
ARL3	0	1	3	0	0.5328
TBK1	0.1	23	10	0.2332	0.2994
ORC3	0	3	1	0.5322	0
NSDHL	0	1	3	0	0.5322
GSPT1	0.125	6	12	0.214	0.3181
DENR	0	1	28	0	0.532
GMNN	0	4	7	0	0.532
NELFA	0.1154	6	23	0.2133	0.3187
MRPL3	0.1351	55	197	0.2906	0.2411
WIZ	0.0857	9	67	0.2487	0.283
INPP5K	0	1	3	0	0.5316
PDCD2	0	2	3	0	0.5315
ATP6V0D1	0.2	3	3	0.2644	0.2665
PPIG	0.0769	13	15	0.2275	0.3031
MTERF3	0	3	1	0.5304	0
SIN3B	0	6	8	0.164	0.3663
CLPTM1	0	3	28	0.2713	0.2588
PIP4P1	0	2	3	0	0.53
MAD2L1	0.0168	2	119	0	0.5297
CLTC	0.0769	52	4	0.3969	0.1327
NDUFB1	0.0674	7	88	0.112	0.4175
LRWD1	0.08	12	15	0.0606	0.4689
PSMC6	0.1694	90	124	0.2695	0.2599
CKAP2	0.0238	1	42	0	0.5291
MRE11	0.0345	9	21	0.2909	0.2381
ATP6V1G1	0.0833	5	21	0.1561	0.3729
LMF2	0.1111	1	9	0	0.5288
NSMCE1	0.125	4	5	0.1358	0.3929
MLLT6	0	1	14	0	0.5285
MRPL19	0	1	3	0	0.5281
PLIN3	0	1	3	0	0.5281
ABCE1	0.2093	78	130	0.3079	0.22
ZNF277	0	8	4	0.3979	0.1296
MRPS15	0.0698	12	34	0.2196	0.3078
RPS6KB2	0	3	14	0.2668	0.2604
FXR2	0	1	3	0	0.527
TMX1	0	4	84	0.1322	0.3945
PRMT9	0	4	1	0.5267	0
LAMTOR2	0.0435	3	21	0.2686	0.258
C1GALT1C1	0	3	4	0.264	0.2622
APRT	0.1059	42	52	0.3398	0.1859
MRPS34	0.125	13	23	0.3704	0.1548
SUPT5H	0	4	3	0.2662	0.2589
CUL4A	0	3	8	0.2686	0.2563
USP16	0.0345	8	52	0.2342	0.2899
NOL8	0.087	17	8	0.1819	0.3417
GPR137	0	1	4	0	0.5236
SACM1L	0.0385	16	11	0.1923	0.3313
DCTN2	0	3	2	0.5233	0
IPO13	0.25	3	2	0.5228	0
DPP9	0.013	3	75	0.2694	0.2532
BCKDK	0	1	4	0	0.5223
DUT	0	1	3	0	0.5222
EIF3B	0.0667	44	4	0.3825	0.1396
EIF2S1	0.2019	88	162	0.2575	0.2644
RBM8A	0.1033	45	190	0.2674	0.253
EPN1	0.1071	13	49	0.2693	0.2511
PSMA4	0.2077	88	226	0.2799	0.2405
KRR1	0.1139	18	70	0.2264	0.2934
VPS4A	0	3	2	0.5193	0
CAPN15	0.0938	14	56	0.2712	0.2481
ZUP1	0.1053	5	16	0.1594	0.3596
UFM1	0	1	19	0	0.5189
PIP5K1C	0.0417	13	12	0.2395	0.2793
SCAF1	0.0633	14	70	0.2131	0.3051
CIAO2B	0.1429	27	77	0.2153	0.3023
PNO1	0.0602	12	76	0.2309	0.2865
PCBP1	0.1429	9	7	0.2064	0.3108
DPM1	0.187	46	100	0.2206	0.2966
PHF3	0.0588	12	24	0.2085	0.3077
GARS1	0	17	6	0.4086	0.1074
HAX1	0.0152	8	59	0.2574	0.2583
MYL12B	0.1538	4	11	0.1334	0.3808
IFRD2	0.0196	7	45	0.2303	0.2836
OGDH	0.2	7	5	0.3569	0.1567
API5	0.1429	60	20	0.2753	0.2375
TRIP11	0.0909	7	17	0.1896	0.323
EIF2B2	0	4	5	0.2773	0.235
ARL14EP	0.0233	27	17	0.2373	0.2746
HLA.DPA1	0.3333	2	6	0	0.511
LAMTOR4	0.0732	14	74	0.2035	0.3074
CEP83	0	3	12	0.2687	0.242
EIF3I	0.2226	160	175	0.2742	0.2358
TRMT1	0	2	9	0	0.5098
HLA.DRB1	0.3333	2	6	0	0.5097
INTS1	0	16	5	0.1057	0.4038
TRAPPC4	0.0588	6	30	0.2104	0.2984
RANBP2	0.0938	14	21	0.2506	0.2581
MMS22L	0	2	88	0	0.5084
VBP1	0.131	32	63	0.2672	0.2412
RPF1	0.1735	35	80	0.2595	0.248
PSMB3	0.2222	83	170	0.2568	0.2505
NOLC1	0.08	17	10	0.2418	0.2653
PSMB6	0.1654	80	230	0.2355	0.2716
GTF2B	0.0909	16	8	0.2803	0.2262
PRDX4	0.0333	4	58	0	0.5061
USP47	0.0426	22	27	0.2976	0.2085
STXBP3	0.0667	28	20	0.2218	0.2842
ACTL6A	0.0385	8	73	0.2028	0.3031
VARS1	0.0952	13	56	0.1764	0.3292
DDX41	0.1176	7	12	0.2278	0.2777
CPSF3	0.1356	21	46	0.2597	0.245
CCNF	0.0101	2	98	0	0.5046
MRPS12	0.1176	11	46	0.3355	0.169
PFKL	0.0909	11	1	0.5044	0
SREBF1	0	5	22	0.1569	0.3469
SIVA1	0.1096	24	57	0.2261	0.2775
BIRC6	0.1111	7	33	0.3152	0.1877
NOP58	0.337	45	78	0.2473	0.2535
COPS6	0.0889	7	42	0.231	0.2693
HDAC1	0.1429	9	15	0.1581	0.3419
ORC4	0.0469	29	38	0.1427	0.3568
MRPS10	0.0753	25	132	0.1959	0.3031
PPIF	0	1	18	0	0.4989
TRAPPC5	0.0909	8	4	0.2269	0.2711
OTUB1	0.1321	17	43	0.23	0.2679
STAG2	0.0625	21	13	0.2179	0.2791
PPP2CA	0.0938	13	22	0.2068	0.2898
AKR1A1	0	1	10	0	0.4959
NDUFB3	0.0632	28	73	0.1162	0.3796
ERGIC2	0.0112	5	85	0.1571	0.3385
FAAP100	0	10	11	0.2666	0.2289
GPN3	0.0621	20	134	0.2201	0.2753
MAP1S	0.0682	10	37	0.163	0.3324
RUVBL2	0.1835	43	86	0.2716	0.2235
MPHOSPH9	0	4	8	0.2671	0.2275
PPP1R12C	0.1228	22	42	0.2033	0.2913
MRPL13	0.0909	31	173	0.1905	0.3041
SGTA	0.1667	16	19	0.2702	0.2239
KBTBD2	0	3	7	0	0.4939
GPATCH11	0	5	3	0.2347	0.2584
SPDL1	0.0189	2	52	0	0.4928
NUP88	0.1429	10	14	0.353	0.1398
CDC123	0.1106	37	184	0.2344	0.2583
CPSF1	0.1667	2	5	0	0.4924
COPS4	0.0658	26	55	0.2606	0.2313
DBNL	0.1429	7	1	0.4919	0
TOMM40	0.0533	12	67	0.3177	0.1729
POLD1	0.0698	7	39	0.3041	0.1862
TRAIP	0	1	87	0	0.4901
MRPS22	0.1604	38	85	0.238	0.2517
FUS	0.4286	5	5	0.2457	0.2434
DCAF13	0.2108	69	132	0.2153	0.2737
GGNBP2	0.0455	17	6	0.2258	0.263
DEK	0	5	3	0.4887	0
PRKCSH	0.0909	6	6	0.266	0.2221
MRPS23	0.0645	8	58	0.17	0.3178
IDH3B	0.0889	25	24	0.155	0.3324
TSEN54	0.1429	8	8	0.2028	0.2845
MRPL37	0.125	14	40	0.3194	0.1678
FOPNL	0	2	17	0	0.4869
SSBP1	0.1509	37	207	0.2263	0.2604
PNN	0.4	2	5	0	0.4867
NUP54	0.0484	10	55	0.3222	0.1642
PDRG1	0	1	33	0	0.4855
HNRNPA3	0.3077	8	9	0.2392	0.2463
NSUN5	0	1	8	0	0.4853
MAZ	0.05	3	18	0.2742	0.2107
SUV39H2	0.1064	12	40	0.2293	0.2556
UBE2N	0.122	26	112	0.2071	0.2776
YIF1A	0.0714	5	10	0.1634	0.3213
LAS1L	0	3	21	0.2631	0.2215
SNU13	0.15	35	149	0.2087	0.2755
GTF2H1	0	1	5	0	0.4837
AK2	0.1034	9	23	0.2232	0.2602
TOMM5	0	1	74	0	0.4833
ELAVL1	0.1053	4	17	0.1343	0.3489
NSFL1C	0	7	10	0.3432	0.1399
ACADM	0.1	5	6	0.1615	0.3216
POLR2G	0.0357	7	138	0.2644	0.2185
CNIH1	0.0345	1	29	0	0.4822
SLC25A11	0.0286	18	18	0.2697	0.2125
EXOSC9	0.0769	6	64	0.2647	0.2175
HNRNPAB	0.1875	8	11	0.2307	0.2514
RPAP3	0.0727	18	41	0.2524	0.2296
ZNF526	0	1	5	0	0.4816
CAND1	0	56	7	0.3678	0.1131
PRIM2	0	2	9	0	0.4804
HYPK	0.1429	2	6	0	0.4803
PSMG2	0.0248	7	117	0.1505	0.3296
VPS29	0.055	15	100	0.1425	0.3375
NIFK	0.1429	32	88	0.1923	0.287
GLOD4	0.0588	8	10	0.1409	0.3383
ZCCHC17	0	1	5	0	0.479
ZSCAN26	0	2	5	0	0.4776
STRN4	0.0667	12	20	0.1956	0.282
UXT	0.0217	4	137	0.1348	0.3421
SF3A3	0.0893	13	109	0.2532	0.2237
PELP1	0.1282	6	38	0.16	0.3169
TTC37	0.0645	25	8	0.2168	0.26
SH3GL1	0.0278	4	33	0.1296	0.3469
CRTC1	0	3	5	0	0.4758
RBX1	0.1378	65	224	0.2166	0.2591
MEN1	0.0429	6	67	0.2127	0.2624
IK	0	1	5	0	0.4746
CHAF1A	0.129	6	29	0.2145	0.2599
RSRC2	0.1667	5	16	0.2432	0.2311
RBM48	0	5	5	0.2376	0.2365
PWP1	0.1226	44	75	0.2213	0.2527
CEP57	0	11	9	0.186	0.2877
XRCC4	0.0698	16	30	0.2146	0.2575
LRRC40	0.0196	40	12	0.255	0.2171
AARS1	0	35	2	0.472	0
TNKS2	0.0465	11	34	0.2637	0.2083
SNRPD1	0.0546	14	179	0.2041	0.2677
BTF3L4	0	3	19	0	0.4711
CTBP1	0.1935	14	23	0.2749	0.1952
SCAND1	0.12	17	11	0.2507	0.2188
RBL1	0	1	17	0	0.4687
PRPF39	0.1538	14	31	0.2108	0.2579
TTC33	0.0714	24	6	0.2538	0.2148
LAMTOR5	0.0686	11	98	0.1717	0.2958
MTX2	0	6	40	0.1049	0.3624
MYO1B	0	1	15	0	0.4669
MAP2K2	0.2609	24	34	0.1561	0.3107
BRPF1	0.0588	13	23	0.1651	0.3013
INTS8	0	7	1	0.4664	0
EXOSC8	0.122	9	37	0.1353	0.33
THOC6	0	5	11	0	0.4648
ZBTB8OS	0.0593	10	115	0.2322	0.2324
MRPS18B	0.0962	29	28	0.1405	0.3235
ZNF282	0.0294	11	24	0.1462	0.3177
SLU7	0.0545	27	31	0.2721	0.1918
RABL3	0	6	30	0.2148	0.249
BOP1	0.0435	1	23	0	0.4635
TMA7	0	1	64	0	0.463
RNF126	0.1688	25	65	0.1676	0.2953
EZH2	0.2	6	18	0.1064	0.3563
NME1	0	1	94	0	0.4625
ZNF598	0	5	100	0.241	0.221
EMD	0	1	7	0	0.4617
SH2B1	0.0488	11	32	0.2193	0.2424
DDX56	0.2121	21	59	0.2603	0.2
GRWD1	0.0513	8	33	0.3169	0.1431
NASP	0.0741	6	23	0.2128	0.2469
TRAPPC13	0.0641	51	32	0.2058	0.2534
TBRG4	0.1412	24	73	0.2849	0.1743
MRPL39	0.2361	46	43	0.124	0.3351
RFC2	0.0204	11	39	0.2309	0.2281
DNAAF5	0	1	8	0	0.4588
MRPL47	0.1218	48	219	0.2358	0.2229
RFC3	0.0215	4	91	0	0.4585
HNRNPM	0.1429	14	10	0.2961	0.1621
KMT5B	0	8	5	0.1437	0.3143
MIB1	0.1176	9	10	0.4036	0.0543
CLASP2	0	12	3	0.1923	0.2654
NUBP2	0.0606	16	54	0.292	0.1648
SNRPC	0.1024	24	159	0.255	0.2018
PCNA	0.0625	20	82	0.1608	0.2958
EIF1AX	0	1	61	0	0.4565
HNRNPUL1	0.0556	13	6	0.2913	0.1642
HSD17B10	0.0762	33	80	0.2055	0.25
COMMD8	0.0769	2	26	0	0.4555
CUL1	0	1	7	0	0.4553
DDX50	0.0448	32	38	0.2255	0.2294
NUP85	0.027	3	35	0.2625	0.191
NGDN	0	2	8	0	0.4532
RRS1	0	1	8	0	0.453
DVL2	0	1	7	0	0.453
MCM4	0.0449	9	84	0.0912	0.3618
TAOK2	0.125	5	4	0.3157	0.1371
PEBP1	0	45	1	0.4526	0
HSDL2	0	11	2	0.4522	0
SCAMP3	0.1455	14	49	0.282	0.17
RNPEPL1	0.0893	12	49	0.1816	0.2701
BRAT1	0.0238	4	39	0.134	0.3176
GET3	0.0297	14	90	0.254	0.1972
C19orf53	0	2	44	0	0.451
CUL3	0.1176	5	14	0.1598	0.2912
GTPBP10	0.0263	36	3	0.1796	0.2714
JKAMP	0	4	14	0.2666	0.1841
TXN2	0.1818	22	43	0.2825	0.1679
TIMM17B	0	1	35	0	0.4499
MRPL23	0.0769	12	16	0.283	0.1667
RMDN1	0	11	1	0.4496	0
SAE1	0.0642	12	104	0.156	0.2933
TXNDC9	0.0789	18	105	0.1882	0.2611
KNSTRN	0	1	25	0	0.4493
GLO1	0.0149	1	67	0	0.4493
DMWD	0	10	18	0.1585	0.2902
PRKAG1	0	1	7	0	0.4482
POLR2E	0.125	32	112	0.2099	0.2373
SNRNP40	0.0667	11	53	0.1594	0.2877
UBE2V2	0.1163	26	166	0.2262	0.2207
NDUFS6	0.0233	2	86	0	0.4464
DNAJC8	0.0392	7	46	0.1522	0.2941
ALYREF	0.16	11	18	0.2991	0.1472
MRPL21	0.1441	35	100	0.1217	0.3245
SF3B6	0.0901	30	224	0.1984	0.2469
FIZ1	0	1	18	0	0.4452
THUMPD1	0	5	13	0.3225	0.1226
IMP4	0.087	15	60	0.2822	0.1625
ZDHHC17	0.1176	8	11	0.3436	0.101
BCCIP	0.1243	28	162	0.214	0.2305
KHSRP	0.1667	22	48	0.2023	0.2418
USP7	0	10	9	0.1773	0.2666
KPNA4	0.0435	11	13	0.1754	0.2685
LAMTOR3	0.0645	5	28	0.1567	0.2864
SON	0.0714	9	6	0.3364	0.106
TTF1	0.0417	15	10	0.284	0.1581
NUP37	0.0235	13	74	0.1558	0.2858
ATP5MC1	0.194	23	57	0.1969	0.2444
POM121C	0.0625	1	16	0	0.4412
PPIL4	0.0667	29	3	0.1801	0.261
CWC27	0.1304	7	19	0.2302	0.2108
TBL3	0.122	21	25	0.2435	0.197
FBXL6	0.069	6	25	0.1052	0.3351
ANO8	0	9	1	0.4394	0
C12orf29	0.0667	37	59	0.2199	0.2194
WDR36	0.0345	14	16	0.1941	0.245
NAE1	0.1	34	120	0.2093	0.2291
TMEM126B	0	1	38	0	0.4381
ASB3	0.0625	12	5	0.2776	0.1604
ORC5	0.1765	12	8	0.3239	0.1124
CIC	0.2073	29	70	0.1668	0.2691
SF3B2	0.037	17	11	0.2183	0.2175
ARMC5	0	2	11	0	0.4357
PNPLA2	0.1053	17	25	0.1128	0.3199
SDHD	0	1	23	0	0.4325
POLR2K	0.0945	13	126	0.1338	0.2987
ATXN2L	0.0594	7	100	0.1985	0.2339
TUSC2	0	3	17	0.2677	0.1634
MRPL22	0.0542	17	158	0.1429	0.2881
TPRKB	0.057	16	151	0.1726	0.2583
PPP1R9B	0.125	7	2	0.43	0
PPM1G	0	5	18	0.2426	0.1873
NAXE	0.04	18	8	0.1684	0.2615
NSMCE2	0	8	1	0.4298	0
EP400	0.0143	4	67	0.1316	0.2966
PIGT	0.1667	11	10	0.1925	0.2356
KIF22	0.1273	28	34	0.2022	0.2259
EIF5	0	1	42	0	0.4279
SF3A2	0.1233	12	70	0.1477	0.28
SLC50A1	0.1111	1	9	0	0.4275
DNAJA2	0	52	1	0.4274	0
CCDC59	0.1212	7	30	0.1172	0.3091
THOP1	0.1571	25	56	0.1919	0.2343
CUL5	0.0541	23	16	0.1575	0.2684
USP15	0	26	5	0.2635	0.1621
EIF4A3	0.0556	10	28	0.2477	0.1778
MRPL2	0.125	22	32	0.1913	0.2336
RUVBL1	0.1081	14	27	0.1048	0.32
CWF19L2	0	20	4	0.1518	0.2726
TYK2	0	3	5	0.2649	0.1593
COX17	0	1	16	0	0.4242
PRIM1	0.007	1	142	0	0.4234
TM2D1	0	1	12	0	0.4233
HAUS1	0	2	19	0	0.4232
PPWD1	0.0702	17	44	0.2122	0.211
MRPL18	0.0467	16	96	0.2057	0.2171
OSBPL8	0.0556	11	8	0.2224	0.2003
CTDP1	0	2	6	0	0.4224
EIF2S3	0.125	3	6	0.2626	0.1583
CACTIN	0.1429	15	33	0.2687	0.1522
CHERP	0.0571	6	68	0.1057	0.3147
RAVER1	0.1061	8	65	0.1186	0.3014
RINT1	0.1667	6	1	0.4197	0
PIN1	0.0625	13	4	0.2882	0.1313
IMP3	0.0909	13	23	0.2484	0.1709
MRPL48	0.0208	9	40	0.2011	0.2181
RFX1	0.0408	2	49	0	0.4192
GOLGB1	0.0833	2	11	0	0.4187
SLF1	0.0417	9	16	0.1103	0.3082
FARSA	0.1515	33	81	0.2209	0.1959
RANBP1	0	3	16	0.2673	0.1487
DDX17	0.0667	13	3	0.4158	0
MTA1	0.0811	6	34	0.1046	0.3111
MYH9	0.0476	20	2	0.4152	0
DNM2	0.1458	31	79	0.1692	0.2457
CENPQ	0	9	19	0.134	0.2805
ERAL1	0.0606	14	91	0.3002	0.1142
RAB18	0.1373	14	44	0.2037	0.2107
RAB2A	0.1667	12	9	0.1445	0.2694
MRPS11	0.1607	27	38	0.1837	0.2297
GADD45GIP1	0.0952	20	49	0.2394	0.1736
MED16	0.0725	9	65	0.1785	0.2345
TMCO1	0	2	46	0	0.4124
SNRPA1	0.0198	4	99	0.1317	0.2807
HM13	0.1	10	12	0.1812	0.2311
ZNF131	0	11	4	0.1458	0.2662
OPA1	0.0333	12	19	0.1439	0.2677
HAUS3	0.0323	12	20	0.169	0.242
ENTR1	0	2	16	0	0.4107
DRG1	0.0714	21	54	0.1454	0.2653
PFDN2	0.0361	3	83	0	0.4098
ZNF224	0.25	1	4	0	0.4096
PPIP5K2	0	5	1	0.4094	0
UTP20	0	4	2	0.4083	0
DCTN3	0	19	7	0.2216	0.1867
PAXBP1	0.0833	8	5	0.4083	0
ICE2	0	6	18	0.2741	0.1341
WDR5	0	4	40	0.1304	0.2775
ZNF700	0	4	5	0	0.4078
RAD23B	0.2222	8	3	0.4071	0
CSNK1D	0.0541	4	35	0.1319	0.2749
ZMIZ2	0	1	42	0	0.4063
ERI3	0	9	2	0.4061	0
SRSF10	0.037	4	24	0.1344	0.2705
B2M	0	5	2	0.4041	0
WDR3	0	8	4	0.1401	0.264
MFSD8	0	2	4	0	0.4028
INTS5	0.25	1	4	0	0.4028
VKORC1	0.0769	1	13	0	0.4023
MSI1	0.1429	4	4	0.2724	0.1297
SARNP	0.0526	8	92	0.1691	0.2325
SMARCAD1	0	19	13	0.2582	0.1434
RECQL5	0	1	4	0	0.4009
PRKACA	0	1	4	0	0.4007
ARL1	0	2	5	0	0.4007
NDUFA12	0.0732	22	198	0.1503	0.2504
CHORDC1	0	2	4	0	0.4004
HDAC10	0	1	5	0	0.4004
RBM15	0	4	4	0.1389	0.2609
MAF1	0	5	2	0.3998	0
NUCB1	0	4	1	0.3998	0
SRSF9	0.0811	9	31	0.1782	0.2215
DCUN1D4	0.2	5	1	0.3996	0
PCNX3	0.0495	15	91	0.1843	0.2152
PRMT5	0.16	32	55	0.1338	0.2656
GANAB	0.0909	5	7	0.2394	0.1599
THOC1	0.0345	21	9	0.0648	0.3342
RPTOR	0.0588	7	11	0.1951	0.2039
DHX40	0	10	1	0.3983	0
POLG	0	2	9	0	0.3982
UBA2	0	24	3	0.3982	0
TRMT11	0	5	5	0.2409	0.1567
MPHOSPH10	0.1	17	27	0.156	0.2416
CAB39	0.3333	9	3	0.1332	0.2641
WASF2	0.0312	1	32	0	0.3972
FASTKD1	0	4	1	0.397	0
FBXL19	0	2	5	0	0.3968
WDR1	0	39	1	0.3968	0
TMEM104	0	1	5	0	0.3965
RLIM	0.0588	32	4	0.135	0.2613
ANP32E	0.0667	1	15	0	0.3963
ZNF638	0.05	29	34	0.2258	0.1704
ZMYM1	0	4	1	0.3959	0
SDAD1	0	4	3	0.1327	0.2631
RMND1	0	4	1	0.3957	0
RBM42	0.0964	12	79	0.2094	0.1858
WDR89	0.102	29	25	0.2118	0.1834
CEPT1	0	2	4	0	0.3949
OSTC	0	2	98	0	0.3948
RETREG2	0	3	4	0	0.3947
SNW1	0.1321	29	31	0.2227	0.172
SLC35C1	0	1	5	0	0.3946
FBXL15	0.25	5	5	0.0803	0.314
RBM12B	0	4	2	0.394	0
CEP350	0.0263	6	33	0.1597	0.2336
ANTKMT	0.1111	6	4	0	0.3933
GNB2	0.2	15	9	0.2814	0.1112
TASOR	0.0556	8	11	0.2302	0.1622
SCLT1	0	3	5	0	0.3916
CLNS1A	0	1	5	0	0.3911
DCTN5	0	1	10	0	0.3905
ZC3H18	0.0423	4	70	0.1347	0.2555
CDC40	0.0615	54	15	0.164	0.2261
TRABD	0.0556	6	51	0.1086	0.2814
NOC4L	0.0323	5	59	0.1627	0.2272
SRFBP1	0.0862	30	33	0.2233	0.1663
PMS1	0.087	15	10	0.1769	0.2125
AURKAIP1	0.127	48	23	0.1515	0.2374
ATXN3	0.0952	12	11	0.171	0.2178
ZC3H7B	0.0833	2	11	0	0.3884
ZNHIT3	0	2	40	0	0.3882
SMC6	0.087	19	6	0.1237	0.2645
C1D	0.0141	8	136	0.1414	0.2455
REXO1	0.1382	35	105	0.1643	0.2225
DCUN1D1	0.1316	22	21	0.202	0.1846
MYNN	0.0339	9	52	0.1777	0.2086
HAUS6	0	5	30	0.08	0.3058
UBL7	0.1489	26	28	0.1882	0.1974
PDCD10	0.0323	5	27	0	0.385
ACAT1	0.2222	2	9	0	0.3844
FUBP1	0	49	1	0.3843	0
SMC3	0.0588	15	39	0.1987	0.1854
HBP1	0	6	1	0.3837	0
DHX34	0.0513	17	24	0.0701	0.3136
SEM1	0.0177	2	113	0	0.3834
SPAG9	0	9	1	0.3827	0
POLA1	0	1	7	0	0.3821
POLE	0	1	7	0	0.382
ITGB3BP	0	1	39	0	0.3819
ZNRD2	0.1294	36	60	0.1688	0.212
C5orf51	0	2	7	0	0.3795
TNRC6A	0	7	2	0.3794	0
SPCS2	0.0328	2	61	0	0.3793
BRD4	0	1	34	0	0.379
ZNF770	0	3	7	0.2654	0.1135
TRIP12	0	20	7	0.1495	0.2292
RIOK2	0.1604	39	84	0.1718	0.2064
FAM162A	0	6	1	0.378	0
BTBD2	0	1	7	0	0.3776
PET100	0.0196	2	102	0	0.3773
MRPL53	0.0357	1	28	0	0.3773
MRPL50	0.0357	2	27	0	0.377
LSM4	0.0667	10	22	0.1983	0.1785
NELFB	0.1235	19	72	0.1699	0.2069
NFKBIB	0.0571	3	34	0	0.3765
CETN3	0.0185	11	44	0.1601	0.2158
SDF4	0	1	10	0	0.3756
TRMT13	0.0417	13	12	0.1338	0.2414
LSM1	0	1	75	0	0.3751
MCOLN1	0.0909	1	11	0	0.3748
DKC1	0.0625	8	77	0.1463	0.2284
SAMD4B	0.0263	3	36	0	0.3747
TONSL	0.1176	5	14	0	0.3747
HNRNPA0	0.0769	5	9	0.24	0.1345
GART	0.122	42	50	0.1493	0.2251
ATL2	0	13	6	0.2164	0.1579
KATNA1	0.0333	26	5	0.1369	0.2368
BAHD1	0.0323	1	31	0	0.3735
MPV17	0	1	10	0	0.3734
METTL26	0.1875	17	21	0.2205	0.1517
MRPL42	0.0326	4	91	0	0.3721
MRPS7	0.146	26	131	0.1576	0.2139
EMC7	0.0476	3	63	0	0.3711
NOP56	0.027	2	36	0	0.3702
MTOR	0	5	9	0.0783	0.2918
PCGF1	0	1	8	0	0.3695
IDH3G	0.16	24	34	0.2064	0.1631
CEP135	0	4	12	0.261	0.1084
WAPL	0	3	11	0.2682	0.101
WRN	0.0385	18	9	0.2139	0.1551
PPP4C	0.1333	27	24	0.1783	0.1906
MRPL1	0.0945	31	108	0.1658	0.203
MCAT	0	1	13	0	0.3687
CSTF1	0	2	8	0	0.3684
MCM3	0.0899	13	84	0.1234	0.2446
XAB2	0.0213	2	46	0	0.3675
RPF2	0	1	25	0	0.3672
PSMC5	0.1176	3	16	0	0.3672
EXOSC7	0.0556	7	69	0.0759	0.291
MRPS18C	0.0814	17	169	0.1651	0.2016
SRP54	0.0959	38	42	0.1346	0.2318
VPS13A	0.0714	1	14	0	0.3658
TECR	0.2051	13	34	0.1468	0.2189
ATP5F1D	0.0625	11	6	0.2042	0.1607
CDCA4	0.0417	2	23	0	0.3647
PDCD6IP	0	40	1	0.3645	0
CIAPIN1	0.0625	5	12	0.2441	0.1197
NEDD8	0.0072	1	139	0	0.3637
TGS1	0.05	14	7	0.1779	0.1857
COA7	0	1	18	0	0.3635
SRF	0	1	26	0	0.3635
ROCK2	0	9	2	0.3634	0
BAG5	0.0435	4	20	0.1308	0.2326
TMEM259	0.0253	4	77	0.1303	0.233
SMCHD1	0.0476	12	10	0.1481	0.2152
TMEM214	0.129	4	31	0.1345	0.2287
SPCS1	0.0222	1	45	0	0.3625
COPA	0.0172	57	2	0.3623	0
RCHY1	0.0455	3	20	0	0.3621
ANAPC4	0.1136	23	26	0.1019	0.2598
SAAL1	0.0909	3	21	0	0.3611
UBE3A	0.0714	16	29	0.1534	0.2073
FANCA	0.0282	2	71	0	0.3606
MLLT1	0.0333	5	57	0.0777	0.2826
LIN7C	0.0769	8	6	0.0862	0.2739
SAP130	0.1	1	10	0	0.3596
UBE2S	0.1765	9	11	0.1099	0.2491
C12orf45	0	1	14	0	0.3588
FANCM	0.0345	4	26	0.1317	0.2271
TIMELESS	0.0417	1	24	0	0.3588
RIF1	0.0556	28	10	0.1649	0.1937
NOL10	0.0385	2	25	0	0.3581
DAD1	0.0465	11	169	0.102	0.2561
MED25	0.125	16	101	0.1295	0.2284
ZNF628	0	1	43	0	0.3578
PUSL1	0	1	23	0	0.3572
PDCD5	0.0079	1	126	0	0.3568
DNAJC2	0.0476	4	18	0.1339	0.2222
TRIM41	0	19	22	0.121	0.2346
SPHK2	0.0556	3	16	0	0.3555
PIAS4	0.0588	5	13	0.1604	0.1951
PAIP2	0	1	85	0	0.355
MTIF2	0.0366	9	76	0.2003	0.1546
PPP6R1	0.0357	3	26	0	0.3542
NDC1	0.0137	2	72	0	0.3538
CISD2	0.0092	1	109	0	0.3533
PPP6R3	0	7	5	0.1138	0.2394
MRPS36	0.0204	1	49	0	0.3529
ATP6V1F	0.0526	2	38	0	0.3525
GEMIN2	0	3	17	0	0.3519
TEX264	0	1	9	0	0.3517
EAPP	0.0488	26	17	0.1468	0.2047
USP33	0.0429	61	12	0.1561	0.1952
UBA1	0.0741	27	2	0.351	0
WDR61	0	10	28	0.0878	0.2625
CSNK1G2	0.0465	4	41	0.1384	0.2109
U2AF2	0.1856	36	79	0.1358	0.2133
PPP5C	0.0938	29	6	0.1905	0.1577
SARS1	0	44	1	0.3479	0
ANKRD17	0	3	13	0.2659	0.0819
MAGOHB	0	1	97	0	0.3477
VAC14	0	1	27	0	0.3474
SLBP	0.1111	2	8	0	0.3457
PRELID1	0.0213	6	42	0.1584	0.1866
RO60	0.0714	5	10	0.0792	0.2658
AP2A2	0	3	7	0	0.3447
VCP	0.0361	83	3	0.3447	0
MRPL4	0.1782	35	84	0.1553	0.1892
UBQLN4	0	7	15	0.1164	0.228
MRPL28	0.2	42	84	0.1552	0.1892
CWC22	0.1458	26	29	0.1505	0.1936
DDX27	0	1	7	0	0.3438
NUDT1	0.0625	1	16	0	0.3431
DDX54	0.069	11	82	0.1188	0.2243
DCAF15	0.1061	9	64	0.066	0.277
CC2D1A	0	2	22	0	0.3429
SP3	0	7	11	0.151	0.1915
NUDT5	0	1	80	0	0.3424
ZCRB1	0	1	8	0	0.3423
SLTM	0.0455	4	19	0.1319	0.2096
SYPL1	0.0909	4	8	0	0.3408
TM9SF3	0	7	6	0.0751	0.2655
MGRN1	0.0435	4	20	0	0.3404
TRIM11	0	1	18	0	0.3403
FBXW5	0	2	7	0	0.3403
TAOK1	0.1667	12	9	0.209	0.1312
NUFIP2	0	10	1	0.3399	0
TOMM22	0.0086	1	116	0	0.3398
SP2	0.0333	2	29	0	0.338
NCAPD2	0.0476	2	20	0	0.338
PHAX	0.0968	22	80	0.149	0.1888
FEN1	0	1	87	0	0.3365
YTHDF1	0	3	11	0.2635	0.0721
SNRNP70	0.0588	2	16	0	0.3352
NAP1L4	0.1	10	1	0.3351	0
WBP2	0.1111	3	7	0	0.3349
MYBBP1A	0.0476	3	41	0	0.3343
CIZ1	0	1	21	0	0.3337
NEMF	0.0556	42	15	0.1881	0.1454
HMGN2	0	1	5	0	0.3318
FBRS	0.0339	3	58	0	0.3318
PRRC2A	0.0769	8	6	0.1727	0.1582
ZNF574	0.0714	3	12	0	0.3307
PSMF1	0.0625	5	12	0.079	0.2515
ELAC2	0	5	2	0.3303	0
HSPBP1	0.1143	26	13	0.1378	0.1923
PPP1R12A	0	9	1	0.3297	0
NUP153	0	3	10	0.2594	0.07
ZBTB7A	0	1	18	0	0.3284
RTCA	0	1	31	0	0.328
SPNS1	0.0476	1	21	0	0.3274
UBA6	0	29	5	0.1705	0.1561
ZFX	0.1	4	7	0.1315	0.1947
ACTR10	0.0455	8	15	0.0847	0.2406
RNMT	0.0847	34	30	0.1602	0.1649
PRPF18	0.1	19	14	0.114	0.2111
DPAGT1	0	3	14	0	0.3247
RNPS1	0.1429	11	21	0.1605	0.1636
NRDC	0	2	28	0	0.3234
ZWILCH	0.0118	2	84	0	0.3233
CASP4	0.2	1	5	0	0.3233
BCS1L	0	1	6	0	0.3221
VPS13C	0	2	15	0	0.3219
TBC1D10B	0.0556	17	78	0.1194	0.2025
RBM15B	0	2	13	0	0.3215
RBM41	0	11	4	0.1903	0.1307
CSTB	0.0667	1	15	0	0.3209
ARID1A	0	1	6	0	0.3206
GRPEL1	0.0111	1	90	0	0.3199
SPAST	0	3	6	0.2679	0.0518
UGP2	0	1	13	0	0.3194
MRTO4	0.0179	6	108	0.1593	0.1597
BUD23	0.0396	6	99	0.1598	0.1592
TNPO2	0.0645	5	28	0.0786	0.2403
ARCN1	0	6	1	0.3188	0
DCTPP1	0.0549	52	44	0.1483	0.1705
ANP32B	0	1	8	0	0.3181
USP25	0	4	6	0	0.3178
ZNF316	0.1111	8	2	0.3176	0
TMEM39B	0	1	11	0	0.3169
RABEP1	0	1	18	0	0.3163
CLK4	0	1	5	0	0.316
GSTCD	0	2	6	0	0.316
XIAP	0.1	26	7	0.1673	0.1486
SELENOI	0.1667	5	2	0.3159	0
PHF5A	0.0091	1	110	0	0.3158
SS18L2	0.012	1	83	0	0.3158
PPP1R37	0	5	5	0.1592	0.1564
[truncated: 723 more rows]

## Sheet: S3
Clique size	Genes
75	ACTB, RPL15, ACTG1, RPS26, RPS9, RACK1, RPL10A, RPS7, RPSA, FAU, RPL12, RPL18, RPL18A, RPL27, RPL35A, RPL8, RPLP0, UBA52, RPS11, RPS15, RPS16, RPL19, RPL24, GAPDH, RPL9, RPS10, RPS14, RPS5, EEF1B2, RPS13, RPS3, RPL11, RPL21, RPL23A, RPL27A, RPL3, RPL30, RPL32, RPL34, RPL4, RPL5, RPL6, RPL7A, RPS15A, RPS20, RPS27, RPS4X, RPS8, RPL10, RPL14, RPL29, RPL35, RPL23, RPL7, RPS21, RPS23, RPS3A, RPS6, TPT…
75	ACTB, RPL15, ACTG1, RPS26, RPS9, RACK1, RPL10A, RPS7, RPSA, FAU, RPL12, RPL18, RPL18A, RPL27, RPL35A, RPL8, RPLP0, UBA52, RPS11, RPS15, RPS16, RPL19, RPL24, GAPDH, RPL9, RPS10, RPS14, RPS5, EEF1B2, RPS13, RPS3, RPL11, RPL21, RPL23A, RPL27A, RPL3, RPL30, RPL32, RPL34, RPL4, RPL5, RPL6, RPL7A, RPS15A, RPS20, RPS27, RPS4X, RPS8, RPL10, RPL14, RPL29, RPL35, RPL23, RPL7, RPS21, RPS23, RPS3A, RPS6, TPT…
75	ACTB, RPL15, ACTG1, RPS26, RPS9, RACK1, RPL10A, RPS7, RPSA, FAU, RPL12, RPL18, RPL18A, RPL27, RPL35A, RPL8, RPLP0, UBA52, RPS11, RPS15, RPS16, RPL19, RPL24, GAPDH, RPL9, RPS10, RPS14, RPS5, EEF1B2, RPS13, RPS3, RPL11, RPL21, RPL23A, RPL27A, RPL3, RPL30, RPL32, RPL34, RPL4, RPL5, RPL6, RPL7A, RPS15A, RPS20, RPS27, RPS4X, RPS8, RPL10, RPL14, RPL29, RPL35, RPL23, RPL7, RPS21, RPS23, RPS3A, RPS6, TPT…
75	ACTB, RPL15, ACTG1, RPS26, RPS9, RACK1, RPL10A, RPS7, RPSA, FAU, RPL12, RPL18, RPL18A, RPL27, RPL35A, RPL8, RPLP0, UBA52, RPS11, RPS15, RPS16, RPL19, RPL24, GAPDH, RPL9, RPS10, RPS14, RPS5, EEF1B2, RPS13, RPS3, RPL11, RPL21, RPL23A, RPL27A, RPL3, RPL30, RPL32, RPL34, RPL4, RPL5, RPL6, RPL7A, RPS15A, RPS20, RPS27, RPS4X, RPS8, RPL10, RPL14, RPL29, RPL35, RPL23, RPL7, RPS21, RPS23, RPS3A, RPS6, TPT…
75	ACTB, RPL15, ACTG1, RPS26, RPS9, RACK1, RPL10A, RPS7, RPSA, FAU, RPL12, RPL18, RPL18A, RPL27, RPL35A, RPL8, RPLP0, UBA52, RPS11, RPS15, RPS16, RPL19, RPL24, GAPDH, RPL9, RPS10, RPS14, RPS5, EEF1B2, RPS13, RPS3, RPL11, RPL21, RPL23A, RPL27A, RPL3, RPL30, RPL32, RPL34, RPL4, RPL5, RPL6, RPL7A, RPS15A, RPS20, RPS27, RPS4X, RPS8, RPL10, RPL14, RPL29, RPL35, RPL23, RPL7, RPS21, RPS23, RPS3A, RPS6, TPT…
75	ACTB, RPL15, ACTG1, RPS26, RPS9, RACK1, RPL10A, RPS7, RPSA, FAU, RPL12, RPL18, RPL18A, RPL27, RPL35A, RPL8, RPLP0, UBA52, RPS11, RPS15, RPS16, RPL19, RPL24, GAPDH, RPL9, RPS10, RPS14, RPS5, EEF1B2, RPS13, RPS3, RPL11, RPL21, RPL23A, RPL27A, RPL3, RPL30, RPL32, RPL34, RPL4, RPL5, RPL6, RPL7A, RPS15A, RPS20, RPS27, RPS4X, RPS8, RPL10, RPL14, RPL29, RPL35, RPL23, RPL7, RPS21, RPS23, RPS3A, RPS6, TPT…
75	ACTB, RPL15, ACTG1, RPS26, RPS9, RACK1, RPL10A, RPS7, RPSA, FAU, RPL12, RPL18, RPL18A, RPL27, RPL35A, RPL8, RPLP0, UBA52, RPS11, RPS15, RPS16, RPL19, RPL24, GAPDH, RPL9, RPS10, RPS14, RPS5, EEF1B2, RPS13, RPS3, RPL11, RPL21, RPL23A, RPL27A, RPL3, RPL30, RPL32, RPL34, RPL4, RPL5, RPL6, RPL7A, RPS15A, RPS20, RPS27, RPS4X, RPS8, RPL10, RPL14, RPL29, RPL35, RPL23, RPL7, RPS21, RPS23, RPS3A, RPS6, TPT…
75	ACTB, RPL15, ACTG1, RPS26, RPS9, RACK1, RPL10A, RPS7, RPSA, FAU, RPL12, RPL18, RPL18A, RPL27, RPL35A, RPL8, RPLP0, UBA52, RPS11, RPS15, RPS16, RPL19, RPL24, GAPDH, RPL9, RPS10, RPS14, RPS5, EEF1B2, RPS13, RPS3, RPL11, RPL21, RPL23A, RPL27A, RPL3, RPL30, RPL32, RPL34, RPL4, RPL5, RPL6, RPL7A, RPS15A, RPS20, RPS27, RPS4X, RPS8, RPL10, RPL14, RPL29, RPL35, RPL23, RPL7, RPS21, RPS23, RPS3A, RPS6, TPT…
75	ACTB, RPL15, ACTG1, RPS26, RPS9, RACK1, RPL10A, RPS7, RPSA, FAU, RPL12, RPL18, RPL18A, RPL27, RPL35A, RPL8, RPLP0, UBA52, RPS11, RPS15, RPS16, RPL19, RPL24, GAPDH, RPL9, RPS10, RPS14, RPS5, EEF1B2, RPS13, RPS3, RPL11, RPL21, RPL23A, RPL27A, RPL3, RPL30, RPL32, RPL34, RPL4, RPL5, RPL6, RPL7A, RPS15A, RPS20, RPS27, RPS4X, RPS8, RPL10, RPL14, RPL29, RPL35, RPL23, RPL7, RPS21, RPS23, RPS3A, RPS6, TPT…
75	ACTB, RPL15, ACTG1, RPS26, RPS9, RACK1, RPL10A, RPS7, RPSA, FAU, RPL12, RPL18, RPL18A, RPL27, RPL35A, RPL8, RPLP0, UBA52, RPS11, RPS15, RPS16, RPL19, RPL24, GAPDH, RPL9, RPS10, RPS14, RPS5, EEF1B2, RPS13, RPS3, RPL11, RPL21, RPL23A, RPL27A, RPL3, RPL30, RPL32, RPL34, RPL4, RPL5, RPL6, RPL7A, RPS15A, RPS20, RPS27, RPS4X, RPS8, RPL10, RPL14, RPL29, RPL35, RPL23, RPL7, RPS21, RPS23, RPS3A, RPS6, TPT…
75	ACTB, RPL15, ACTG1, RPS26, RPS9, RACK1, RPL10A, RPS7, RPSA, FAU, RPL12, RPL18, RPL18A, RPL27, RPL35A, RPL8, RPLP0, UBA52, RPS11, RPS15, RPS16, RPL19, RPL24, GAPDH, RPL9, RPS10, RPS14, RPS5, EEF1B2, RPS13, RPS3, RPL11, RPL21, RPL23A, RPL27A, RPL3, RPL30, RPL32, RPL34, RPL4, RPL5, RPL6, RPL7A, RPS15A, RPS20, RPS27, RPS4X, RPS8, RPL10, RPL14, RPL29, RPL35, RPL23, RPL7, RPS21, RPS23, RPS3A, RPS6, TPT…
74	ACTB, RPL15, ACTG1, RPS26, RPS9, RACK1, RPL10A, RPS7, RPSA, FAU, RPL12, RPL18, RPL18A, RPL27, RPL35A, RPL8, RPLP0, UBA52, RPS11, RPS15, RPS16, RPL19, RPL24, GAPDH, RPL9, RPS10, RPS14, RPS5, EEF1B2, RPS13, RPS3, RPL11, RPL21, RPL23A, RPL27A, RPL3, RPL30, RPL32, RPL34, RPL4, RPL5, RPL6, RPL7A, RPS15A, RPS20, RPS27, RPS4X, RPS8, RPL10, RPL14, RPL29, RPL35, RPL23, RPL7, RPS21, RPS23, RPS3A, RPS6, TPT…
74	ACTB, RPL15, ACTG1, RPS26, RPS9, RACK1, RPL10A, RPS7, RPSA, FAU, RPL12, RPL18, RPL18A, RPL27, RPL35A, RPL8, RPLP0, UBA52, RPS11, RPS15, RPS16, RPL19, RPL24, GAPDH, RPL9, RPS10, RPS14, RPS5, EEF1B2, RPS13, RPS3, RPL11, RPL21, RPL23A, RPL27A, RPL3, RPL30, RPL32, RPL34, RPL4, RPL5, RPL6, RPL7A, RPS15A, RPS20, RPS27, RPS4X, RPS8, RPL10, RPL14, RPL29, RPL35, RPL23, RPL7, RPS21, RPS23, RPS3A, RPS6, TPT…
73	ACTB, RPL15, ACTG1, RPS26, RPS9, RACK1, RPL10A, RPS7, RPSA, FAU, RPL12, RPL18, RPL18A, RPL27, RPL35A, RPL8, RPLP0, UBA52, RPS11, RPS15, RPS16, RPL19, RPL24, GAPDH, RPL9, RPS10, RPS14, RPS5, EEF1B2, RPS13, RPS3, RPL11, RPL21, RPL23A, RPL27A, RPL3, RPL30, RPL32, RPL34, RPL4, RPL5, RPL6, RPL7A, RPS15A, RPS20, RPS27, RPS4X, RPS8, RPL10, RPL14, RPL29, RPL35, RPL23, RPL7, RPS21, RPS23, RPS3A, RPS6, TPT…
73	ACTB, RPL15, ACTG1, RPS26, RPS9, RACK1, RPL10A, RPS7, RPSA, FAU, RPL12, RPL18, RPL18A, RPL27, RPL35A, RPL8, RPLP0, UBA52, RPS11, RPS15, RPS16, RPL19, RPL24, GAPDH, RPL9, RPS10, RPS14, RPS5, EEF1B2, RPS13, RPS3, RPL11, RPL21, RPL23A, RPL27A, RPL3, RPL30, RPL32, RPL34, RPL4, RPL5, RPL6, RPL7A, RPS15A, RPS20, RPS27, RPS4X, RPS8, RPL10, RPL14, RPL29, RPL35, RPL23, RPL7, RPS21, RPS23, RPS3A, RPS6, TPT…
73	ACTB, RPL15, ACTG1, RPS26, RPS9, RACK1, RPL10A, RPS7, RPSA, FAU, RPL12, RPL18, RPL18A, RPL27, RPL35A, RPL8, RPLP0, UBA52, RPS11, RPS15, RPS16, RPL19, RPL24, GAPDH, RPL9, RPS10, RPS14, RPS5, EEF1B2, RPS13, RPS3, RPL11, RPL21, RPL23A, RPL27A, RPL3, RPL30, RPL32, RPL34, RPL4, RPL5, RPL6, RPL7A, RPS15A, RPS20, RPS27, RPS4X, RPS8, RPL10, RPL14, RPL29, RPL35, RPL23, RPL7, RPS21, RPS23, RPS3A, RPS6, TPT…
73	ACTB, RPL15, ACTG1, RPS26, RPS9, RACK1, RPL10A, RPS7, RPSA, FAU, RPL12, RPL18, RPL18A, RPL27, RPL35A, RPL8, RPLP0, UBA52, RPS11, RPS15, RPS16, RPL19, RPL24, GAPDH, RPL9, RPS10, RPS14, RPS5, EEF1B2, RPS13, RPS3, RPL11, RPL21, RPL23A, RPL27A, RPL3, RPL30, RPL32, RPL34, RPL4, RPL5, RPL6, RPL7A, RPS15A, RPS20, RPS27, RPS4X, RPS8, RPL10, RPL14, RPL29, RPL35, RPL23, RPL7, RPS21, RPS23, RPS3A, RPS6, TPT…
73	ACTB, RPL15, ACTG1, RPS26, RPS9, RACK1, RPL10A, RPS7, RPSA, FAU, RPL12, RPL18, RPL18A, RPL27, RPL35A, RPL8, RPLP0, UBA52, RPS11, RPS15, RPS16, RPL19, RPL24, GAPDH, RPL9, RPS10, RPS14, RPS5, EEF1B2, RPS13, RPS3, RPL11, RPL21, RPL23A, RPL27A, RPL3, RPL30, RPL32, RPL34, RPL4, RPL5, RPL6, RPL7A, RPS15A, RPS20, RPS27, RPS4X, RPS8, RPL10, RPL14, RPL29, RPL35, RPL23, RPL7, RPS21, RPS23, RPS3A, RPS6, TPT…
73	ACTB, RPL15, ACTG1, RPS26, RPS9, RACK1, RPL10A, RPS7, RPSA, FAU, RPL12, RPL18, RPL18A, RPL27, RPL35A, RPL8, RPLP0, UBA52, RPS11, RPS15, RPS16, RPL19, RPL24, GAPDH, RPL9, RPS10, RPS14, RPS5, EEF1B2, RPS13, RPS3, RPL11, RPL21, RPL23A, RPL27A, RPL3, RPL30, RPL32, RPL34, RPL4, RPL5, RPL6, RPL7A, RPS15A, RPS20, RPS27, RPS4X, RPS8, RPL10, RPL14, RPL29, RPL35, RPL23, RPL7, RPS21, RPS23, RPS3A, RPS6, TPT…
73	ACTB, RPL15, ACTG1, RPS26, RPS9, RACK1, RPL10A, RPS7, RPSA, FAU, RPL12, RPL18, RPL18A, RPL27, RPL35A, RPL8, RPLP0, UBA52, RPS11, RPS15, RPS16, RPL19, RPL24, GAPDH, RPL9, RPS10, RPS14, RPS5, EEF1B2, RPS13, RPS3, RPL11, RPL21, RPL23A, RPL27A, RPL3, RPL30, RPL32, RPL34, RPL4, RPL5, RPL6, RPL7A, RPS15A, RPS20, RPS27, RPS4X, RPS8, RPL10, RPL14, RPL29, RPL35, RPL23, RPL7, RPS21, RPS23, RPS3A, RPS6, TPT…
73	ACTB, RPL15, ACTG1, RPS26, RPS9, RACK1, RPL10A, RPS7, RPSA, FAU, RPL12, RPL18, RPL18A, RPL27, RPL35A, RPL8, RPLP0, UBA52, RPS11, RPS15, RPS16, RPL19, RPL24, GAPDH, RPL9, RPS10, RPS14, RPS5, EEF1B2, RPS13, RPS3, RPL11, RPL21, RPL23A, RPL27A, RPL3, RPL30, RPL32, RPL34, RPL4, RPL5, RPL6, RPL7A, RPS15A, RPS20, RPS27, RPS4X, RPS8, RPL10, RPL14, RPL29, RPL35, RPL23, RPL7, RPS21, RPS23, RPS3A, RPS6, TPT…
73	ACTB, RPL15, ACTG1, RPS26, RPS9, RACK1, RPL10A, RPS7, RPSA, FAU, RPL12, RPL18, RPL18A, RPL27, RPL35A, RPL8, RPLP0, UBA52, RPS11, RPS15, RPS16, RPL19, RPL24, GAPDH, RPL9, RPS10, RPS14, RPS5, EEF1B2, RPS13, RPS3, RPL11, RPL21, RPL23A, RPL27A, RPL3, RPL30, RPL32, RPL34, RPL4, RPL5, RPL6, RPL7A, RPS15A, RPS20, RPS27, RPS4X, RPS8, RPL10, RPL14, RPL29, RPL35, RPL23, RPL7, RPS21, RPS23, RPS3A, RPS6, TPT…
73	ACTB, RPL15, ACTG1, RPS26, RPS9, RACK1, RPL10A, RPS7, RPSA, FAU, RPL12, RPL18, RPL18A, RPL27, RPL35A, RPL8, RPLP0, UBA52, RPS11, RPS15, RPS16, RPL19, RPL24, GAPDH, RPL9, RPS10, RPS14, RPS5, EEF1B2, RPS13, RPS3, RPL11, RPL21, RPL23A, RPL27A, RPL3, RPL30, RPL32, RPL34, RPL4, RPL5, RPL6, RPL7A, RPS15A, RPS20, RPS27, RPS4X, RPS8, RPL10, RPL14, RPL29, RPL35, RPL23, RPL7, RPS21, RPS23, RPS3A, RPS6, TPT…
73	ACTB, RPL15, ACTG1, RPS26, RPS9, RACK1, RPL10A, RPS7, RPSA, FAU, RPL12, RPL18, RPL18A, RPL27, RPL35A, RPL8, RPLP0, UBA52, RPS11, RPS15, RPS16, RPL19, RPL24, GAPDH, RPL9, RPS10, RPS14, RPS5, EEF1B2, RPS13, RPS3, RPL11, RPL21, RPL23A, RPL27A, RPL3, RPL30, RPL32, RPL34, RPL4, RPL5, RPL6, RPL7A, RPS15A, RPS20, RPS27, RPS4X, RPS8, RPL10, RPL14, RPL29, RPL35, RPL23, RPL7, RPS21, RPS23, RPS3A, RPS6, TPT…
73	ACTB, RPL15, ACTG1, RPS26, RPS9, RACK1, RPL10A, RPS7, RPSA, FAU, RPL12, RPL18, RPL18A, RPL27, RPL35A, RPL8, RPLP0, UBA52, RPS11, RPS15, RPS16, RPL19, RPL24, GAPDH, RPL9, RPS10, RPS14, RPS5, EEF1B2, RPS13, RPS3, RPL11, RPL21, RPL23A, RPL27A, RPL3, RPL30, RPL32, RPL34, RPL4, RPL5, RPL6, RPL7A, RPS15A, RPS20, RPS27, RPS4X, RPS8, RPL10, RPL14, RPL29, RPL35, RPL23, RPL7, RPS21, RPS23, RPS3A, RPS6, TPT…
73	ACTB, RPL15, ACTG1, RPS26, RPS9, RACK1, RPL10A, RPS7, RPSA, FAU, RPL12, RPL18, RPL18A, RPL27, RPL35A, RPL8, RPLP0, UBA52, RPS11, RPS15, RPS16, RPL19, RPL24, GAPDH, RPL9, RPS10, RPS14, RPS5, EEF1B2, RPS13, RPS3, RPL11, RPL21, RPL23A, RPL27A, RPL3, RPL30, RPL32, RPL34, RPL4, RPL5, RPL6, RPL7A, RPS15A, RPS20, RPS27, RPS4X, RPS8, RPL10, RPL14, RPL29, RPL35, RPL23, RPL7, RPS21, RPS23, RPS3A, RPS6, TPT…
73	ACTB, RPL15, ACTG1, RPS26, RPS9, RACK1, RPL10A, RPS7, RPSA, FAU, RPL12, RPL18, RPL18A, RPL27, RPL35A, RPL8, RPLP0, UBA52, RPS11, RPS15, RPS16, RPL19, RPL24, GAPDH, RPL9, RPS10, RPS14, RPS5, EEF1B2, RPS13, RPS3, RPL11, RPL21, RPL23A, RPL27A, RPL3, RPL30, RPL32, RPL34, RPL4, RPL5, RPL6, RPL7A, RPS15A, RPS20, RPS27, RPS4X, RPS8, RPL10, RPL14, RPL29, RPL35, RPL23, RPL7, RPS21, RPS23, RPS3A, RPS6, TPT…
73	ACTB, RPL15, ACTG1, RPS26, RPS9, RACK1, RPL10A, RPS7, RPSA, FAU, RPL12, RPL18, RPL18A, RPL27, RPL35A, RPL8, RPLP0, UBA52, RPS11, RPS15, RPS16, RPL19, RPL24, GAPDH, RPL9, RPS10, RPS14, RPS5, EEF1B2, RPS13, RPS3, RPL11, RPL21, RPL23A, RPL27A, RPL3, RPL30, RPL32, RPL34, RPL4, RPL5, RPL6, RPL7A, RPS15A, RPS20, RPS27, RPS4X, RPS8, RPL10, RPL14, RPL29, RPL35, RPL23, RPL7, RPS21, RPS23, RPS3A, RPS6, TPT…
73	ACTB, RPL15, ACTG1, RPS26, RPS9, RACK1, RPL10A, RPS7, RPSA, FAU, RPL12, RPL18, RPL18A, RPL27, RPL35A, RPL8, RPLP0, UBA52, RPS11, RPS15, RPS16, RPL19, RPL24, GAPDH, RPL9, RPS10, RPS14, RPS5, EEF1B2, RPS13, RPS3, RPL11, RPL21, RPL23A, RPL27A, RPL3, RPL30, RPL32, RPL34, RPL4, RPL5, RPL6, RPL7A, RPS15A, RPS20, RPS27, RPS4X, RPS8, RPL10, RPL14, RPL29, RPL35, RPL23, RPL7, RPS21, RPS23, RPS3A, RPS6, TPT…
73	ACTB, RPL15, ACTG1, RPS26, RPS9, RACK1, RPL10A, RPS7, RPSA, FAU, RPL12, RPL18, RPL18A, RPL27, RPL35A, RPL8, RPLP0, UBA52, RPS11, RPS15, RPS16, RPL19, RPL24, GAPDH, RPL9, RPS10, RPS14, RPS5, EEF1B2, RPS13, RPS3, RPL11, RPL21, RPL23A, RPL27A, RPL3, RPL30, RPL32, RPL34, RPL4, RPL5, RPL6, RPL7A, RPS15A, RPS20, RPS27, RPS4X, RPS8, RPL10, RPL14, RPL29, RPL35, RPL23, RPL7, RPS21, RPS23, RPS3A, RPS6, TPT…
73	ACTB, RPL15, ACTG1, RPS26, RPS9, RACK1, RPL10A, RPS7, RPSA, FAU, RPL12, RPL18, RPL18A, RPL27, RPL35A, RPL8, RPLP0, UBA52, RPS11, RPS15, RPS16, RPL19, RPL24, GAPDH, RPL9, RPS10, RPS14, RPS5, EEF1B2, RPS13, RPS3, RPL11, RPL21, RPL23A, RPL27A, RPL3, RPL30, RPL32, RPL34, RPL4, RPL5, RPL6, RPL7A, RPS15A, RPS20, RPS27, RPS4X, RPS8, RPL10, RPL14, RPL29, RPL35, RPL23, RPL7, RPS21, RPS23, RPS3A, RPS6, TPT…
73	ACTB, RPL15, ACTG1, RPS26, RPS9, RACK1, RPL10A, RPS7, RPSA, FAU, RPL12, RPL18, RPL18A, RPL27, RPL35A, RPL8, RPLP0, UBA52, RPS11, RPS15, RPS16, RPL19, RPL24, GAPDH, RPL9, RPS10, RPS14, RPS5, EEF1B2, RPS13, RPS3, RPL11, RPL21, RPL23A, RPL27A, RPL3, RPL30, RPL32, RPL34, RPL4, RPL5, RPL6, RPL7A, RPS15A, RPS20, RPS27, RPS4X, RPS8, RPL10, RPL14, RPL29, RPL35, RPL23, RPL7, RPS21, RPS23, RPS3A, RPS6, TPT…
73	ACTB, RPL15, ACTG1, RPS26, RPS9, RACK1, RPL10A, RPS7, RPSA, FAU, RPL12, RPL18, RPL18A, RPL27, RPL35A, RPL8, RPLP0, UBA52, RPS11, RPS15, RPS16, RPL19, RPL24, GAPDH, RPL9, RPS10, RPS14, RPS5, EEF1B2, RPS13, RPS3, RPL11, RPL21, RPL23A, RPL27A, RPL3, RPL30, RPL32, RPL34, RPL4, RPL5, RPL6, RPL7A, RPS15A, RPS20, RPS27, RPS4X, RPS8, RPL10, RPL14, RPL29, RPL35, RPL23, RPL7, RPS21, RPS23, RPS3A, RPS6, TPT…
72	ACTB, RPL15, ACTG1, RPS26, RPS9, RACK1, RPL10A, RPS7, RPSA, FAU, RPL12, RPL18, RPL18A, RPL27, RPL35A, RPL8, RPLP0, UBA52, RPS11, RPS15, RPS16, RPL19, RPL24, GAPDH, RPL9, RPS10, RPS14, RPS5, EEF1B2, RPS13, RPS3, RPL11, RPL21, RPL23A, RPL27A, RPL3, RPL30, RPL32, RPL34, RPL4, RPL5, RPL6, RPL7A, RPS15A, RPS20, RPS27, RPS4X, RPS8, RPL10, RPL14, RPL29, RPL35, RPL23, RPL7, RPS21, RPS23, RPS3A, RPS6, TPT…
72	ACTB, RPL15, ACTG1, RPS26, RPS9, RACK1, RPL10A, RPS7, RPSA, FAU, RPL12, RPL18, RPL18A, RPL27, RPL35A, RPL8, RPLP0, UBA52, RPS11, RPS15, RPS16, RPL19, RPL24, GAPDH, RPL9, RPS10, RPS14, RPS5, EEF1B2, RPS13, RPS3, RPL11, RPL21, RPL23A, RPL27A, RPL3, RPL30, RPL32, RPL34, RPL4, RPL5, RPL6, RPL7A, RPS15A, RPS20, RPS27, RPS4X, RPS8, RPL10, RPL14, RPL29, RPL35, RPL23, RPL7, RPS21, RPS23, RPS3A, RPS6, TPT…
72	ACTB, RPL15, ACTG1, RPS26, RPS9, RACK1, RPL10A, RPS7, RPSA, FAU, RPL12, RPL18, RPL18A, RPL27, RPL35A, RPL8, RPLP0, UBA52, RPS11, RPS15, RPS16, RPL19, RPL24, GAPDH, RPL9, RPS10, RPS14, RPS5, EEF1B2, RPS13, RPS3, RPL11, RPL21, RPL23A, RPL27A, RPL3, RPL30, RPL32, RPL34, RPL4, RPL5, RPL6, RPL7A, RPS15A, RPS20, RPS27, RPS4X, RPS8, RPL10, RPL14, RPL29, RPL35, RPL23, RPL7, RPS21, RPS23, RPS3A, RPS6, TPT…
72	ACTB, RPL15, ACTG1, RPS26, RPS9, RACK1, RPL10A, RPS7, RPSA, FAU, RPL12, RPL18, RPL18A, RPL27, RPL35A, RPL8, RPLP0, UBA52, RPS11, RPS15, RPS16, RPL19, RPL24, GAPDH, RPL9, RPS10, RPS14, RPS5, EEF1B2, RPS13, RPS3, RPL11, RPL21, RPL23A, RPL27A, RPL3, RPL30, RPL32, RPL34, RPL4, RPL5, RPL6, RPL7A, RPS15A, RPS20, RPS27, RPS4X, RPS8, RPL10, RPL14, RPL29, RPL35, RPL23, RPL7, RPS21, RPS23, RPS3A, RPS6, TPT…
72	ACTB, RPL15, ACTG1, EEF1A1, RPL18, RPL18A, RPL19, RPL21, EEF1B2, RPL23, EEF2, RPL23A, RPL24, GAPDH, RPL27, RPL27A, RPL29, RPL3, TPT1, RPL30, RPL31, RPL32, RPL34, RPL35, RPL35A, RPL36, RPL4, RPL5, RPL6, RPL7, RPL7A, RPL8, RPL9, RPLP0, RPLP2, RPS10, RPS11, RPS12, RPS13, RPS14, RPS15A, RPS16, RPS18, RPS19, RPS2, RPS20, RPS21, RPS23, RPS27, RPS3, RPS3A, RPS4X, RPS5, RPS6, RPS7, RPS8, RPS9, RACK1, RPS…
72	ACTB, RPL15, ACTG1, EEF1A1, RPL18, RPL18A, RPL19, RPL21, EEF1B2, RPL23, EEF2, RPL23A, RPL24, GAPDH, RPL27, RPL27A, RPL29, RPL3, TPT1, RPL30, RPL31, RPL32, RPL34, RPL35, RPL35A, RPL36, RPL4, RPL5, RPL6, RPL7, RPL7A, RPL8, RPL9, RPLP0, RPLP2, RPS10, RPS11, RPS12, RPS13, RPS14, RPS15A, RPS16, RPS18, RPS19, RPS2, RPS20, RPS21, RPS23, RPS27, RPS3, RPS3A, RPS4X, RPS5, RPS6, RPS7, RPS8, RPS9, RACK1, RPS…
72	ACTB, RPL15, ACTG1, EEF1A1, RPL18, RPL18A, RPL19, RPL21, EEF1B2, RPL23, EEF2, RPL23A, RPL24, GAPDH, RPL27, RPL27A, RPL29, RPL3, TPT1, RPL30, RPL31, RPL32, RPL34, RPL35, RPL35A, RPL36, RPL4, RPL5, RPL6, RPL7, RPL7A, RPL8, RPL9, RPLP0, RPLP2, RPS10, RPS11, RPS12, RPS13, RPS14, RPS15A, RPS16, RPS18, RPS19, RPS2, RPS20, RPS21, RPS23, RPS27, RPS3, RPS3A, RPS4X, RPS5, RPS6, RPS7, RPS8, RPS9, RACK1, RPS…
72	ACTB, RPL15, ACTG1, EEF1A1, RPL18, RPL18A, RPL19, RPL21, EEF1B2, RPL23, EEF2, RPL23A, RPL24, GAPDH, RPL27, RPL27A, RPL29, RPL3, TPT1, RPL30, RPL31, RPL32, RPL34, RPL35, RPL35A, RPL36, RPL4, RPL5, RPL6, RPL7, RPL7A, RPL8, RPL9, RPLP0, RPLP2, RPS10, RPS11, RPS12, RPS13, RPS14, RPS15A, RPS16, RPS18, RPS19, RPS2, RPS20, RPS21, RPS23, RPS27, RPS3, RPS3A, RPS4X, RPS5, RPS6, RPS7, RPS8, RPS9, RACK1, RPS…
72	ACTB, RPL15, ACTG1, EEF1A1, RPL18, RPL18A, RPL19, RPL21, EEF1B2, RPL23, EEF2, RPL23A, RPL24, GAPDH, RPL27, RPL27A, RPL29, RPL3, TPT1, RPL30, RPL31, RPL32, RPL34, RPL35, RPL35A, RPL36, RPL4, RPL5, RPL6, RPL7, RPL7A, RPL8, RPL9, RPLP0, RPLP2, RPS10, RPS11, RPS12, RPS13, RPS14, RPS15A, RPS16, RPS18, RPS19, RPS2, RPS20, RPS21, RPS23, RPS27, RPS3, RPS3A, RPS4X, RPS5, RPS6, RPS7, RPS8, RPS9, RACK1, RPS…
72	ACTG1, RPL15, RPL10A, EEF1B2, RPS13, RPS26, RPL27, UBA52, FAU, RPL35A, RPL18, RPS5, RACK1, RPS10, RPS7, RPSA, RPL11, RPL24, RPL9, RPL12, RPS14, RPL19, RPL21, RPL23A, RPL14, RPL34, RPL5, RPL6, RPS4X, RPL30, RPS15A, RPS20, RPL27A, RPL3, RPL32, RPL4, RPL7A, RPS11, RPS27, RPS3, RPS8, RPL8, RPLP0, RPS16, RPS9, RPL10, RPL18A, RPS15, EEF1D, RPL35, RPL36, YBX1, RPL23, RPL28, RPL31, RPL7, RPLP2, RPS12, RP…
72	ACTG1, RPL15, RPL10A, EEF1B2, RPS13, RPS26, RPL27, UBA52, FAU, RPL35A, RPL18, RPS5, RACK1, RPS10, RPS7, RPSA, RPL11, RPL24, RPL9, RPL12, RPS14, RPL19, RPL21, RPL23A, RPL14, RPL34, RPL5, RPL6, RPS4X, RPL30, RPS15A, RPS20, RPL27A, RPL3, RPL32, RPL4, RPL7A, RPS11, RPS27, RPS3, RPS8, RPL8, RPLP0, RPS16, RPS9, RPL10, RPL18A, RPS15, EEF1D, RPL35, RPL36, YBX1, RPL23, RPL28, RPL31, RPL7, RPLP2, RPS12, RP…
72	ACTG1, RPL15, RPL10A, EEF1B2, RPS13, RPS26, RPL27, UBA52, FAU, RPL35A, RPL18, RPS5, RACK1, RPS10, RPS7, RPSA, RPL11, RPL24, RPL9, RPL12, RPS14, RPL19, RPL21, RPL23A, RPL14, RPL34, RPL5, RPL6, RPS4X, RPL30, RPS15A, RPS20, RPL27A, RPL3, RPL32, RPL4, RPL7A, RPS11, RPS27, RPS3, RPS8, RPL8, RPLP0, RPS16, RPS9, RPL10, RPL18A, RPS15, EEF1D, RPL35, RPL36, YBX1, RPL23, RPL28, RPL31, RPL7, RPLP2, RPS12, RP…
72	ACTG1, RPL15, RPL10A, EEF1B2, RPS13, RPS26, RPL27, UBA52, FAU, RPL35A, RPL18, RPS5, RACK1, RPS10, RPS7, RPSA, RPL11, RPL24, RPL9, RPL12, RPS14, RPL19, RPL21, RPL23A, RPL14, RPL34, RPL5, RPL6, RPS4X, RPL30, RPS15A, RPS20, RPL27A, RPL3, RPL32, RPL4, RPL7A, RPS11, RPS27, RPS3, RPS8, RPL8, RPLP0, RPS16, RPS9, RPL10, RPL18A, RPS15, EEF1D, RPL35, RPL36, YBX1, RPL23, RPL28, RPL31, RPL7, RPLP2, RPS12, RP…
72	ACTG1, RPL15, RPL10A, EEF1B2, RPS13, RPS26, RPL27, UBA52, FAU, RPL35A, RPL18, RPS5, RACK1, RPS10, RPS7, RPSA, RPL11, RPL24, RPL9, RPL12, RPS14, RPL19, RPL21, RPL23A, RPL14, RPL34, RPL5, RPL6, RPS4X, RPL30, RPS15A, RPS20, RPL27A, RPL3, RPL32, RPL4, RPL7A, RPS11, RPS27, RPS3, RPS8, RPL8, RPLP0, RPS16, RPS9, RPL10, RPL18A, RPS15, EEF1D, RPL35, RPL36, YBX1, RPL23, RPL28, RPL31, RPL7, RPLP2, RPS12, RP…
72	ACTG1, RPL15, RPL10A, EEF1B2, RPS13, RPS26, RPL27, UBA52, FAU, RPL35A, RPL18, RPS5, RACK1, RPS10, RPS7, RPSA, RPL11, RPL24, RPL9, RPL12, RPS14, RPL19, RPL21, RPL23A, RPL14, RPL34, RPL5, RPL6, RPS4X, RPL30, RPS15A, RPS20, RPL27A, RPL3, RPL32, RPL4, RPL7A, RPS11, RPS27, RPS3, RPS8, RPL8, RPLP0, RPS16, RPS9, RPL10, RPL18A, RPS15, EEF1D, RPL35, RPL36, YBX1, RPL23, RPL28, RPL31, RPL7, RPLP2, RPS12, RP…
70	ACTB, RPL15, ACTG1, EEF1A1, RPL18, RPL18A, RPL19, RPL21, EEF1B2, RPL23, EEF2, RPL23A, RPL24, GAPDH, RPL27, RPL27A, RPL29, RPL3, TPT1, RPL30, RPL31, RPL32, RPL34, RPL35, RPL35A, RPL36, RPL4, RPL5, RPL6, RPL7, RPL7A, RPL8, RPL9, RPLP0, RPLP2, RPS10, RPS11, RPS12, RPS13, RPS14, RPS15A, RPS16, RPS18, RPS19, RPS2, RPS20, RPS21, RPS23, RPS27, RPS3, RPS3A, RPS4X, RPS5, RPS6, RPS7, RPS8, RPS9, RACK1, RPS…
70	ACTB, RPL15, ACTG1, EEF1A1, RPL18, RPL18A, RPL19, RPL21, EEF1B2, RPL23, EEF2, RPL23A, RPL24, GAPDH, RPL27, RPL27A, RPL29, RPL3, TPT1, RPL30, RPL31, RPL32, RPL34, RPL35, RPL35A, RPL36, RPL4, RPL5, RPL6, RPL7, RPL7A, RPL8, RPL9, RPLP0, RPLP2, RPS10, RPS11, RPS12, RPS13, RPS14, RPS15A, RPS16, RPS18, RPS19, RPS2, RPS20, RPS21, RPS23, RPS27, RPS3, RPS3A, RPS4X, RPS5, RPS6, RPS7, RPS8, RPS9, RACK1, RPS…
70	ACTB, RPL15, ACTG1, EEF1A1, RPL18, RPL18A, RPL19, RPL21, EEF1B2, RPL23, EEF2, RPL23A, RPL24, GAPDH, RPL27, RPL27A, RPL29, RPL3, TPT1, RPL30, RPL31, RPL32, RPL34, RPL35, RPL35A, RPL36, RPL4, RPL5, RPL6, RPL7, RPL7A, RPL8, RPL9, RPLP0, RPLP2, RPS10, RPS11, RPS12, RPS13, RPS14, RPS15A, RPS16, RPS18, RPS19, RPS2, RPS20, RPS21, RPS23, RPS27, RPS3, RPS3A, RPS4X, RPS5, RPS6, RPS7, RPS8, RPS9, RACK1, RPS…
70	ACTB, RPL15, ACTG1, EEF1A1, RPL18, RPL18A, RPL19, RPL21, EEF1B2, RPL23, EEF2, RPL23A, RPL24, GAPDH, RPL27, RPL27A, RPL29, RPL3, TPT1, RPL30, RPL31, RPL32, RPL34, RPL35, RPL35A, RPL36, RPL4, RPL5, RPL6, RPL7, RPL7A, RPL8, RPL9, RPLP0, RPLP2, RPS10, RPS11, RPS12, RPS13, RPS14, RPS15A, RPS16, RPS18, RPS19, RPS2, RPS20, RPS21, RPS23, RPS27, RPS3, RPS3A, RPS4X, RPS5, RPS6, RPS7, RPS8, RPS9, RACK1, RPS…
70	ACTG1, RPL15, RPL10A, EEF1B2, RPS13, RPS26, RPL27, UBA52, FAU, RPL35A, RPL18, RPS5, RACK1, RPS10, RPS7, RPSA, RPL11, RPL24, RPL9, RPL12, RPS14, RPL19, RPL21, RPL23A, RPL14, RPL34, RPL5, RPL6, RPS4X, RPL30, RPS15A, RPS20, RPL27A, RPL3, RPL32, RPL4, RPL7A, RPS11, RPS27, RPS3, RPS8, RPL8, RPLP0, RPS16, RPS9, RPL10, RPL18A, RPS15, EEF1D, RPL35, RPL36, YBX1, RPL23, RPL28, RPL31, RPL7, RPLP2, RPS12, RP…
70	ACTG1, RPL15, RPL10A, EEF1B2, RPS13, RPS26, RPL27, UBA52, FAU, RPL35A, RPL18, RPS5, RACK1, RPS10, RPS7, RPSA, RPL11, RPL24, RPL9, RPL12, RPS14, RPL19, RPL21, RPL23A, RPL14, RPL34, RPL5, RPL6, RPS4X, RPL30, RPS15A, RPS20, RPL27A, RPL3, RPL32, RPL4, RPL7A, RPS11, RPS27, RPS3, RPS8, RPL8, RPLP0, RPS16, RPS9, RPL10, RPL18A, RPS15, EEF1D, RPL35, RPL36, YBX1, RPL23, RPL28, RPL31, RPL7, RPLP2, RPS12, RP…
70	ACTG1, RPL15, RPL10A, EEF1B2, RPS13, RPS26, RPL27, UBA52, FAU, RPL35A, RPL18, RPS5, RACK1, RPS10, RPS7, RPSA, RPL11, RPL24, RPL9, RPL12, RPS14, RPL19, RPL21, RPL23A, RPL14, RPL34, RPL5, RPL6, RPS4X, RPL30, RPS15A, RPS20, RPL27A, RPL3, RPL32, RPL4, RPL7A, RPS11, RPS27, RPS3, RPS8, RPL8, RPLP0, RPS16, RPS9, RPL10, RPL18A, RPS15, EEF1D, RPL35, RPL36, YBX1, RPL23, RPL28, RPL31, RPL7, RPLP2, RPS12, RP…
70	ACTG1, RPL15, RPL10A, EEF1B2, RPS13, RPS26, RPL27, UBA52, FAU, RPL35A, RPL18, RPS5, RACK1, RPS10, RPS7, RPSA, RPL11, RPL24, RPL9, RPL12, RPS14, RPL19, RPL21, RPL23A, RPL14, RPL34, RPL5, RPL6, RPS4X, RPL30, RPS15A, RPS20, RPL27A, RPL3, RPL32, RPL4, RPL7A, RPS11, RPS27, RPS3, RPS8, RPL8, RPLP0, RPS16, RPS9, RPL10, RPL18A, RPS15, EEF1D, RPL35, RPL36, YBX1, RPL23, RPL28, RPL31, RPL7, RPLP2, RPS12, RP…
69	ACTG1, RPL15, RPL10A, EEF1B2, RPS13, RPS26, RPL27, RPS29, RPL18, RPL18A, RPL19, RPL21, RPL23, RPL23A, RPL24, RPL27A, RPL3, TPT1, RPL30, RPL31, RPL32, RPL34, RPL35, RPL35A, RPL36, RPL37A, RPL4, RPL5, RPL6, RPL7, RPL7A, RPL8, RPL9, RPLP0, RPLP2, RPS10, RPS11, RPS12, RPS14, RPS15A, RPS16, RPS18, RPS19, RPS20, RPS21, RPS23, RPS24, RPS25, RPS27, RPS3, RPS3A, RPS4X, RPS5, RPS6, RPS7, RPS9, RACK1, RPL12…
69	ACTG1, RPL15, RPL10A, EEF1B2, RPS13, RPS26, RPL27, RPS29, RPL18, RPL18A, RPL19, RPL21, RPL23, RPL23A, RPL24, RPL27A, RPL3, TPT1, RPL30, RPL31, RPL32, RPL34, RPL35, RPL35A, RPL36, RPL37A, RPL4, RPL5, RPL6, RPL7, RPL7A, RPL8, RPL9, RPLP0, RPLP2, RPS10, RPS11, RPS12, RPS14, RPS15A, RPS16, RPS18, RPS19, RPS20, RPS21, RPS23, RPS24, RPS25, RPS27, RPS3, RPS3A, RPS4X, RPS5, RPS6, RPS7, RPS9, RACK1, RPL12…
69	ACTG1, RPL15, RPL10A, EEF1B2, RPS13, RPS26, RPL27, RPS29, RPL18, RPL18A, RPL19, RPL21, RPL23, RPL23A, RPL24, RPL27A, RPL3, TPT1, RPL30, RPL31, RPL32, RPL34, RPL35, RPL35A, RPL36, RPL37A, RPL4, RPL5, RPL6, RPL7, RPL7A, RPL8, RPL9, RPLP0, RPLP2, RPS10, RPS11, RPS12, RPS14, RPS15A, RPS16, RPS18, RPS19, RPS20, RPS21, RPS23, RPS24, RPS25, RPS27, RPS3, RPS3A, RPS4X, RPS5, RPS6, RPS7, RPS9, RACK1, RPL12…
69	ACTG1, RPL15, RPL10A, EEF1B2, RPS13, EEF1A1, RPL18, RPL18A, RPL19, RPL21, RPL23, EEF2, RPL23A, RPL24, RPL27, RPL27A, TPT1, RPL3, RPL30, RPL31, RPL32, RPL34, RPL35, RPL35A, RPL36, RPL4, RPL5, RPL6, RPL7, RPL7A, RPL8, RPL9, RPLP0, RPLP2, RPS10, RPS11, RPS12, RPS14, RPS15A, RPS16, RPS18, RPS19, RPS2, RPS20, RPS21, RPS23, RPS27, RPS3, RPS3A, RPS4X, RPS5, RPS6, RPS7, RPS8, RPS9, RACK1, RPSA, RPS29, RP…
68	ACTB, RPL15, ACTG1, RPS26, RPS9, RACK1, RPL10A, RPS7, RPSA, FAU, RPL12, RPL18, RPL18A, RPL27, RPL35A, RPL8, RPLP0, UBA52, RPS11, RPS15, RPS16, RPL19, RPL24, GAPDH, RPL9, RPS10, RPS14, RPS5, EEF1B2, RPS13, RPS3, RPL11, RPL21, RPL23A, RPL27A, RPL3, RPL30, RPL32, RPL34, RPL4, RPL5, RPL6, RPL7A, RPS15A, RPS20, RPS27, RPS4X, RPS8, RPL10, RPL14, CFL1, EIF4A1, YBX1, HSP90AB1, HSPA8, PPIA, RPS3A, RPL7, R…
68	ACTB, RPL15, ACTG1, RPS26, RPS9, RACK1, RPL10A, RPS7, RPSA, FAU, RPL12, RPL18, RPL18A, RPL27, RPL35A, RPL8, RPLP0, UBA52, RPS11, RPS15, RPS16, RPL19, RPL24, GAPDH, RPL9, RPS10, RPS14, RPS5, EEF1B2, RPS13, RPS3, RPL11, RPL21, RPL23A, RPL27A, RPL3, RPL30, RPL32, RPL34, RPL4, RPL5, RPL6, RPL7A, RPS15A, RPS20, RPS27, RPS4X, RPS8, RPL10, RPL14, CFL1, EIF4A1, YBX1, HSP90AB1, HSPA8, PPIA, RPS3A, RPL7, R…
68	ACTG1, RPL15, RPL10A, EEF1B2, RPS13, RPS26, RPL27, RPS29, RPL18, RPL18A, RPL19, RPL21, RPL23, RPL23A, RPL24, RPL27A, RPL3, TPT1, RPL30, RPL31, RPL32, RPL34, RPL35, RPL35A, RPL36, RPL37A, RPL4, RPL5, RPL6, RPL7, RPL7A, RPL8, RPL9, RPLP0, RPLP2, RPS10, RPS11, RPS12, RPS14, RPS15A, RPS16, RPS18, RPS19, RPS20, RPS21, RPS23, RPS24, RPS25, RPS27, RPS3, RPS3A, RPS4X, RPS5, RPS6, RPS7, RPS9, RACK1, RPL12…
68	ACTG1, RPL15, RPL10A, EEF1B2, RPS13, RPS26, RPL27, RPS29, RPL18, RPL18A, RPL19, RPL21, RPL23, RPL23A, RPL24, RPL27A, RPL3, TPT1, RPL30, RPL31, RPL32, RPL34, RPL35, RPL35A, RPL36, RPL37A, RPL4, RPL5, RPL6, RPL7, RPL7A, RPL8, RPL9, RPLP0, RPLP2, RPS10, RPS11, RPS12, RPS14, RPS15A, RPS16, RPS18, RPS19, RPS20, RPS21, RPS23, RPS24, RPS25, RPS27, RPS3, RPS3A, RPS4X, RPS5, RPS6, RPS7, RPS9, RACK1, RPL12…
68	ACTG1, RPL15, RPL10A, EEF1B2, RPS13, RPS26, RPL27, RPS29, RPL18, RPL18A, RPL19, RPL21, RPL23, RPL23A, RPL24, RPL27A, RPL3, TPT1, RPL30, RPL31, RPL32, RPL34, RPL35, RPL35A, RPL36, RPL37A, RPL4, RPL5, RPL6, RPL7, RPL7A, RPL8, RPL9, RPLP0, RPLP2, RPS10, RPS11, RPS12, RPS14, RPS15A, RPS16, RPS18, RPS19, RPS20, RPS21, RPS23, RPS24, RPS25, RPS27, RPS3, RPS3A, RPS4X, RPS5, RPS6, RPS7, RPS9, RACK1, RPL12…
68	ACTG1, RPL15, RPL10A, EEF1B2, RPS13, EEF1A1, RPL18, RPL18A, RPL19, RPL21, RPL23, EEF2, RPL23A, RPL24, RPL27, RPL27A, TPT1, RPL3, RPL30, RPL31, RPL32, RPL34, RPL35, RPL35A, RPL36, RPL4, RPL5, RPL6, RPL7, RPL7A, RPL8, RPL9, RPLP0, RPLP2, RPS10, RPS11, RPS12, RPS14, RPS15A, RPS16, RPS18, RPS19, RPS2, RPS20, RPS21, RPS23, RPS27, RPS3, RPS3A, RPS4X, RPS5, RPS6, RPS7, RPS8, RPS9, RACK1, RPSA, RPS29, RP…
67	ACTB, RPL15, ACTG1, RPS26, RPS9, RACK1, RPL10A, RPS7, RPSA, FAU, RPL12, RPL18, RPL18A, RPL27, RPL35A, RPL8, RPLP0, UBA52, RPS11, RPS15, RPS16, RPL19, RPL24, GAPDH, RPL9, RPS10, RPS14, RPS5, EEF1B2, RPS13, RPS3, RPL11, RPL21, RPL23A, RPL27A, RPL3, RPL30, RPL32, RPL34, RPL4, RPL5, RPL6, RPL7A, RPS15A, RPS20, RPS27, RPS4X, RPS8, RPL10, RPL14, CFL1, EIF4A1, YBX1, HSP90AB1, HSPA8, PPIA, RPS3A, RPL7, R…
67	ACTB, RPL15, ACTG1, RPS26, RPS9, RACK1, RPL10A, RPS7, RPSA, FAU, RPL12, RPL18, RPL18A, RPL27, RPL35A, RPL8, RPLP0, UBA52, RPS11, RPS15, RPS16, RPL19, RPL24, GAPDH, RPL9, RPS10, RPS14, RPS5, EEF1B2, RPS13, RPS3, RPL11, RPL21, RPL23A, RPL27A, RPL3, RPL30, RPL32, RPL34, RPL4, RPL5, RPL6, RPL7A, RPS15A, RPS20, RPS27, RPS4X, RPS8, RPL10, RPL14, CFL1, EIF4A1, YBX1, HSP90AB1, HSPA8, PPIA, RPS3A, RPL7, R…
67	ACTB, RPL15, ACTG1, RPS26, RPS9, RACK1, RPL10A, RPS7, RPSA, FAU, RPL12, RPL18, RPL18A, RPL27, RPL35A, RPL8, RPLP0, UBA52, RPS11, RPS15, RPS16, RPL19, RPL24, GAPDH, RPL9, RPS10, RPS14, RPS5, EEF1B2, RPS13, RPS3, RPL11, RPL21, RPL23A, RPL27A, RPL3, RPL30, RPL32, RPL34, RPL4, RPL5, RPL6, RPL7A, RPS15A, RPS20, RPS27, RPS4X, RPS8, RPL10, RPL14, CFL1, EIF4A1, YBX1, HSP90AB1, RPL28, RPL7, RPS21, RPS23, …
67	ACTB, RPL15, ACTG1, RPS26, RPS9, RACK1, RPL10A, RPS7, RPSA, FAU, RPL12, RPL18, RPL18A, RPL27, RPL35A, RPL8, RPLP0, UBA52, RPS11, RPS15, RPS16, RPL19, RPL24, GAPDH, RPL9, RPS10, RPS14, RPS5, EEF1B2, RPS13, RPS3, RPL11, RPL21, RPL23A, RPL27A, RPL3, RPL30, RPL32, RPL34, RPL4, RPL5, RPL6, RPL7A, RPS15A, RPS20, RPS27, RPS4X, RPS8, RPL10, RPL14, CFL1, EIF4A1, YBX1, HSP90AB1, RPL28, RPL7, RPS21, RPS23, …
67	TPT1, RPL10, RPL10A, RPL11, RPL12, RPL15, RPS27A, RPL18, RPL19, RPL21, EEF1B2, RPL23, RPL23A, RPL24, RPL27, RPL27A, RPL3, RPL30, RPL31, RPL32, RPL34, RPL35A, RPL35, RPL36, RPL37, RPL37A, RPL4, RPL5, RPL6, RPL7, RPL7A, RPL8, RPL9, RPLP2, RPS10, RPS11, RPS12, RPS13, RPS14, RPS15A, RPS16, RPS18, RPS19, RPS20, RPS21, RPS23, RPS24, RPS25, RPS27, RPS3, RPS3A, RPS4X, RPS9, RACK1, RPSA, RPS7, RPL14, RPS5…
67	TPT1, RPL10, RPL10A, RPL11, RPL12, RPL15, RPS27A, RPL18, RPL19, RPL21, EEF1B2, RPL23, RPL23A, RPL24, RPL27, RPL27A, RPL3, RPL30, RPL31, RPL32, RPL34, RPL35A, RPL35, RPL36, RPL37, RPL37A, RPL4, RPL5, RPL6, RPL7, RPL7A, RPL8, RPL9, RPLP2, RPS10, RPS11, RPS12, RPS13, RPS14, RPS15A, RPS16, RPS18, RPS19, RPS20, RPS21, RPS23, RPS24, RPS25, RPS27, RPS3, RPS3A, RPS4X, RPS9, RACK1, RPSA, RPS7, RPL14, RPS5…
66	ACTB, RPL15, ACTG1, RPS26, RPS9, RACK1, RPL10A, RPS7, RPSA, FAU, RPL12, RPL18, RPL18A, RPL27, RPL35A, RPL8, RPLP0, UBA52, RPS11, RPS15, RPS16, RPL19, RPL24, GAPDH, RPL9, RPS10, RPS14, RPS5, EEF1B2, RPS13, RPS3, RPL11, RPL21, RPL23A, RPL27A, RPL3, RPL30, RPL32, RPL34, RPL4, RPL5, RPL6, RPL7A, RPS15A, RPS20, RPS27, RPS4X, RPS8, RPL10, RPL14, RPL29, RPL35, RPL23, RPL7, RPS21, RPS23, RPS3A, RPS6, ENO…
66	ACTB, RPL15, ACTG1, RPS26, RPS9, RACK1, RPL10A, RPS7, RPSA, FAU, RPL12, RPL18, RPL18A, RPL27, RPL35A, RPL8, RPLP0, UBA52, RPS11, RPS15, RPS16, RPL19, RPL24, GAPDH, RPL9, RPS10, RPS14, RPS5, EEF1B2, RPS13, RPS3, RPL11, RPL21, RPL23A, RPL27A, RPL3, RPL30, RPL32, RPL34, RPL4, RPL5, RPL6, RPL7A, RPS15A, RPS20, RPS27, RPS4X, RPS8, RPL10, RPL14, RPL29, RPL35, RPL23, RPL7, RPS21, RPS23, RPS3A, RPS6, ENO…
66	ACTB, RPL15, ACTG1, RPS26, RPS9, RACK1, RPL10A, RPS7, RPSA, FAU, RPL12, RPL18, RPL18A, RPL27, RPL35A, RPL8, RPLP0, UBA52, RPS11, RPS15, RPS16, RPL19, RPL24, GAPDH, RPL9, RPS10, RPS14, RPS5, EEF1B2, RPS13, RPS3, RPL11, RPL21, RPL23A, RPL27A, RPL3, RPL30, RPL32, RPL34, RPL4, RPL5, RPL6, RPL7A, RPS15A, RPS20, RPS27, RPS4X, RPS8, RPL10, RPL14, CFL1, EIF4A1, YBX1, HSP90AB1, RPL28, RPL7, RPS21, RPS23, …
66	ACTB, RPL15, ACTG1, RPS26, RPS9, RACK1, RPL10A, RPS7, RPSA, FAU, RPL12, RPL18, RPL18A, RPL27, RPL35A, RPL8, RPLP0, UBA52, RPS11, RPS15, RPS16, RPL19, RPL24, GAPDH, RPL9, RPS10, RPS14, RPS5, EEF1B2, RPS13, RPS3, RPL11, RPL21, RPL23A, RPL27A, RPL3, RPL30, RPL32, RPL34, RPL4, RPL5, RPL6, RPL7A, RPS15A, RPS20, RPS27, RPS4X, RPS8, RPL10, RPL14, CFL1, EIF4A1, YBX1, HSP90AB1, RPL28, RPL7, RPS21, RPS23, …
66	TPT1, RPL10, RPL10A, RPL11, RPL12, RPL15, RPS27A, RPL18, RPL19, RPL21, EEF1B2, RPL23, RPL23A, RPL24, RPL27, RPL27A, RPL3, RPL30, RPL31, RPL32, RPL34, RPL35A, RPL35, RPL36, RPL37, RPL37A, RPL4, RPL5, RPL6, RPL7, RPL7A, RPL8, RPL9, RPLP2, RPS10, RPS11, RPS12, RPS13, RPS14, RPS15A, RPS16, RPS18, RPS19, RPS20, RPS21, RPS23, RPS24, RPS25, RPS27, RPS3, RPS3A, RPS4X, RPS9, RACK1, RPSA, RPS7, RPL14, RPS5…
66	TPT1, RPL10, RPL10A, RPL11, RPL12, RPL15, RPS27A, RPL18, RPL19, RPL21, EEF1B2, RPL23, RPL23A, RPL24, RPL27, RPL27A, RPL3, RPL30, RPL31, RPL32, RPL34, RPL35A, RPL35, RPL36, RPL37, RPL37A, RPL4, RPL5, RPL6, RPL7, RPL7A, RPL8, RPL9, RPLP2, RPS10, RPS11, RPS12, RPS13, RPS14, RPS15A, RPS16, RPS18, RPS19, RPS20, RPS21, RPS23, RPS24, RPS25, RPS27, RPS3, RPS3A, RPS4X, RPS9, RACK1, RPSA, RPS7, RPL14, RPS5…
66	EEF1D, RPL10A, RPL11, EEF1B2, RPL24, RPS7, RPL9, RPL14, RPL15, RPS13, RPS26, RPSA, RPL27, RPL21, RPL34, RPL35A, RPL5, RPL23A, RPL30, RPS15A, RPS20, RPL12, RPL27A, RPL4, RPL6, RPL7A, RPS4X, RACK1, YBX1, RPL18, RPL19, RPL3, RPL32, RPL36, RPL8, RPLP0, RPS10, RPS11, RPS14, RPS27, RPS3, RPS5, RPS8, RPS9, RPL10, EIF4B, RPL23, RPL31, RPL7, RPS12, RPS18, RPS21, RPS23, RPS24, RPS3A, RPS6, RPL18A, RPS2, RP…
66	EEF1D, RPL10A, RPL11, EEF1B2, RPL24, RPS7, RPL9, RPL14, RPL15, RPS13, RPS26, RPSA, RPL27, RPL21, RPL34, RPL35A, RPL5, RPL23A, RPL30, RPS15A, RPS20, RPL12, RPL27A, RPL4, RPL6, RPL7A, RPS4X, RACK1, YBX1, RPL18, RPL19, RPL3, RPL32, RPL36, RPL8, RPLP0, RPS10, RPS11, RPS14, RPS27, RPS3, RPS5, RPS8, RPS9, RPL10, EIF4B, RPL23, RPL31, RPL7, RPS12, RPS18, RPS21, RPS23, RPS24, RPS3A, RPS6, RPL18A, RPS2, RP…
66	EEF1D, RPL10A, RPL11, EEF1B2, RPL24, RPS7, RPL9, RPL14, RPL15, RPS13, RPS26, RPSA, RPL27, RPL21, RPL34, RPL35A, RPL5, RPL23A, RPL30, RPS15A, RPS20, RPL12, RPL27A, RPL4, RPL6, RPL7A, RPS4X, RACK1, YBX1, RPL18, RPL19, RPL3, RPL32, RPL36, RPL8, RPLP0, RPS10, RPS11, RPS14, RPS27, RPS3, RPS5, RPS8, RPS9, RPL10, EIF4B, RPL23, RPL31, RPL7, RPS12, RPS18, RPS21, RPS23, RPS24, RPS3A, RPS6, RPL18A, RPS2, RP…
66	EEF1D, RPL10A, RPL11, EEF1B2, RPL24, RPS7, RPL9, RPL14, RPL15, RPS13, RPS26, RPSA, RPL27, RPL21, RPL34, RPL35A, RPL5, RPL23A, RPL30, RPS15A, RPS20, RPL12, RPL27A, RPL4, RPL6, RPL7A, RPS4X, RACK1, YBX1, RPL18, RPL19, RPL3, RPL32, RPL36, RPL8, RPLP0, RPS10, RPS11, RPS14, RPS27, RPS3, RPS5, RPS8, RPS9, RPL10, EIF4B, RPL23, RPL31, RPL7, RPS12, RPS18, RPS21, RPS23, RPS24, RPS3A, RPS6, RPL18A, RPS2, RP…
66	EEF1D, RPL10A, RPL11, EEF1B2, RPL24, RPS7, RPL9, RPL14, RPL15, RPS13, RPS26, RPSA, RPL27, RPL21, RPL34, RPL35A, RPL5, RPL23A, RPL30, RPS15A, RPS20, RPL12, RPL27A, RPL4, RPL6, RPL7A, RPS4X, RACK1, YBX1, RPL18, RPL19, RPL3, RPL32, RPL36, RPL8, RPLP0, RPS10, RPS11, RPS14, RPS27, RPS3, RPS5, RPS8, RPS9, RPL10, EIF4B, RPL23, RPL31, RPL7, RPS12, RPS18, RPS21, RPS23, RPS24, RPS3A, RPS6, RPL18A, RPS2, RP…
66	EEF1D, RPL10A, RPL11, EEF1B2, RPL24, RPS7, RPL9, RPL14, RPL15, RPS13, RPS26, RPSA, RPL27, RPL21, RPL34, RPL35A, RPL5, RPL23A, RPL30, RPS15A, RPS20, RPL12, RPL27A, RPL4, RPL6, RPL7A, RPS4X, RACK1, YBX1, RPL18, RPL19, RPL3, RPL32, RPL36, RPL8, RPLP0, RPS10, RPS11, RPS14, RPS27, RPS3, RPS5, RPS8, RPS9, RPL10, EIF4B, RPL23, RPL31, RPL7, RPS12, RPS18, RPS21, RPS23, RPS24, RPS3A, RPS6, RPL18A, RPS2, RP…
66	EEF2, RPL10, RPL10A, RPL11, RPL12, EIF4B, RPL15, RPL18, RPL18A, RPL19, RPL21, EEF1B2, RPL23, RPL23A, RPL24, RPL27, RPL27A, RPL3, RPL30, RPL31, RPL32, RPL34, RPL35, RPL35A, RPL36, RPL4, RPL5, RPL6, RPL7, RPL7A, RPL8, RPL9, RPLP0, RPLP2, RPS10, RPS11, RPS12, RPS13, RPS14, RPS15A, RPS18, RPS2, RPS20, RPS21, RPS23, RPS24, RPS26, RPS27, RPS3, RPS3A, RPS4X, RPS5, RPS6, RPS9, RACK1, RPSA, RPS7, RPL14, R…
66	EEF2, RPL10, RPL10A, RPL11, RPL12, EIF4B, RPL15, RPL18, RPL18A, RPL19, RPL21, EEF1B2, RPL23, RPL23A, RPL24, RPL27, RPL27A, RPL3, RPL30, RPL31, RPL32, RPL34, RPL35, RPL35A, RPL36, RPL4, RPL5, RPL6, RPL7, RPL7A, RPL8, RPL9, RPLP0, RPLP2, RPS10, RPS11, RPS12, RPS13, RPS14, RPS15A, RPS18, RPS2, RPS20, RPS21, RPS23, RPS24, RPS26, RPS27, RPS3, RPS3A, RPS4X, RPS5, RPS6, RPS9, RACK1, RPSA, RPS7, RPL14, R…
66	EEF2, RPL10, RPL10A, RPL11, RPL12, EIF4B, RPL15, RPL18, RPL18A, RPL19, RPL21, EEF1B2, RPL23, RPL23A, RPL24, RPL27, RPL27A, RPL3, RPL30, RPL31, RPL32, RPL34, RPL35, RPL35A, RPL36, RPL4, RPL5, RPL6, RPL7, RPL7A, RPL8, RPL9, RPLP0, RPLP2, RPS10, RPS11, RPS12, RPS13, RPS14, RPS15A, RPS18, RPS2, RPS20, RPS21, RPS23, RPS24, RPS26, RPS27, RPS3, RPS3A, RPS4X, RPS5, RPS6, RPS9, RACK1, RPSA, RPS7, RPL14, R…
66	EIF4B, HSP90AB1, HSPA8, EEF1B2, RPL10A, RPL24, RPL11, RPL9, RPL14, RPS13, RPS7, RPL35A, RPL5, RPL21, RPL23A, RPL27, RPL34, RPL6, RPS4X, RACK1, RPSA, RPL15, RPS26, RPL18, RPL19, RPL4, RPL7A, RPS10, RPS8, RPS9, RPL10, RPL3, RPL23, RPL27A, RPL30, RPL31, RPL32, RPL7, RPL8, RPS11, RPS12, RPS14, RPS15A, RPS20, RPS21, RPS23, RPS24, RPS27, RPS3, RPS3A, RPS6, RPL12, RPL36, RPS18, RPLP0, RPS5, RPL18A, RPS2…
66	EIF4B, HSP90AB1, HSPA8, EEF1B2, RPL10A, RPL24, RPL11, RPL9, RPL14, RPS13, RPS7, RPL35A, RPL5, RPL21, RPL23A, RPL27, RPL34, RPL6, RPS4X, RACK1, RPSA, RPL15, RPS26, RPL18, RPL19, RPL4, RPL7A, RPS10, RPS8, RPS9, RPL10, RPL3, RPL23, RPL27A, RPL30, RPL31, RPL32, RPL7, RPL8, RPS11, RPS12, RPS14, RPS15A, RPS20, RPS21, RPS23, RPS24, RPS27, RPS3, RPS3A, RPS6, RPL12, RPL36, RPS18, RPLP0, RPS5, RPL18A, RPS2…
66	EIF4B, HSP90AB1, HSPA8, EEF1B2, RPL10A, RPL24, RPL11, RPL9, RPL14, RPS13, RPS7, RPL35A, RPL5, RPL21, RPL23A, RPL27, RPL34, RPL6, RPS4X, RACK1, RPSA, RPL15, RPS26, RPL18, RPL19, RPL4, RPL7A, RPS10, RPS8, RPS9, RPL10, RPL3, RPL23, RPL27A, RPL30, RPL31, RPL32, RPL7, RPL8, RPS11, RPS12, RPS14, RPS15A, RPS20, RPS21, RPS23, RPS24, RPS27, RPS3, RPS3A, RPS6, RPL12, RPL36, RPS18, RPLP0, RPS5, RPL18A, RPS2…
65	ACTB, RPL15, ACTG1, RPS26, RPS9, RACK1, RPL10A, RPS7, RPSA, FAU, RPL12, RPL18, RPL18A, RPL27, RPL35A, RPL8, RPLP0, UBA52, RPS11, RPS15, RPS16, RPL19, RPL24, GAPDH, RPL9, RPS10, RPS14, RPS5, EEF1B2, RPS13, RPS3, RPL11, RPL21, RPL23A, RPL27A, RPL3, RPL30, RPL32, RPL34, RPL4, RPL5, RPL6, RPL7A, RPS15A, RPS20, RPS27, RPS4X, RPS8, RPL10, RPL14, CFL1, EIF4A1, YBX1, HSP90AB1, HSPA8, PPIA, RPS3A, RPL7, R…
65	ACTB, RPL15, ACTG1, RPS26, RPS9, RACK1, RPL10A, RPS7, RPSA, FAU, RPL12, RPL18, RPL18A, RPL27, RPL35A, RPL8, RPLP0, UBA52, RPS11, RPS15, RPS16, RPL19, RPL24, GAPDH, RPL9, RPS10, RPS14, RPS5, EEF1B2, RPS13, RPS3, RPL11, RPL21, RPL23A, RPL27A, RPL3, RPL30, RPL32, RPL34, RPL4, RPL5, RPL6, RPL7A, RPS15A, RPS20, RPS27, RPS4X, RPS8, RPL10, RPL14, CFL1, EIF4A1, YBX1, HSP90AB1, HSPA8, PPIA, RPS3A, RPL7, R…
65	ACTG1, RPL15, RPL10A, EEF1B2, RPS13, RPS26, RPL27, UBA52, FAU, RPL35A, RPL18, RPS5, RACK1, RPS10, RPS7, RPSA, RPL11, RPL24, RPL9, RPL12, RPS14, RPL19, RPL21, RPL23A, RPL14, RPL34, RPL5, RPL6, RPS4X, RPL30, RPS15A, RPS20, RPL27A, RPL3, RPL32, RPL4, RPL7A, RPS11, RPS27, RPS3, RPS8, RPL8, RPLP0, RPS16, RPS9, RPL10, HSPD1, EIF4A1, YBX1, HSP90AB1, HSPA8, PPIA, RPL29, TUBB, RPS3A, RPL7, RPS21, RPS23, R…
65	ACTG1, RPL15, RPL10A, EEF1B2, RPS13, RPS26, RPL27, UBA52, FAU, RPL35A, RPL18, RPS5, RACK1, RPS10, RPS7, RPSA, RPL11, RPL24, RPL9, RPL12, RPS14, RPL19, RPL21, RPL23A, RPL14, RPL34, RPL5, RPL6, RPS4X, RPL30, RPS15A, RPS20, RPL27A, RPL3, RPL32, RPL4, RPL7A, RPS11, RPS27, RPS3, RPS8, RPL8, RPLP0, RPS16, RPS9, RPL10, HSPD1, EIF4A1, YBX1, HSP90AB1, HSPA8, PPIA, RPL29, TUBB, RPS3A, RPL7, RPS21, RPS23, R…
65	ACTG1, RPL15, RPL10A, EEF1B2, RPS13, RPS26, RPL27, UBA52, FAU, RPL35A, RPL18, RPS5, RACK1, RPS10, RPS7, RPSA, RPL11, RPL24, RPL9, RPL12, RPS14, RPL19, RPL21, RPL23A, RPL14, RPL34, RPL5, RPL6, RPS4X, RPL30, RPS15A, RPS20, RPL27A, RPL3, RPL32, RPL4, RPL7A, RPS11, RPS27, RPS3, RPS8, RPL8, RPLP0, RPS16, RPS9, RPL10, HSPD1, EIF4A1, YBX1, HSP90AB1, HSPA8, PPIA, RPL29, RPS24, RPS18, RPL7, RPS21, RPS23, …
65	ACTG1, RPL15, RPL10A, EEF1B2, RPS13, RPS26, RPL27, UBA52, FAU, RPL35A, RPL18, RPS5, RACK1, RPS10, RPS7, RPSA, RPL11, RPL24, RPL9, RPL12, RPS14, RPL19, RPL21, RPL23A, RPL14, RPL34, RPL5, RPL6, RPS4X, RPL30, RPS15A, RPS20, RPL27A, RPL3, RPL32, RPL4, RPL7A, RPS11, RPS27, RPS3, RPS8, RPL8, RPLP0, RPS16, RPS9, RPL10, HSPD1, EIF4A1, YBX1, HSP90AB1, HSPA8, PPIA, RPL29, RPS24, RPS18, RPL7, RPS21, RPS23, …
65	EEF2, RPL10, RPL10A, RPL11, RPL12, EIF4B, RPL15, RPL18, RPL18A, RPL19, RPL21, EEF1B2, RPL23, RPL23A, RPL24, RPL27, RPL27A, RPL3, RPL30, RPL31, RPL32, RPL34, RPL35, RPL35A, RPL36, RPL4, RPL5, RPL6, RPL7, RPL7A, RPL8, RPL9, RPLP0, RPLP2, RPS10, RPS11, RPS12, RPS13, RPS14, RPS15A, RPS18, RPS2, RPS20, RPS21, RPS23, RPS24, RPS26, RPS27, RPS3, RPS3A, RPS4X, RPS5, RPS6, RPS9, RACK1, RPSA, RPS7, RPL14, R…
65	EIF4B, RPL37, RPL15, RPL18, RPL18A, RPL19, RPL21, EEF1B2, RPS29, RPL23, RPL38, RPL23A, RPL24, RPL27, RPL27A, RPL3, RPL30, RPL31, RPL32, RPL34, RPL35, RPL35A, RPL36, RPL37A, RPL4, RPL5, RPL6, RPL7, RPL7A, RPL8, RPL9, RPLP0, RPLP2, RPS10, RPS11, RPS12, RPS13, RPS14, RPS15A, RPS18, RPS2, RPS20, RPS21, RPS23, RPS24, RPS25, RPS26, RPS9, RACK1, RPSA, RPS27, RPL13A, RPS3, RPL14, RPS3A, RPS4X, RPS5, RPS6…
64	TPT1, RPL10, RPL10A, RPL11, RPL12, RPL15, RPS27A, RPL18, RPL19, RPL21, EEF1B2, RPL23, RPL23A, RPL24, RPL27, RPL27A, RPL3, RPL30, RPL31, RPL32, RPL34, RPL35A, RPL35, RPL36, RPL37, RPL37A, RPL4, RPL5, RPL6, RPL7, RPL7A, RPL8, RPL9, RPLP2, RPS10, RPS11, RPS12, RPS13, RPS14, RPS15A, RPS16, RPS18, RPS19, RPS20, RPS21, RPS23, RPS24, RPS25, RPS27, RPS3, RPS3A, RPS4X, RPS9, RACK1, RPSA, RPS7, RPL14, RPS5…
64	TPT1, RPL10, RPL10A, RPL11, RPL12, RPL15, RPS27A, RPL18, RPL19, RPL21, EEF1B2, RPL23, RPL23A, RPL24, RPL27, RPL27A, RPL3, RPL30, RPL31, RPL32, RPL34, RPL35A, RPL35, RPL36, RPL37, RPL37A, RPL4, RPL5, RPL6, RPL7, RPL7A, RPL8, RPL9, RPLP2, RPS10, RPS11, RPS12, RPS13, RPS14, RPS15A, RPS16, RPS18, RPS19, RPS20, RPS21, RPS23, RPS24, RPS25, RPS27, RPS3, RPS3A, RPS4X, RPS9, RACK1, RPSA, RPS7, RPL14, RPS5…
64	EEF1D, RPL10A, RPL11, EEF1B2, RPL24, RPS7, RPL9, RPL14, RPL15, RPS13, RPS26, RPSA, RPL27, RPL21, RPL34, RPL35A, RPL5, RPL23A, RPL30, RPS15A, RPS20, RPL12, RPL27A, RPL4, RPL6, RPL7A, RPS4X, RACK1, YBX1, RPL18, RPL19, RPL3, RPL32, RPL36, RPL8, RPLP0, RPS10, RPS11, RPS14, RPS27, RPS3, RPS5, RPS8, RPS9, RPL10, EIF4B, RPL23, RPL31, RPL7, RPS12, RPS18, RPS21, RPS23, RPS24, RPS3A, RPS6, RPL18A, RPS2, RP…
64	EEF1D, RPL10A, RPL11, EEF1B2, RPL24, RPS7, RPL9, RPL14, RPL15, RPS13, RPS26, RPSA, RPL27, RPL21, RPL34, RPL35A, RPL5, RPL23A, RPL30, RPS15A, RPS20, RPL12, RPL27A, RPL4, RPL6, RPL7A, RPS4X, RACK1, YBX1, RPL18, RPL19, RPL3, RPL32, RPL36, RPL8, RPLP0, RPS10, RPS11, RPS14, RPS27, RPS3, RPS5, RPS8, RPS9, RPL10, EIF4B, RPL23, RPL31, RPL7, RPS12, RPS18, RPS21, RPS23, RPS24, RPS3A, RPS6, RPL18A, RPS2, RP…
64	EEF1D, RPL10A, RPL11, EEF1B2, RPL24, RPS7, RPL9, RPL14, RPL15, RPS13, RPS26, RPSA, RPL27, RPL21, RPL34, RPL35A, RPL5, RPL23A, RPL30, RPS15A, RPS20, RPL12, RPL27A, RPL4, RPL6, RPL7A, RPS4X, RACK1, YBX1, RPL18, RPL19, RPL3, RPL32, RPL36, RPL8, RPLP0, RPS10, RPS11, RPS14, RPS27, RPS3, RPS5, RPS8, RPS9, RPL10, EIF4B, RPL23, RPL31, RPL7, RPS12, RPS18, RPS21, RPS23, RPS24, RPS3A, RPS6, RPL18A, RPS2, RP…
64	EEF1D, RPL10A, RPL11, EEF1B2, RPL24, RPS7, RPL9, RPL14, RPL15, RPS13, RPS26, RPSA, RPL27, RPL21, RPL34, RPL35A, RPL5, RPL23A, RPL30, RPS15A, RPS20, RPL12, RPL27A, RPL4, RPL6, RPL7A, RPS4X, RACK1, YBX1, RPL18, RPL19, RPL3, RPL32, RPL36, RPL8, RPLP0, RPS10, RPS11, RPS14, RPS27, RPS3, RPS5, RPS8, RPS9, RPL10, EIF4B, RPL23, RPL31, RPL7, RPS12, RPS18, RPS21, RPS23, RPS24, RPS3A, RPS6, RPL18A, RPS2, RP…
64	EEF2, RPL10, RPL10A, RPL11, RPL12, EIF4B, RPL15, RPL18, RPL18A, RPL19, RPL21, EEF1B2, RPL23, RPL23A, RPL24, RPL27, RPL27A, RPL3, RPL30, RPL31, RPL32, RPL34, RPL35, RPL35A, RPL36, RPL4, RPL5, RPL6, RPL7, RPL7A, RPL8, RPL9, RPLP0, RPLP2, RPS10, RPS11, RPS12, RPS13, RPS14, RPS15A, RPS18, RPS2, RPS20, RPS21, RPS23, RPS24, RPS26, RPS27, RPS3, RPS3A, RPS4X, RPS5, RPS6, RPS9, RACK1, RPSA, RPS7, RPL14, R…
64	EEF2, RPL10, RPL10A, RPL11, RPL12, EIF4B, RPL15, RPL18, RPL18A, RPL19, RPL21, EEF1B2, RPL23, RPL23A, RPL24, RPL27, RPL27A, RPL3, RPL30, RPL31, RPL32, RPL34, RPL35, RPL35A, RPL36, RPL4, RPL5, RPL6, RPL7, RPL7A, RPL8, RPL9, RPLP0, RPLP2, RPS10, RPS11, RPS12, RPS13, RPS14, RPS15A, RPS18, RPS2, RPS20, RPS21, RPS23, RPS24, RPS26, RPS27, RPS3, RPS3A, RPS4X, RPS5, RPS6, RPS9, RACK1, RPSA, RPS7, RPL14, R…
64	EIF4B, HSP90AB1, HSPA8, EEF1B2, RPL10A, RPL24, RPL11, RPL9, RPL14, RPS13, RPS7, RPL35A, RPL5, RPL21, RPL23A, RPL27, RPL34, RPL6, RPS4X, RACK1, RPSA, RPL15, RPS26, RPL18, RPL19, RPL4, RPL7A, RPS10, RPS8, RPS9, RPL10, RPL3, RPL23, RPL27A, RPL30, RPL31, RPL32, RPL7, RPL8, RPS11, RPS12, RPS14, RPS15A, RPS20, RPS21, RPS23, RPS24, RPS27, RPS3, RPS3A, RPS6, RPL12, RPL36, RPS18, RPLP0, RPS5, RPL18A, RPS2…
64	EIF4B, HSP90AB1, HSPA8, EEF1B2, RPL10A, RPL24, RPL11, RPL9, RPL14, RPS13, RPS7, RPL35A, RPL5, RPL21, RPL23A, RPL27, RPL34, RPL6, RPS4X, RACK1, RPSA, RPL15, RPS26, RPL18, RPL19, RPL4, RPL7A, RPS10, RPS8, RPS9, RPL10, RPL3, RPL23, RPL27A, RPL30, RPL31, RPL32, RPL7, RPL8, RPS11, RPS12, RPS14, RPS15A, RPS20, RPS21, RPS23, RPS24, RPS27, RPS3, RPS3A, RPS6, RPL12, RPL36, RPS18, RPLP0, RPS5, RPL18A, RPS2…
63	ACTG1, RPL15, RPL10A, EEF1B2, RPS13, RPS26, RPL27, UBA52, FAU, RPL35A, RPL18, RPS5, RACK1, RPS10, RPS7, RPSA, RPL11, RPL24, RPL9, RPL12, RPS14, RPL19, RPL21, RPL23A, RPL14, RPL34, RPL5, RPL6, RPS4X, RPL30, RPS15A, RPS20, RPL27A, RPL3, RPL32, RPL4, RPL7A, RPS11, RPS27, RPS3, RPS8, RPL8, RPLP0, RPS16, RPS9, RPL10, HSPD1, EIF4A1, YBX1, HSP90AB1, EEF1D, RPL36, RPS18, RPL7, RPS21, RPS23, RPS24, RPL23,…
63	ACTG1, RPL15, RPL10A, EEF1B2, RPS13, RPS26, RPL27, UBA52, FAU, RPL35A, RPL18, RPS5, RACK1, RPS10, RPS7, RPSA, RPL11, RPL24, RPL9, RPL12, RPS14, RPL19, RPL21, RPL23A, RPL14, RPL34, RPL5, RPL6, RPS4X, RPL30, RPS15A, RPS20, RPL27A, RPL3, RPL32, RPL4, RPL7A, RPS11, RPS27, RPS3, RPS8, RPL8, RPLP0, RPS16, RPS9, RPL10, HSPD1, EIF4A1, YBX1, HSP90AB1, EEF1D, RPL36, RPS18, RPL7, RPS21, RPS23, RPS24, RPL23,…
62	ACTG1, RPL15, RPL10A, EEF1B2, RPS13, RPS26, RPL27, UBA52, FAU, RPL35A, RPL18, RPS5, RACK1, RPS10, RPS7, RPSA, RPL11, RPL24, RPL9, RPL12, RPS14, RPL19, RPL21, RPL23A, RPL14, RPL34, RPL5, RPL6, RPS4X, RPL30, RPS15A, RPS20, RPL27A, RPL3, RPL32, RPL4, RPL7A, RPS11, RPS27, RPS3, RPS8, RPL8, RPLP0, RPS16, RPS9, RPL10, HSPD1, EIF4A1, YBX1, HSP90AB1, HSPA8, PPIA, RPL29, TUBB, RPS3A, RPL7, RPS21, RPS23, R…
62	ACTG1, RPL15, RPL10A, EEF1B2, RPS13, RPS26, RPL27, UBA52, FAU, RPL35A, RPL18, RPS5, RACK1, RPS10, RPS7, RPSA, RPL11, RPL24, RPL9, RPL12, RPS14, RPL19, RPL21, RPL23A, RPL14, RPL34, RPL5, RPL6, RPS4X, RPL30, RPS15A, RPS20, RPL27A, RPL3, RPL32, RPL4, RPL7A, RPS11, RPS27, RPS3, RPS8, RPL8, RPLP0, RPS16, RPS9, RPL10, HSPD1, EIF4A1, YBX1, HSP90AB1, HSPA8, PPIA, RPL29, TUBB, RPS3A, RPL7, RPS21, RPS23, R…
62	ACTG1, RPL15, RPL10A, EEF1B2, RPS13, RPS26, RPL27, UBA52, FAU, RPL35A, RPL18, RPS5, RACK1, RPS10, RPS7, RPSA, RPL11, RPL24, RPL9, RPL12, RPS14, RPL19, RPL21, RPL23A, RPL14, RPL34, RPL5, RPL6, RPS4X, RPL30, RPS15A, RPS20, RPL27A, RPL3, RPL32, RPL4, RPL7A, RPS11, RPS27, RPS3, RPS8, RPL8, RPLP0, RPS16, RPS9, RPL10, HSPD1, EIF4A1, YBX1, HSP90AB1, HSPA8, PPIA, CFL1, TUBB, RPS3A, RPL7, RPS21, RPS23, RP…
62	ACTG1, RPL15, RPL10A, EEF1B2, RPS13, RPS26, RPL27, UBA52, FAU, RPL35A, RPL18, RPS5, RACK1, RPS10, RPS7, RPSA, RPL11, RPL24, RPL9, RPL12, RPS14, RPL19, RPL21, RPL23A, RPL14, RPL34, RPL5, RPL6, RPS4X, RPL30, RPS15A, RPS20, RPL27A, RPL3, RPL32, RPL4, RPL7A, RPS11, RPS27, RPS3, RPS8, RPL8, RPLP0, RPS16, RPS9, RPL10, HSPD1, EIF4A1, YBX1, HSP90AB1, HSPA8, PPIA, CFL1, TUBB, RPS3A, RPL7, RPS21, RPS23, RP…
62	ACTG1, RPL15, RPL10A, EEF1B2, RPS13, RPS26, RPL27, UBA52, FAU, RPL35A, RPL18, RPS5, RACK1, RPS10, RPS7, RPSA, RPL11, RPL24, RPL9, RPL12, RPS14, RPL19, RPL21, RPL23A, RPL14, RPL34, RPL5, RPL6, RPS4X, RPL30, RPS15A, RPS20, RPL27A, RPL3, RPL32, RPL4, RPL7A, RPS11, RPS27, RPS3, RPS8, RPL8, RPLP0, RPS16, RPS9, RPL10, HSPD1, EIF4A1, YBX1, HSP90AB1, HSPA8, PPIA, CFL1, RPS24, RPL7, RPS21, RPS23, RPS3A, R…
62	ACTG1, RPL15, RPL10A, EEF1B2, RPS13, RPS26, RPL27, UBA52, FAU, RPL35A, RPL18, RPS5, RACK1, RPS10, RPS7, RPSA, RPL11, RPL24, RPL9, RPL12, RPS14, RPL19, RPL21, RPL23A, RPL14, RPL34, RPL5, RPL6, RPS4X, RPL30, RPS15A, RPS20, RPL27A, RPL3, RPL32, RPL4, RPL7A, RPS11, RPS27, RPS3, RPS8, RPL8, RPLP0, RPS16, RPS9, RPL10, HSPD1, EIF4A1, YBX1, HSP90AB1, HSPA8, PPIA, CFL1, RPS24, RPL7, RPS21, RPS23, RPS3A, R…
61	ACTB, RPL15, ACTG1, RPS26, RPS9, RACK1, RPL10A, RPS7, RPSA, FAU, RPL12, RPL18, RPL18A, RPL27, RPL35A, RPL8, RPLP0, UBA52, RPS11, RPS15, RPS16, RPL19, RPL24, GAPDH, RPL9, RPS10, RPS14, RPS5, EEF1B2, RPS13, RPS3, RPL11, RPL21, RPL23A, RPL27A, RPL3, RPL30, RPL32, RPL34, RPL4, RPL5, RPL6, RPL7A, RPS15A, RPS20, RPS27, RPS4X, RPS8, RPL10, RPL14, RPL29, RPL35, SLC25A5, HSPA8, TUBB, EIF4A1, PPIA, YBX1, H…
61	ACTB, RPL15, ACTG1, RPS26, RPS9, RACK1, RPL10A, RPS7, RPSA, FAU, RPL12, RPL18, RPL18A, RPL27, RPL35A, RPL8, RPLP0, UBA52, RPS11, RPS15, RPS16, RPL19, RPL24, GAPDH, RPL9, RPS10, RPS14, RPS5, EEF1B2, RPS13, RPS3, RPL11, RPL21, RPL23A, RPL27A, RPL3, RPL30, RPL32, RPL34, RPL4, RPL5, RPL6, RPL7A, RPS15A, RPS20, RPS27, RPS4X, RPS8, RPL10, RPL14, RPL29, RPL35, SLC25A5, HSPA8, TUBB, EIF4A1, PPIA, YBX1, H…
61	ACTB, RPL15, ACTG1, RPS26, RPS9, RACK1, RPL10A, RPS7, RPSA, FAU, RPL12, RPL18, RPL18A, RPL27, RPL35A, RPL8, RPLP0, UBA52, RPS11, RPS15, RPS16, RPL19, RPL24, GAPDH, RPL9, RPS10, RPS14, RPS5, EEF1B2, RPS13, RPS3, RPL11, RPL21, RPL23A, RPL27A, RPL3, RPL30, RPL32, RPL34, RPL4, RPL5, RPL6, RPL7A, RPS15A, RPS20, RPS27, RPS4X, RPS8, RPL10, RPL14, RPL29, RPL35, SLC25A5, HSPA8, TUBB, EIF4A1, PPIA, YBX1, H…
61	ACTB, RPL15, ACTG1, RPS26, RPS9, RACK1, RPL10A, RPS7, RPSA, FAU, RPL12, RPL18, RPL18A, RPL27, RPL35A, RPL8, RPLP0, UBA52, RPS11, RPS15, RPS16, RPL19, RPL24, GAPDH, RPL9, RPS10, RPS14, RPS5, EEF1B2, RPS13, RPS3, RPL11, RPL21, RPL23A, RPL27A, RPL3, RPL30, RPL32, RPL34, RPL4, RPL5, RPL6, RPL7A, RPS15A, RPS20, RPS27, RPS4X, RPS8, RPL10, RPL14, RPL29, RPL35, SLC25A5, HSPA8, TUBB, EIF4A1, PPIA, YBX1, H…
61	ACTB, RPL15, ACTG1, RPS26, RPS9, RACK1, RPL10A, RPS7, RPSA, FAU, RPL12, RPL18, RPL18A, RPL27, RPL35A, RPL8, RPLP0, UBA52, RPS11, RPS15, RPS16, RPL19, RPL24, GAPDH, RPL9, RPS10, RPS14, RPS5, EEF1B2, RPS13, RPS3, RPL11, RPL21, RPL23A, RPL27A, RPL3, RPL30, RPL32, RPL34, RPL4, RPL5, RPL6, RPL7A, RPS15A, RPS20, RPS27, RPS4X, RPS8, RPL10, RPL14, RPL29, ATP5F1B, HSPA8, TUBB, EIF4A1, PKM, YBX1, HSP90AB1,…
61	ACTB, RPL15, ACTG1, RPS26, RPS9, RACK1, RPL10A, RPS7, RPSA, FAU, RPL12, RPL18, RPL18A, RPL27, RPL35A, RPL8, RPLP0, UBA52, RPS11, RPS15, RPS16, RPL19, RPL24, GAPDH, RPL9, RPS10, RPS14, RPS5, EEF1B2, RPS13, RPS3, RPL11, RPL21, RPL23A, RPL27A, RPL3, RPL30, RPL32, RPL34, RPL4, RPL5, RPL6, RPL7A, RPS15A, RPS20, RPS27, RPS4X, RPS8, RPL10, RPL14, RPL29, ATP5F1B, HSPA8, TUBB, EIF4A1, PKM, YBX1, HSP90AB1,…
61	ACTB, RPL15, ACTG1, RPS26, RPS9, RACK1, RPL10A, RPS7, RPSA, FAU, RPL12, RPL18, RPL18A, RPL27, RPL35A, RPL8, RPLP0, UBA52, RPS11, RPS15, RPS16, RPL19, RPL24, GAPDH, RPL9, RPS10, RPS14, RPS5, EEF1B2, RPS13, RPS3, RPL11, RPL21, RPL23A, RPL27A, RPL3, RPL30, RPL32, RPL34, RPL4, RPL5, RPL6, RPL7A, RPS15A, RPS20, RPS27, RPS4X, RPS8, RPL10, RPL14, RPL29, ATP5F1B, HSPA8, TUBB, EIF4A1, PKM, YBX1, HSP90AB1,…
61	ACTB, RPL15, ACTG1, RPS26, RPS9, RACK1, RPL10A, RPS7, RPSA, FAU, RPL12, RPL18, RPL18A, RPL27, RPL35A, RPL8, RPLP0, UBA52, RPS11, RPS15, RPS16, RPL19, RPL24, GAPDH, RPL9, RPS10, RPS14, RPS5, EEF1B2, RPS13, RPS3, RPL11, RPL21, RPL23A, RPL27A, RPL3, RPL30, RPL32, RPL34, RPL4, RPL5, RPL6, RPL7A, RPS15A, RPS20, RPS27, RPS4X, RPS8, RPL10, RPL14, CFL1, EIF4A1, YBX1, HSP90AB1, HSPA8, PPIA, RPS3A, ATP5F1B…
61	ACTB, RPL15, ACTG1, RPS26, RPS9, RACK1, RPL10A, RPS7, RPSA, FAU, RPL12, RPL18, RPL18A, RPL27, RPL35A, RPL8, RPLP0, UBA52, RPS11, RPS15, RPS16, RPL19, RPL24, GAPDH, RPL9, RPS10, RPS14, RPS5, EEF1B2, RPS13, RPS3, RPL11, RPL21, RPL23A, RPL27A, RPL3, RPL30, RPL32, RPL34, RPL4, RPL5, RPL6, RPL7A, RPS15A, RPS20, RPS27, RPS4X, RPS8, RPL10, RPL14, CFL1, EIF4A1, YBX1, HSP90AB1, HSPA8, PPIA, SLC25A5, TUBB,…
61	ACTB, RPL15, ACTG1, RPS26, RPS9, RACK1, RPL10A, RPS7, RPSA, FAU, RPL12, RPL18, RPL18A, RPL27, RPL35A, RPL8, RPLP0, UBA52, RPS11, RPS15, RPS16, RPL19, RPL24, GAPDH, RPL9, RPS10, RPS14, RPS5, EEF1B2, RPS13, RPS3, RPL11, RPL21, RPL23A, RPL27A, RPL3, RPL30, RPL32, RPL34, RPL4, RPL5, RPL6, RPL7A, RPS15A, RPS20, RPS27, RPS4X, RPS8, RPL10, RPL14, CFL1, EIF4A1, YBX1, HSP90AB1, HSPA8, PPIA, SLC25A5, TUBB,…
61	ACTB, RPL15, ACTG1, RPS26, RPS9, RACK1, RPL10A, RPS7, RPSA, FAU, RPL12, RPL18, RPL18A, RPL27, RPL35A, RPL8, RPLP0, UBA52, RPS11, RPS15, RPS16, RPL19, RPL24, GAPDH, RPL9, RPS10, RPS14, RPS5, EEF1B2, RPS13, RPS3, RPL11, RPL21, RPL23A, RPL27A, RPL3, RPL30, RPL32, RPL34, RPL4, RPL5, RPL6, RPL7A, RPS15A, RPS20, RPS27, RPS4X, RPS8, RPL10, RPL14, CFL1, EIF4A1, YBX1, HSP90AB1, HSPA8, PPIA, SLC25A5, TUBB,…
61	ACTB, RPL15, ACTG1, RPS26, RPS9, RACK1, RPL10A, RPS7, RPSA, FAU, RPL12, RPL18, RPL18A, RPL27, RPL35A, RPL8, RPLP0, UBA52, RPS11, RPS15, RPS16, RPL19, RPL24, GAPDH, RPL9, RPS10, RPS14, RPS5, EEF1B2, RPS13, RPS3, RPL11, RPL21, RPL23A, RPL27A, RPL3, RPL30, RPL32, RPL34, RPL4, RPL5, RPL6, RPL7A, RPS15A, RPS20, RPS27, RPS4X, RPS8, RPL10, RPL14, CFL1, EIF4A1, YBX1, HSP90AB1, HSPA8, PPIA, SLC25A5, TUBB,…
61	ACTB, RPL15, ACTG1, RPS26, RPS9, RACK1, RPL10A, RPS7, RPSA, FAU, RPL12, RPL18, RPL18A, RPL27, RPL35A, RPL8, RPLP0, UBA52, RPS11, RPS15, RPS16, RPL19, RPL24, GAPDH, RPL9, RPS10, RPS14, RPS5, EEF1B2, RPS13, RPS3, RPL11, RPL21, RPL23A, RPL27A, RPL3, RPL30, RPL32, RPL34, RPL4, RPL5, RPL6, RPL7A, RPS15A, RPS20, RPS27, RPS4X, RPS8, RPL10, RPL14, CFL1, EIF4A1, YBX1, HSP90AB1, HSPA8, PPIA, SLC25A5, TUBB,…
61	ACTG1, RPL15, RPL10A, EEF1B2, RPS13, RPS26, RPL27, UBA52, FAU, RPL35A, RPL18, RPS5, RACK1, RPS10, RPS7, RPSA, RPL11, RPL24, RPL9, RPL12, RPS14, RPL19, RPL21, RPL23A, RPL14, RPL34, RPL5, RPL6, RPS4X, RPL30, RPS15A, RPS20, RPL27A, RPL3, RPL32, RPL4, RPL7A, RPS11, RPS27, RPS3, RPS8, RPL8, RPLP0, RPS16, RPS9, RPL10, HSPD1, EIF4A1, YBX1, HSP90AB1, HSPA8, PPIA, CFL1, TUBB, RPS3A, RPL7, RPS21, RPS23, RP…
61	ACTG1, RPL15, RPL10A, EEF1B2, RPS13, RPS26, RPL27, UBA52, FAU, RPL35A, RPL18, RPS5, RACK1, RPS10, RPS7, RPSA, RPL11, RPL24, RPL9, RPL12, RPS14, RPL19, RPL21, RPL23A, RPL14, RPL34, RPL5, RPL6, RPS4X, RPL30, RPS15A, RPS20, RPL27A, RPL3, RPL32, RPL4, RPL7A, RPS11, RPS27, RPS3, RPS8, RPL8, RPLP0, RPS16, RPS9, RPL10, HSPD1, EIF4A1, YBX1, HSP90AB1, HSPA8, PPIA, CFL1, TUBB, RPS3A, RPL7, RPS21, RPS23, RP…
60	EEF1D, RPL10A, RPL11, EEF1B2, RPL24, RPS7, RPL9, RPL14, RPL15, RPS13, RPS26, RPSA, RPL27, RPL21, RPL34, RPL35A, RPL5, RPL23A, RPL30, RPS15A, RPS20, RPL12, RPL27A, RPL4, RPL6, RPL7A, RPS4X, RACK1, YBX1, RPL18, RPL19, RPL3, RPL32, RPL36, RPL8, RPLP0, RPS10, RPS11, RPS14, RPS27, RPS3, RPS5, RPS8, RPS9, RPL10, EIF4B, RPL23, RPL31, RPL7, RPS12, RPS18, RPS21, RPS23, RPS24, RPS3A, RPS6, HSPD1, HSP90AB1,…
60	EEF1D, RPL10A, RPL11, EEF1B2, RPL24, RPS7, RPL9, RPL14, RPL15, RPS13, RPS26, RPSA, RPL27, RPL21, RPL34, RPL35A, RPL5, RPL23A, RPL30, RPS15A, RPS20, RPL12, RPL27A, RPL4, RPL6, RPL7A, RPS4X, RACK1, YBX1, RPL18, RPL19, RPL3, RPL32, RPL36, RPL8, RPLP0, RPS10, RPS11, RPS14, RPS27, RPS3, RPS5, RPS8, RPS9, RPL10, EIF4B, RPL23, RPL31, RPL7, RPS12, RPS18, RPS21, RPS23, RPS24, RPS3A, RPS6, HSPD1, HSP90AB1,…
60	EIF4B, HSP90AB1, HSPA8, EEF1B2, RPL10A, RPL24, RPL11, RPL9, RPL14, RPS13, RPS7, RPL35A, RPL5, RPL21, RPL23A, RPL27, RPL34, RPL6, RPS4X, RACK1, RPSA, RPL15, RPS26, RPL18, RPL19, RPL4, RPL7A, RPS10, RPS8, RPS9, RPL10, RPL3, RPL23, RPL27A, RPL30, RPL31, RPL32, RPL7, RPL8, RPS11, RPS12, RPS14, RPS15A, RPS20, RPS21, RPS23, RPS24, RPS27, RPS3, RPS3A, RPS6, RPL12, RPL36, RPS18, RPLP0, RPS5, HSPD1, YBX1,…
60	EIF4B, HSP90AB1, HSPA8, EEF1B2, RPL10A, RPL24, RPL11, RPL9, RPL14, RPS13, RPS7, RPL35A, RPL5, RPL21, RPL23A, RPL27, RPL34, RPL6, RPS4X, RACK1, RPSA, RPL15, RPS26, RPL18, RPL19, RPL4, RPL7A, RPS10, RPS8, RPS9, RPL10, RPL3, RPL23, RPL27A, RPL30, RPL31, RPL32, RPL7, RPL8, RPS11, RPS12, RPS14, RPS15A, RPS20, RPS21, RPS23, RPS24, RPS27, RPS3, RPS3A, RPS6, RPL12, RPL36, RPS18, RPLP0, RPS5, HSPD1, YBX1,…
59	ACTG1, RPL15, RPL10A, EEF1B2, RPS13, RPS26, RPL27, UBA52, HSP90AA1, RPL24, EIF4A1, HSP90AB1, HSPD1, RPL35A, RPL18, RPL9, RPS10, RPS7, RACK1, RPSA, RPL11, RPL19, YBX1, RPL21, RPL23A, RPL34, RPL5, RPL6, RPS4X, RPL14, HSPA8, RPS9, PPIA, RPS14, RPL12, RPL30, RPS15A, RPS20, RPL27A, RPL3, RPL32, RPL4, RPL7A, RPL8, RPS11, RPS27, RPS3, RPL10, RPS8, TUBB, RPS3A, RPL7, RPS21, RPS23, RPS6, RPL23, RPS25, RPS…
59	ACTG1, RPL15, RPL10A, EEF1B2, RPS13, RPS26, RPL27, UBA52, HSP90AA1, RPL24, EIF4A1, HSP90AB1, HSPD1, RPL35A, RPL18, RPL9, RPS10, RPS7, RACK1, RPSA, RPL11, RPL19, YBX1, RPL21, RPL23A, RPL34, RPL5, RPL6, RPS4X, RPL14, HSPA8, RPS9, PPIA, RPS14, RPL12, RPL30, RPS15A, RPS20, RPL27A, RPL3, RPL32, RPL4, RPL7A, RPL8, RPS11, RPS27, RPS3, RPL10, RPS8, TUBB, RPS3A, RPL7, RPS21, RPS23, RPS6, RPL23, PKM, RPS12…
59	ACTG1, RPL15, RPL10A, EEF1B2, RPS13, RPS26, RPL27, UBA52, HSP90AA1, RPL24, EIF4A1, HSP90AB1, HSPD1, RPL35A, RPL18, RPL9, RPS10, RPS7, RACK1, RPSA, RPL11, RPL19, YBX1, RPL21, RPL23A, RPL34, RPL5, RPL6, RPS4X, RPL14, HSPA8, RPS9, PPIA, RPS14, RPL12, RPL30, RPS15A, RPS20, RPL27A, RPL3, RPL32, RPL4, RPL7A, RPL8, RPS11, RPS27, RPS3, RPL10, RPS8, RPS24, RPL7, RPS21, RPS23, RPS3A, RPS6, RPS12, RPL23, RP…
59	ACTG1, RPL15, RPL10A, EEF1B2, RPS13, RPS26, RPL27, UBA52, HSP90AA1, RPL24, EIF4A1, HSP90AB1, HSPD1, RPL35A, RPL18, RPL9, RPS10, RPS7, RACK1, RPSA, RPL11, RPL19, YBX1, RPL21, RPL23A, RPL34, RPL5, RPL6, RPS4X, RPL14, HSPA8, RPS9, PPIA, RPS14, RPL12, RPL30, RPS15A, RPS20, RPL27A, RPL3, RPL32, RPL4, RPL7A, RPL8, RPS11, RPS27, RPS3, RPL10, RPS8, RPS24, RPL7, RPS21, RPS23, RPS3A, RPS6, RPS12, RPL23, RP…
59	ACTG1, RPL15, RPL10A, EEF1B2, RPS13, RPS26, RPL27, UBA52, HSP90AA1, RPL24, EIF4A1, HSP90AB1, RPL38, RPL18, RPL19, RPL21, RPL23A, RPL30, RPL34, PPIA, RPL35A, RPL5, RPL6, RPL9, RPS10, RPS14, RPS15A, RPS20, RPS4X, RPS7, RACK1, RPSA, YBX1, RPL11, RPL12, RPL14, HSPA8, RPS9, RPL27A, RPL3, RPL32, RPL4, RPL7, RPL7A, RPS21, RPL8, RPS23, RPS24, RPS27, RPS3, RPS3A, RPL10, RPS6, RPS11, RPS12, RPS8, RPL23, RP…
59	ACTG1, RPL15, RPL10A, EEF1B2, RPS13, RPS26, RPL27, UBA52, HSP90AA1, RPL24, EIF4A1, HSP90AB1, RPL38, RPL18, RPL19, RPL21, RPL23A, RPL30, RPL34, PPIA, RPL35A, RPL5, RPL6, RPL9, RPS10, RPS14, RPS15A, RPS20, RPS4X, RPS7, RACK1, RPSA, YBX1, RPL11, RPL12, RPL14, HSPA8, RPS9, RPL27A, RPL3, RPL32, RPL4, RPL7, RPL7A, RPS21, RPL8, RPS23, RPS24, RPS27, RPS3, RPS3A, RPL10, RPS6, RPS11, RPS12, RPS8, RPL23, RP…
59	ACTG1, RPL15, RPL10A, EEF1B2, RPS13, RPS26, RPL27, UBA52, FAU, RPL35A, RPL18, RPS5, RACK1, RPS10, RPS7, RPSA, RPL11, RPL24, RPL9, RPL12, RPS14, RPL19, RPL21, RPL23A, RPL14, RPL34, RPL5, RPL6, RPS4X, RPL30, RPS15A, RPS20, RPL27A, RPL3, RPL32, RPL4, RPL7A, RPS11, RPS27, RPS3, RPS8, NACA, PPIA, RPS25, EIF4A1, YBX1, HSP90AB1, RPL7, RPS21, RPS23, RPS3A, RPS6, RPS24, RPL36, RPS12, RPL23, RPL31, RPL29, …
59	ACTG1, RPL15, RPL10A, EEF1B2, RPS13, RPS26, RPL27, UBA52, FAU, RPL35A, RPL18, RPS5, RACK1, RPS10, RPS7, RPSA, RPL11, RPL24, RPL9, RPL12, RPS14, RPL19, RPL21, RPL23A, RPL14, RPL34, RPL5, RPL6, RPS4X, RPL30, RPS15A, RPS20, RPL27A, RPL3, RPL32, RPL4, RPL7A, RPS11, RPS27, RPS3, RPS8, NACA, PPIA, RPS25, EIF4A1, YBX1, HSP90AB1, RPL7, RPS21, RPS23, RPS3A, RPS6, RPS24, RPL36, RPS12, RPL23, RPL31, RPL29, …
59	RACK1, RPL10A, EEF1B2, RPS13, RPSA, RPL24, RPL11, RPL27, RPL9, RPL15, RPS26, RPL14, RPS7, RPL18, RPL21, RPS27A, RPL19, RPL23, RPL23A, RPL27A, RPL3, RPL30, RPL31, RPL32, RPL34, RPL35A, RPL4, RPL5, RPL6, RPL7, RPL7A, RPS10, RPS11, RPS12, RPS14, RPS15A, RPS20, RPS21, RPS23, RPS24, RPS25, RPS27, RPS3, RPS3A, RPS4X, RPS6, RPS8, RPL12, PPIA, RPL36, RPS5, HSPD1, RPL29, UBA52, RPS18, RPS9, RPL10, RPL8, R…
58	ACTG1, RPL15, RPL10A, EEF1B2, RPS13, RPS26, RPL27, UBA52, HSP90AA1, RPL24, EIF4A1, HSP90AB1, HSPD1, RPL35A, RPL18, RPL9, RPS10, RPS7, RACK1, RPSA, RPL11, RPL19, YBX1, RPL21, RPL23A, RPL34, RPL5, RPL6, RPS4X, RPL14, HSPA8, RPS9, PPIA, RPS14, RPL12, RPL30, RPS15A, RPS20, RPL27A, RPL3, RPL32, RPL4, RPL7A, RPL8, RPS11, RPS27, RPS3, RPL10, RPS8, TUBB, RPS3A, RPL7, RPS21, RPS23, RPS6, RPL23, RPS25, ENO1
58	ACTG1, RPL15, RPL10A, EEF1B2, RPS13, RPS26, RPL27, UBA52, HSP90AA1, RPL24, EIF4A1, HSP90AB1, HSPD1, RPL35A, RPL18, RPL9, RPS10, RPS7, RACK1, RPSA, RPL11, RPL19, YBX1, RPL21, RPL23A, RPL34, RPL5, RPL6, RPS4X, RPL14, HSPA8, RPS9, PPIA, RPS14, RPL12, RPL30, RPS15A, RPS20, RPL27A, RPL3, RPL32, RPL4, RPL7A, RPL8, RPS11, RPS27, RPS3, RPL10, RPS8, TUBB, RPS3A, RPL7, RPS21, RPS23, RPS6, RPL23, PKM, ENO1
58	ACTG1, RPL15, RPL10A, EEF1B2, RPS13, RPS26, RPL27, UBA52, HSP90AA1, RPL24, EIF4A1, HSP90AB1, HSPD1, RPL35A, RPL18, RPL9, RPS10, RPS7, RACK1, RPSA, RPL11, RPL19, YBX1, RPL21, RPL23A, RPL34, RPL5, RPL6, RPS4X, RPL14, HSPA8, RPS9, PPIA, RPS14, RPL12, RPL30, RPS15A, RPS20, RPL27A, RPL3, RPL32, RPL4, RPL7A, RPL8, RPS11, RPS27, RPS3, RPL10, RPS8, TUBB, RPS3A, RPL7, RPS21, RPS23, RPS6, CFL1, RPS25, RPS12
58	ACTG1, RPL15, RPL10A, EEF1B2, RPS13, RPS26, RPL27, UBA52, HSP90AA1, RPL24, EIF4A1, HSP90AB1, HSPD1, RPL35A, RPL18, RPL9, RPS10, RPS7, RACK1, RPSA, RPL11, RPL19, YBX1, RPL21, RPL23A, RPL34, RPL5, RPL6, RPS4X, RPL14, HSPA8, RPS9, PPIA, RPS14, RPL12, RPL30, RPS15A, RPS20, RPL27A, RPL3, RPL32, RPL4, RPL7A, RPL8, RPS11, RPS27, RPS3, RPL10, RPS8, TUBB, RPS3A, RPL7, RPS21, RPS23, RPS6, CFL1, RPS25, ENO1
58	ACTG1, RPL15, RPL10A, EEF1B2, RPS13, RPS26, RPL27, UBA52, HSP90AA1, RPL24, EIF4A1, HSP90AB1, HSPD1, RPL35A, RPL18, RPL9, RPS10, RPS7, RACK1, RPSA, RPL11, RPL19, YBX1, RPL21, RPL23A, RPL34, RPL5, RPL6, RPS4X, RPL14, HSPA8, RPS9, PPIA, RPS14, RPL12, RPL30, RPS15A, RPS20, RPL27A, RPL3, RPL32, RPL4, RPL7A, RPL8, RPS11, RPS27, RPS3, RPL10, RPS8, TUBB, RPS3A, RPL7, RPS21, RPS23, RPS6, CFL1, PKM, RPS12
58	ACTG1, RPL15, RPL10A, EEF1B2, RPS13, RPS26, RPL27, UBA52, HSP90AA1, RPL24, EIF4A1, HSP90AB1, HSPD1, RPL35A, RPL18, RPL9, RPS10, RPS7, RACK1, RPSA, RPL11, RPL19, YBX1, RPL21, RPL23A, RPL34, RPL5, RPL6, RPS4X, RPL14, HSPA8, RPS9, PPIA, RPS14, RPL12, RPL30, RPS15A, RPS20, RPL27A, RPL3, RPL32, RPL4, RPL7A, RPL8, RPS11, RPS27, RPS3, RPL10, RPS8, TUBB, RPS3A, RPL7, RPS21, RPS23, RPS6, CFL1, PKM, ENO1
58	ACTG1, RPL15, RPL10A, EEF1B2, RPS13, RPS26, RPL27, UBA52, HSP90AA1, RPL24, EIF4A1, HSP90AB1, HSPD1, RPL35A, RPL18, RPL9, RPS10, RPS7, RACK1, RPSA, RPL11, RPL19, YBX1, RPL21, RPL23A, RPL34, RPL5, RPL6, RPS4X, RPL14, HSPA8, RPS9, PPIA, RPS14, RPL12, RPL30, RPS15A, RPS20, RPL27A, RPL3, RPL32, RPL4, RPL7A, RPL8, RPS11, RPS27, RPS3, RPL10, RPS8, RPS24, RPL7, RPS21, RPS23, RPS3A, RPS6, RPS12, CFL1, RPS…
58	ACTG1, RPL15, RPL10A, EEF1B2, RPS13, RPS26, RPL27, UBA52, HSP90AA1, RPL24, EIF4A1, HSP90AB1, HSPD1, RPL35A, RPL18, RPL9, RPS10, RPS7, RACK1, RPSA, RPL11, RPL19, YBX1, RPL21, RPL23A, RPL34, RPL5, RPL6, RPS4X, RPL14, HSPA8, RPS9, PPIA, RPS14, RPL12, RPL30, RPS15A, RPS20, RPL27A, RPL3, RPL32, RPL4, RPL7A, RPL8, RPS11, RPS27, RPS3, RPL10, RPS8, RPS24, RPL7, RPS21, RPS23, RPS3A, RPS6, RPS12, CFL1, PKM
58	ACTG1, RPL15, RPL10A, EEF1B2, RPS13, RPS26, RPL27, UBA52, HSP90AA1, RPL24, EIF4A1, HSP90AB1, RPL38, RPL18, RPL19, RPL21, RPL23A, RPL30, RPL34, PPIA, RPL35A, RPL5, RPL6, RPL9, RPS10, RPS14, RPS15A, RPS20, RPS4X, RPS7, RACK1, RPSA, YBX1, RPL11, RPL12, RPL14, HSPA8, RPS9, RPL27A, RPL3, RPL32, RPL4, RPL7, RPL7A, RPS21, RPL8, RPS23, RPS24, RPS27, RPS3, RPS3A, RPL10, RPS6, RPS11, RPS12, RPS8, CFL1, RPS…
58	ACTG1, RPL15, RPL10A, EEF1B2, RPS13, RPS26, RPL27, UBA52, HSP90AA1, RPL24, EIF4A1, HSP90AB1, RPL38, RPL18, RPL19, RPL21, RPL23A, RPL30, RPL34, PPIA, RPL35A, RPL5, RPL6, RPL9, RPS10, RPS14, RPS15A, RPS20, RPS4X, RPS7, RACK1, RPSA, YBX1, RPL11, RPL12, RPL14, HSPA8, RPS9, RPL27A, RPL3, RPL32, RPL4, RPL7, RPL7A, RPS21, RPL8, RPS23, RPS24, RPS27, RPS3, RPS3A, RPL10, RPS6, RPS11, RPS12, RPS8, CFL1, PKM
58	ACTG1, RPL15, RPL10A, EEF1B2, RPS13, RPS26, RPL27, UBA52, FAU, RPL35A, RPL18, RPS5, RACK1, RPS10, RPS7, RPSA, RPL11, RPL24, RPL9, RPL12, RPS14, RPL19, RPL21, RPL23A, RPL14, RPL34, RPL5, RPL6, RPS4X, RPL30, RPS15A, RPS20, RPL27A, RPL3, RPL32, RPL4, RPL7A, RPS11, RPS27, RPS3, RPS8, RPL8, RPLP0, RPS16, RPS9, RPL10, HSPD1, EIF4A1, YBX1, HSP90AB1, HSPA8, PPIA, RPL29, TUBB, RPS3A, ATP5F1B, ENO1, PKM
58	ACTG1, RPL15, RPL10A, EEF1B2, RPS13, RPS26, RPL27, UBA52, FAU, RPL35A, RPL18, RPS5, RACK1, RPS10, RPS7, RPSA, RPL11, RPL24, RPL9, RPL12, RPS14, RPL19, RPL21, RPL23A, RPL14, RPL34, RPL5, RPL6, RPS4X, RPL30, RPS15A, RPS20, RPL27A, RPL3, RPL32, RPL4, RPL7A, RPS11, RPS27, RPS3, RPS8, RPL8, RPLP0, RPS16, RPS9, RPL10, HSPD1, EIF4A1, YBX1, HSP90AB1, HSPA8, PPIA, RPL29, TUBB, SLC25A5, ENO1, PKM, ATP5F1B
58	ACTG1, RPL15, RPL10A, EEF1B2, RPS13, RPS26, RPL27, UBA52, FAU, RPL35A, RPL18, RPS5, RACK1, RPS10, RPS7, RPSA, RPL11, RPL24, RPL9, RPL12, RPS14, RPL19, RPL21, RPL23A, RPL14, RPL34, RPL5, RPL6, RPS4X, RPL30, RPS15A, RPS20, RPL27A, RPL3, RPL32, RPL4, RPL7A, RPS11, RPS27, RPS3, RPS8, RPL8, RPLP0, RPS16, RPS9, RPL10, HSPD1, EIF4A1, YBX1, HSP90AB1, HSPA8, PPIA, CFL1, TUBB, RPS3A, ATP5F1B, ENO1, PKM
58	ACTG1, RPL15, RPL10A, EEF1B2, RPS13, RPS26, RPL27, UBA52, FAU, RPL35A, RPL18, RPS5, RACK1, RPS10, RPS7, RPSA, RPL11, RPL24, RPL9, RPL12, RPS14, RPL19, RPL21, RPL23A, RPL14, RPL34, RPL5, RPL6, RPS4X, RPL30, RPS15A, RPS20, RPL27A, RPL3, RPL32, RPL4, RPL7A, RPS11, RPS27, RPS3, RPS8, RPL8, RPLP0, RPS16, RPS9, RPL10, HSPD1, EIF4A1, YBX1, HSP90AB1, HSPA8, PPIA, CFL1, TUBB, SLC25A5, ENO1, PKM, ATP5F1B
57	ACTG1, RPL15, RPL10A, EEF1B2, RPS13, RPS26, RPL27, UBA52, FAU, RPL35A, RPL18, RPS5, RACK1, RPS10, RPS7, RPSA, RPL11, RPL24, RPL9, RPL12, RPS14, RPL19, RPL21, RPL23A, RPL14, RPL34, RPL5, RPL6, RPS4X, RPL30, RPS15A, RPS20, RPL27A, RPL3, RPL32, RPL4, RPL7A, RPS11, RPS27, RPS3, RPS8, NACA, PPIA, RPS25, EIF4A1, YBX1, HSP90AB1, RPL7, RPS21, RPS23, RPS3A, RPS6, RPS24, RPL36, RPS12, CFL1, HSPD1
57	ACTG1, RPL15, RPL10A, EEF1B2, RPS13, RPS26, RPL27, UBA52, FAU, RPL35A, RPL18, RPS5, RACK1, RPS10, RPS7, RPSA, RPL11, RPL24, RPL9, RPL12, RPS14, RPL19, RPL21, RPL23A, RPL14, RPL34, RPL5, RPL6, RPS4X, RPL30, RPS15A, RPS20, RPL27A, RPL3, RPL32, RPL4, RPL7A, RPS11, RPS27, RPS3, RPS8, NACA, PPIA, RPS25, EIF4A1, YBX1, HSP90AB1, RPL7, RPS21, RPS23, RPS3A, RPS6, RPS24, RPL36, RPS12, CFL1, RPL38
57	ACTG1, RPL15, RPL10A, EEF1B2, RPS13, RPS26, RPL27, UBA52, FAU, RPL35A, RPL18, RPS5, RACK1, RPS10, RPS7, RPSA, RPL11, RPL24, RPL9, RPL12, RPS14, RPL19, RPL21, RPL23A, RPL14, RPL34, RPL5, RPL6, RPS4X, RPL30, RPS15A, RPS20, RPL27A, RPL3, RPL32, RPL4, RPL7A, RPS11, RPS27, RPS3, RPS8, RPL8, RPLP0, RPS16, RPS9, RPL10, HSPD1, EIF4A1, YBX1, HSP90AB1, HSPA8, PPIA, RPL29, TUBB, SLC25A5, RPL36, RPS25
57	ACTG1, RPL15, RPL10A, EEF1B2, RPS13, RPS26, RPL27, UBA52, FAU, RPL35A, RPL18, RPS5, RACK1, RPS10, RPS7, RPSA, RPL11, RPL24, RPL9, RPL12, RPS14, RPL19, RPL21, RPL23A, RPL14, RPL34, RPL5, RPL6, RPS4X, RPL30, RPS15A, RPS20, RPL27A, RPL3, RPL32, RPL4, RPL7A, RPS11, RPS27, RPS3, RPS8, RPL8, RPLP0, RPS16, RPS9, RPL10, HSPD1, EIF4A1, YBX1, HSP90AB1, HSPA8, PPIA, RPL29, TUBB, SLC25A5, RPL36, PKM
57	ACTG1, RPL15, RPL10A, EEF1B2, RPS13, RPS26, RPL27, UBA52, FAU, RPL35A, RPL18, RPS5, RACK1, RPS10, RPS7, RPSA, RPL11, RPL24, RPL9, RPL12, RPS14, RPL19, RPL21, RPL23A, RPL14, RPL34, RPL5, RPL6, RPS4X, RPL30, RPS15A, RPS20, RPL27A, RPL3, RPL32, RPL4, RPL7A, RPS11, RPS27, RPS3, RPS8, RPL8, RPLP0, RPS16, RPS9, RPL10, HSPD1, EIF4A1, YBX1, HSP90AB1, HSPA8, PPIA, RPL29, TUBB, SLC25A5, ENO1, RPS25
57	ACTG1, RPL15, RPL10A, EEF1B2, RPS13, RPS26, RPL27, UBA52, FAU, RPL35A, RPL18, RPS5, RACK1, RPS10, RPS7, RPSA, RPL11, RPL24, RPL9, RPL12, RPS14, RPL19, RPL21, RPL23A, RPL14, RPL34, RPL5, RPL6, RPS4X, RPL30, RPS15A, RPS20, RPL27A, RPL3, RPL32, RPL4, RPL7A, RPS11, RPS27, RPS3, RPS8, RPL8, RPLP0, RPS16, RPS9, RPL10, HSPD1, EIF4A1, YBX1, HSP90AB1, HSPA8, PPIA, CFL1, TUBB, SLC25A5, RPL36, RPS25
57	ACTG1, RPL15, RPL10A, EEF1B2, RPS13, RPS26, RPL27, UBA52, FAU, RPL35A, RPL18, RPS5, RACK1, RPS10, RPS7, RPSA, RPL11, RPL24, RPL9, RPL12, RPS14, RPL19, RPL21, RPL23A, RPL14, RPL34, RPL5, RPL6, RPS4X, RPL30, RPS15A, RPS20, RPL27A, RPL3, RPL32, RPL4, RPL7A, RPS11, RPS27, RPS3, RPS8, RPL8, RPLP0, RPS16, RPS9, RPL10, HSPD1, EIF4A1, YBX1, HSP90AB1, HSPA8, PPIA, CFL1, TUBB, SLC25A5, RPL36, PKM
57	ACTG1, RPL15, RPL10A, EEF1B2, RPS13, RPS26, RPL27, UBA52, FAU, RPL35A, RPL18, RPS5, RACK1, RPS10, RPS7, RPSA, RPL11, RPL24, RPL9, RPL12, RPS14, RPL19, RPL21, RPL23A, RPL14, RPL34, RPL5, RPL6, RPS4X, RPL30, RPS15A, RPS20, RPL27A, RPL3, RPL32, RPL4, RPL7A, RPS11, RPS27, RPS3, RPS8, RPL8, RPLP0, RPS16, RPS9, RPL10, HSPD1, EIF4A1, YBX1, HSP90AB1, HSPA8, PPIA, CFL1, TUBB, SLC25A5, ENO1, RPS25
57	EIF4B, HSP90AB1, HSPA8, EEF1B2, RPL10A, RPL24, RPL11, RPL9, RPL14, RPS13, RPS7, RPL35A, RPL5, RPL21, RPL23A, RPL27, RPL34, RPL6, RPS4X, RACK1, RPSA, RPL15, RPS26, RPL18, RPL19, RPL4, RPL7A, RPS10, RPS8, RPS9, RPL10, RPL3, RPL23, RPL27A, RPL30, RPL31, RPL32, RPL7, RPL8, RPS11, RPS12, RPS14, RPS15A, RPS20, RPS21, RPS23, RPS24, RPS27, RPS3, RPS3A, RPS6, RPL12, HSP90AA1, EIF4A1, YBX1, RPS25, HSPD1
57	EIF4B, HSP90AB1, HSPA8, EEF1B2, RPL10A, RPL24, RPL11, RPL9, RPL14, RPS13, RPS7, RPL35A, RPL5, RPL21, RPL23A, RPL27, RPL34, RPL6, RPS4X, RACK1, RPSA, RPL15, RPS26, RPL18, RPL19, RPL4, RPL7A, RPS10, RPS8, RPS9, RPL10, RPL3, RPL23, RPL27A, RPL30, RPL31, RPL32, RPL7, RPL8, RPS11, RPS12, RPS14, RPS15A, RPS20, RPS21, RPS23, RPS24, RPS27, RPS3, RPS3A, RPS6, RPL12, HSP90AA1, EIF4A1, YBX1, RPS25, RPL38
57	EIF4B, HSP90AB1, HSPA8, EEF1B2, RPL10A, RPL24, RPL11, RPL9, RPL14, RPS13, RPS7, RPL35A, RPL5, RPL21, RPL23A, RPL27, RPL34, RPL6, RPS4X, RACK1, RPSA, RPL15, RPS26, RPL18, RPL19, RPL4, RPL7A, RPS10, RPS8, RPS9, RPL10, RPL3, RPL23, RPL27A, RPL30, RPL31, RPL32, RPL7, RPL8, RPS11, RPS12, RPS14, RPS15A, RPS20, RPS21, RPS23, RPS24, RPS27, RPS3, RPS3A, RPS6, RPL12, HSP90AA1, EIF4A1, YBX1, PKM, HSPD1
57	EIF4B, HSP90AB1, HSPA8, EEF1B2, RPL10A, RPL24, RPL11, RPL9, RPL14, RPS13, RPS7, RPL35A, RPL5, RPL21, RPL23A, RPL27, RPL34, RPL6, RPS4X, RACK1, RPSA, RPL15, RPS26, RPL18, RPL19, RPL4, RPL7A, RPS10, RPS8, RPS9, RPL10, RPL3, RPL23, RPL27A, RPL30, RPL31, RPL32, RPL7, RPL8, RPS11, RPS12, RPS14, RPS15A, RPS20, RPS21, RPS23, RPS24, RPS27, RPS3, RPS3A, RPS6, RPL12, HSP90AA1, EIF4A1, YBX1, PKM, RPL38
56	ACTG1, RPL15, RPL10A, EEF1B2, RPS13, RPS26, RPL27, UBA52, HSP90AA1, RPL24, EIF4A1, HSP90AB1, HSPD1, RPL35A, RPL18, RPL9, RPS10, RPS7, RACK1, RPSA, RPL11, RPL19, YBX1, RPL21, RPL23A, RPL34, RPL5, RPL6, RPS4X, RPL14, NACA, PPIA, RPS14, RPL12, RPL30, RPS15A, RPS20, RPS25, RPL27A, RPL3, RPL32, RPL7A, RPS27, RPS3, RPL4, RPS11, RPS8, RPL7, RPS21, RPS23, RPS3A, RPS6, RPS24, RPS12, RPL23, RPL31
56	ACTG1, RPL15, RPL10A, EEF1B2, RPS13, RPS26, RPL27, UBA52, HSP90AA1, RPL24, EIF4A1, HSP90AB1, RPL38, RPL18, RPL19, RPL21, RPL23A, RPL30, RPL34, PPIA, RPL35A, RPL5, RPL6, RPL9, RPS10, RPS14, RPS15A, RPS20, RPS4X, RPS7, RACK1, RPSA, YBX1, RPL11, RPL12, RPL14, NACA, RPS25, RPL27A, RPL7, RPL7A, RPS21, RPS23, RPS24, RPS27, RPS3, RPS3A, RPL3, RPL4, RPL32, RPS6, RPS11, RPS12, RPS8, RPL23, RPL31
56	ACTG1, RPL15, RPL10A, EEF1B2, RPS13, RPS26, RPL27, UBA52, FAU, RPL35A, RPL18, RPS5, RACK1, RPS10, RPS7, RPSA, RPL11, RPL24, RPL9, RPL12, RPS14, RPL19, RPL21, RPL23A, RPL14, RPL34, RPL5, RPL6, RPS4X, RPL30, RPS15A, RPS20, RPL27A, RPL3, RPL32, RPL4, RPL7A, RPS11, RPS27, RPS3, RPS8, NACA, PPIA, RPS25, EIF4A1, YBX1, HSP90AB1, RPL7, RPS21, RPS23, RPS3A, RPS6, ENO1, HSPD1, RPL23, RPL29
56	ACTG1, RPL15, RPL10A, EEF1B2, RPS13, RPS26, RPL27, UBA52, FAU, RPL35A, RPL18, RPS5, RACK1, RPS10, RPS7, RPSA, RPL11, RPL24, RPL9, RPL12, RPS14, RPL19, RPL21, RPL23A, RPL14, RPL34, RPL5, RPL6, RPS4X, RPL30, RPS15A, RPS20, RPL27A, RPL3, RPL32, RPL4, RPL7A, RPS11, RPS27, RPS3, RPS8, RPL8, RPLP0, RPS16, RPS9, RPL10, RPL18A, RPS15, EEF1D, RPL35, RPL36, YBX1, SLC25A5, HSP90AB1, EIF4A1, RPS25
56	ACTG1, RPL15, RPL10A, EEF1B2, RPS13, RPS26, RPL27, UBA52, FAU, RPL35A, RPL18, RPS5, RACK1, RPS10, RPS7, RPSA, RPL11, RPL24, RPL9, RPL12, RPS14, RPL19, RPL21, RPL23A, RPL14, RPL34, RPL5, RPL6, RPS4X, RPL30, RPS15A, RPS20, RPL27A, RPL3, RPL32, RPL4, RPL7A, RPS11, RPS27, RPS3, RPS8, RPL8, RPLP0, RPS16, RPS9, RPL10, RPL18A, RPS15, EEF1D, RPL35, RPL36, YBX1, SLC25A5, HSP90AB1, EIF4A1, PKM
55	ACTG1, RPL15, RPL10A, EEF1B2, RPS13, RPS26, RPL27, UBA52, HSP90AA1, RPL24, EIF4A1, HSP90AB1, HSPD1, RPL35A, RPL18, RPL9, RPS10, RPS7, RACK1, RPSA, RPL11, RPL19, YBX1, RPL21, RPL23A, RPL34, RPL5, RPL6, RPS4X, RPL14, NACA, PPIA, RPS14, RPL12, RPL30, RPS15A, RPS20, RPS25, RPL27A, RPL3, RPL32, RPL7A, RPS27, RPS3, RPL4, RPS11, RPS8, RPL7, RPS21, RPS23, RPS3A, RPS6, RPS24, RPS12, CFL1
55	ACTG1, RPL15, RPL10A, EEF1B2, RPS13, RPS26, RPL27, UBA52, HSP90AA1, RPL24, EIF4A1, HSP90AB1, HSPD1, RPL35A, RPL18, RPL9, RPS10, RPS7, RACK1, RPSA, RPL11, RPL19, YBX1, RPL21, RPL23A, RPL34, RPL5, RPL6, RPS4X, RPL14, HSPA8, RPS9, PPIA, RPS14, RPL12, RPL30, RPS15A, RPS20, RPL27A, RPL3, RPL32, RPL4, RPL7A, RPL8, RPS11, RPS27, RPS3, RPL10, RPS8, TUBB, RPS3A, ATP5F1B, CFL1, ENO1, PKM
55	ACTG1, RPL15, RPL10A, EEF1B2, RPS13, RPS26, RPL27, UBA52, HSP90AA1, RPL24, EIF4A1, HSP90AB1, HSPD1, RPL35A, RPL18, RPL9, RPS10, RPS7, RACK1, RPSA, RPL11, RPL19, YBX1, RPL21, RPL23A, RPL34, RPL5, RPL6, RPS4X, RPL14, HSPA8, RPS9, PPIA, RPS14, RPL12, RPL30, RPS15A, RPS20, RPL27A, RPL3, RPL32, RPL4, RPL7A, RPL8, RPS11, RPS27, RPS3, RPL10, RPS8, TUBB, SLC25A5, ENO1, CFL1, PKM, ATP5F1B
55	ACTG1, RPL15, RPL10A, EEF1B2, RPS13, RPS26, RPL27, UBA52, HSP90AA1, RPL24, EIF4A1, HSP90AB1, RPL38, RPL18, RPL19, RPL21, RPL23A, RPL30, RPL34, PPIA, RPL35A, RPL5, RPL6, RPL9, RPS10, RPS14, RPS15A, RPS20, RPS4X, RPS7, RACK1, RPSA, YBX1, RPL11, RPL12, RPL14, NACA, RPS25, RPL27A, RPL7, RPL7A, RPS21, RPS23, RPS24, RPS27, RPS3, RPS3A, RPL3, RPL4, RPL32, RPS6, RPS11, RPS12, RPS8, CFL1
55	ACTG1, RPL15, RPL10A, EEF1B2, RPS13, RPS26, RPL27, UBA52, FAU, RPL35A, RPL18, RPS5, RACK1, RPS10, RPS7, RPSA, RPL11, RPL24, RPL9, RPL12, RPS14, RPL19, RPL21, RPL23A, RPL14, RPL34, RPL5, RPL6, RPS4X, RPL30, RPS15A, RPS20, RPL27A, RPL3, RPL32, RPL4, RPL7A, RPS11, RPS27, RPS3, RPS8, NACA, PPIA, RPS25, EIF4A1, YBX1, HSP90AB1, RPL7, RPS21, RPS23, RPS3A, RPS6, ENO1, HSPD1, CFL1
55	RACK1, RPL10A, EEF1B2, RPS13, RPSA, RPL24, RPL11, RPL27, RPL9, RPL15, RPS26, RPL14, RPS7, RPL18, RPL21, RPS27A, RPL19, RPL23, RPL23A, RPL27A, RPL3, RPL30, RPL31, RPL32, RPL34, RPL35A, RPL4, RPL5, RPL6, RPL7, RPL7A, RPS10, RPS11, RPS12, RPS14, RPS15A, RPS20, RPS21, RPS23, RPS24, RPS25, RPS27, RPS3, RPS3A, RPS4X, RPS6, RPS8, RPL12, PPIA, RPL36, RPS5, HSPD1, RPL29, UBA52, NACA
55	RACK1, RPL10A, EEF1B2, RPS13, RPSA, RPL24, RPL11, RPL27, RPL9, RPL15, RPS26, RPL14, RPS7, RPL18, RPL21, RPS27A, RPL19, RPL23, RPL23A, RPL27A, RPL3, RPL30, RPL31, RPL32, RPL34, RPL35A, RPL4, RPL5, RPL6, RPL7, RPL7A, RPS10, RPS11, RPS12, RPS14, RPS15A, RPS20, RPS21, RPS23, RPS24, RPS25, RPS27, RPS3, RPS3A, RPS4X, RPS6, RPS8, RPL12, PPIA, RPL36, RPS5, NACA, RPL38, RPL29, UBA52
55	RACK1, RPL10A, EEF1B2, RPS13, RPSA, RPL24, RPL11, RPL27, RPL9, RPL15, RPS26, RPL14, RPS7, RPL18, RPL21, RPS27A, RPL19, RPL23, RPL23A, RPL27A, RPL3, RPL30, RPL31, RPL32, RPL34, RPL35A, RPL4, RPL5, RPL6, RPL7, RPL7A, RPS10, RPS11, RPS12, RPS14, RPS15A, RPS20, RPS21, RPS23, RPS24, RPS25, RPS27, RPS3, RPS3A, RPS4X, RPS6, RPS8, RPL12, PPIA, HSP90AA1, UBA52, RPS9, RPL10, RPL8, HSPD1
55	RACK1, RPL10A, EEF1B2, RPS13, RPSA, RPL24, RPL11, RPL27, RPL9, RPL15, RPS26, RPL14, RPS7, RPL18, RPL21, RPS27A, RPL19, RPL23, RPL23A, RPL27A, RPL3, RPL30, RPL31, RPL32, RPL34, RPL35A, RPL4, RPL5, RPL6, RPL7, RPL7A, RPS10, RPS11, RPS12, RPS14, RPS15A, RPS20, RPS21, RPS23, RPS24, RPS25, RPS27, RPS3, RPS3A, RPS4X, RPS6, RPS8, RPL12, PPIA, HSP90AA1, UBA52, RPS9, RPL10, RPL8, RPL38
54	ACTG1, RPL15, RPL10A, EEF1B2, RPS13, RPS26, RPL27, UBA52, HSP90AA1, RPL24, EIF4A1, HSP90AB1, HSPD1, RPL35A, RPL18, RPL9, RPS10, RPS7, RACK1, RPSA, RPL11, RPL19, YBX1, RPL21, RPL23A, RPL34, RPL5, RPL6, RPS4X, RPL14, NACA, PPIA, RPS14, RPL12, RPL30, RPS15A, RPS20, RPS25, RPL27A, RPL3, RPL32, RPL7A, RPS27, RPS3, RPL4, RPS11, RPS8, RPL7, RPS21, RPS23, RPS3A, RPS6, ENO1, RPL23
54	ACTG1, RPL15, RPL10A, EEF1B2, RPS13, RPS26, RPL27, UBA52, HSP90AA1, RPL24, EIF4A1, HSP90AB1, HSPD1, RPL35A, RPL18, RPL9, RPS10, RPS7, RACK1, RPSA, RPL11, RPL19, YBX1, RPL21, RPL23A, RPL34, RPL5, RPL6, RPS4X, RPL14, NACA, PPIA, RPS14, RPL12, RPL30, RPS15A, RPS20, RPS25, RPL27A, RPL3, RPL32, RPL7A, RPS27, RPS3, RPL4, RPS11, RPS8, RPL7, RPS21, RPS23, RPS3A, RPS6, ENO1, CFL1
54	ACTG1, RPL15, RPL10A, EEF1B2, RPS13, RPS26, RPL27, UBA52, HSP90AA1, RPL24, EIF4A1, HSP90AB1, HSPD1, RPL35A, RPL18, RPL9, RPS10, RPS7, RACK1, RPSA, RPL11, RPL19, YBX1, RPL21, RPL23A, RPL34, RPL5, RPL6, RPS4X, RPL14, HSPA8, RPS9, PPIA, RPS14, RPL12, RPL30, RPS15A, RPS20, RPL27A, RPL3, RPL32, RPL4, RPL7A, RPL8, RPS11, RPS27, RPS3, RPL10, RPS8, TUBB, SLC25A5, ENO1, CFL1, RPS25
54	ACTG1, RPL15, RPL10A, EEF1B2, RPS13, RPS26, RPL27, UBA52, FAU, RPL35A, RPL18, RPS5, RACK1, RPS10, RPS7, RPSA, RPL11, RPL24, RPL9, RPL12, RPS14, RPL19, RPL21, RPL23A, RPL14, RPL34, RPL5, RPL6, RPS4X, RPL30, RPS15A, RPS20, RPL27A, RPL3, RPL32, RPL4, RPL7A, RPS11, RPS27, RPS3, RPS8, RPL8, RPLP0, RPS16, RPS9, RPL10, HSPD1, EIF4A1, YBX1, HSP90AB1, EEF1D, RPL36, SLC25A5, RPS25
54	ACTG1, RPL15, RPL10A, EEF1B2, RPS13, RPS26, RPL27, UBA52, FAU, RPL35A, RPL18, RPS5, RACK1, RPS10, RPS7, RPSA, RPL11, RPL24, RPL9, RPL12, RPS14, RPL19, RPL21, RPL23A, RPL14, RPL34, RPL5, RPL6, RPS4X, RPL30, RPS15A, RPS20, RPL27A, RPL3, RPL32, RPL4, RPL7A, RPS11, RPS27, RPS3, RPS8, RPL8, RPLP0, RPS16, RPS9, RPL10, HSPD1, EIF4A1, YBX1, HSP90AB1, EEF1D, RPL36, SLC25A5, PKM
53	RACK1, RPL10A, EEF1B2, RPS13, RPSA, RPL24, RPL11, RPL27, RPL9, RPL15, RPS26, RPL14, RPS7, RPL18, RPL21, RPS27A, RPL19, RPL23, RPL23A, RPL27A, RPL3, RPL30, RPL31, RPL32, RPL34, RPL35A, RPL4, RPL5, RPL6, RPL7, RPL7A, RPS10, RPS11, RPS12, RPS14, RPS15A, RPS20, RPS21, RPS23, RPS24, RPS25, RPS27, RPS3, RPS3A, RPS4X, RPS6, RPS8, RPL12, PPIA, HSP90AA1, UBA52, NACA, HSPD1
53	RACK1, RPL10A, EEF1B2, RPS13, RPSA, RPL24, RPL11, RPL27, RPL9, RPL15, RPS26, RPL14, RPS7, RPL18, RPL21, RPS27A, RPL19, RPL23, RPL23A, RPL27A, RPL3, RPL30, RPL31, RPL32, RPL34, RPL35A, RPL4, RPL5, RPL6, RPL7, RPL7A, RPS10, RPS11, RPS12, RPS14, RPS15A, RPS20, RPS21, RPS23, RPS24, RPS25, RPS27, RPS3, RPS3A, RPS4X, RPS6, RPS8, RPL12, PPIA, HSP90AA1, UBA52, NACA, RPL38
52	RPL11, RPL24, RPL10A, EEF1B2, RPL9, RPS13, RPS7, RPL14, RPL35A, RPL5, RPL21, RPL27, RPL34, RPL23A, RPL6, RPS4X, RPL26, RPL23, RPL30, RPL31, RPL38, RPL7, RPS14, RPS15A, RPS20, RPS23, RPS24, RPS25, RPS27, RPS27A, RPS3, RPS3A, RPS6, RPS8, RPL19, RPL27A, RPS12, RPL7A, RPS21, RPL36, RPL32, RPS10, RPL12, RPS29, RPL35, RPL37, RPL37A, RPS18, RPS19, RPS11, RPL13A, RPL4
51	ACTG1, RPL15, RPL10A, EEF1B2, RPS13, RPS26, RPL27, UBA52, FAU, RPL35A, RPL18, RPS5, RACK1, RPS10, RPS7, RPSA, RPL11, RPL24, RPL9, RPL12, RPS14, RPL19, RPL21, RPL23A, RPL14, RPL34, RPL5, RPL6, RPS4X, RPL30, RPS15A, RPS20, RPL27A, RPL3, RPL32, RPL4, RPL7A, RPS11, RPS27, RPS3, RPS8, NACA, PPIA, RPS25, EIF4A1, YBX1, HSP90AB1, SLC25A5, HSPD1, RPL29, RPL36
51	ACTG1, RPL15, RPL10A, EEF1B2, RPS13, RPS26, RPL27, UBA52, FAU, RPL35A, RPL18, RPS5, RACK1, RPS10, RPS7, RPSA, RPL11, RPL24, RPL9, RPL12, RPS14, RPL19, RPL21, RPL23A, RPL14, RPL34, RPL5, RPL6, RPS4X, RPL30, RPS15A, RPS20, RPL27A, RPL3, RPL32, RPL4, RPL7A, RPS11, RPS27, RPS3, RPS8, NACA, PPIA, RPS25, EIF4A1, YBX1, HSP90AB1, SLC25A5, HSPD1, RPL29, ENO1
51	ACTG1, RPL15, RPL10A, EEF1B2, RPS13, RPS26, RPL27, UBA52, FAU, RPL35A, RPL18, RPS5, RACK1, RPS10, RPS7, RPSA, RPL11, RPL24, RPL9, RPL12, RPS14, RPL19, RPL21, RPL23A, RPL14, RPL34, RPL5, RPL6, RPS4X, RPL30, RPS15A, RPS20, RPL27A, RPL3, RPL32, RPL4, RPL7A, RPS11, RPS27, RPS3, RPS8, NACA, PPIA, RPS25, EIF4A1, YBX1, HSP90AB1, SLC25A5, HSPD1, CFL1, RPL36
51	ACTG1, RPL15, RPL10A, EEF1B2, RPS13, RPS26, RPL27, UBA52, FAU, RPL35A, RPL18, RPS5, RACK1, RPS10, RPS7, RPSA, RPL11, RPL24, RPL9, RPL12, RPS14, RPL19, RPL21, RPL23A, RPL14, RPL34, RPL5, RPL6, RPS4X, RPL30, RPS15A, RPS20, RPL27A, RPL3, RPL32, RPL4, RPL7A, RPS11, RPS27, RPS3, RPS8, NACA, PPIA, RPS25, EIF4A1, YBX1, HSP90AB1, SLC25A5, HSPD1, CFL1, ENO1
51	ACTG1, RPL15, RPL10A, EEF1B2, RPS13, RPS26, RPL27, UBA52, FAU, RPL35A, RPL18, RPS5, RACK1, RPS10, RPS7, RPSA, RPL11, RPL24, RPL9, RPL12, RPS14, RPL19, RPL21, RPL23A, RPL14, RPL34, RPL5, RPL6, RPS4X, SLC25A3, PPIA, ENO1, EIF4A1, CFL1, YBX1, HSP90AB1, HSPA8, RPS9, ATP5F1B, TUBB, PKM, RPL7A, RPL8, RPLP0, RPS3, RPS8, RPL10, RPL4, RPL18A, GAPDH, RPS3A
51	ACTG1, RPL15, RPL10A, EEF1B2, RPS13, RPS26, RPL27, UBA52, FAU, RPL35A, RPL18, RPS5, RACK1, RPS10, RPS7, RPSA, RPL11, RPL24, RPL9, RPL12, RPS14, RPL19, RPL21, RPL23A, RPL14, RPL34, RPL5, RPL6, RPS4X, SLC25A3, PPIA, ENO1, EIF4A1, CFL1, YBX1, HSP90AB1, HSPA8, RPS9, ATP5F1B, TUBB, PKM, RPL7A, RPL8, RPLP0, RPS3, RPS8, RPL10, RPL4, RPL18A, GAPDH, SLC25A5
51	RPL11, RPL24, RPL10A, EEF1B2, RPL9, RPS13, RPS7, RPL14, RPL35A, RPL5, RPL21, RPL27, RPL34, RPL23A, RPL6, RPS4X, RPL22, RPL30, PPIA, RPL38, RPS14, RPS15A, RPS20, RPS25, RPL15, RPL19, RPS10, RPS26, RPL12, RPL23, RPL27A, RPL31, RPL32, RPL36, RPL7, RPL7A, RPS21, RPS23, RPS24, RPS27, RPS27A, RPS3, RPS3A, RPS6, RPS12, RPS8, RPS28, RPL35, RPL37, RPL37A, UBA52
51	RPL11, RPL24, RPL10A, EEF1B2, RPL9, RPS13, RPS7, RPL14, RPL35A, RPL5, RPL21, RPL27, RPL34, RPL23A, RPL6, RPS4X, RPL22, RPL30, PPIA, RPL38, RPS14, RPS15A, RPS20, RPS25, RPL15, RPL19, RPS10, RPS26, RPL12, RPL23, RPL27A, RPL31, RPL32, RPL36, RPL7, RPL7A, RPS21, RPS23, RPS24, RPS27, RPS27A, RPS3, RPS3A, RPS6, RPS12, RPS8, RPS28, RPL35, RPL37, RPL37A, RPS29
50	ACTG1, RPL15, RPL10A, EEF1B2, RPS13, RPS26, RPL27, UBA52, HSP90AA1, RPL24, EIF4A1, HSP90AB1, HSPD1, RPL35A, RPL18, RPL9, RPS10, RPS7, RACK1, RPSA, RPL11, RPL19, YBX1, RPL21, RPL23A, RPL34, RPL5, RPL6, RPS4X, RPL14, NACA, PPIA, RPS14, RPL12, RPL30, RPS15A, RPS20, RPS25, RPL27A, RPL3, RPL32, RPL7A, RPS27, RPS3, RPL4, RPS11, RPS8, SLC25A5, CFL1, ENO1
50	ACTG1, RPL15, RPL10A, EEF1B2, RPS13, RPS26, RPL27, UBA52, FAU, RPL35A, RPL18, RPS5, RACK1, RPS10, RPS7, RPSA, RPL11, RPL24, RPL9, RPL12, RPS14, RPL19, RPL21, RPL23A, RPL14, RPL34, RPL5, RPL6, RPS4X, SLC25A3, PPIA, ENO1, EIF4A1, CFL1, YBX1, HSP90AB1, HSPA8, RPS9, ATP5F1B, TUBB, PKM, RPL7A, RPL8, RPLP0, RPS3, RPS8, RPL10, RPL4, HSPD1, RPS3A
50	ACTG1, RPL15, RPL10A, EEF1B2, RPS13, RPS26, RPL27, UBA52, FAU, RPL35A, RPL18, RPS5, RACK1, RPS10, RPS7, RPSA, RPL11, RPL24, RPL9, RPL12, RPS14, RPL19, RPL21, RPL23A, RPL14, RPL34, RPL5, RPL6, RPS4X, SLC25A3, PPIA, ENO1, EIF4A1, CFL1, YBX1, HSP90AB1, HSPA8, RPS9, ATP5F1B, TUBB, PKM, RPL7A, RPL8, RPLP0, RPS3, RPS8, RPL10, RPL4, HSPD1, SLC25A5
48	ACTG1, RPL15, RPL10A, EEF1B2, RPS13, RPS26, RPL27, UBA52, HSP90AA1, RPL24, EIF4A1, HSP90AB1, HSPD1, RPL35A, RPL18, RPL9, RPS10, RPS7, RACK1, RPSA, RPL11, RPL19, YBX1, RPL21, RPL23A, RPL34, RPL5, RPL6, RPS4X, RPL14, HSPA8, RPS9, PPIA, RPS14, RPL12, SLC25A3, ENO1, ATP5F1B, TUBB, CFL1, PKM, RPL7A, RPL8, RPS3, RPL4, RPL10, RPS8, RPS3A
48	ACTG1, RPL15, RPL10A, EEF1B2, RPS13, RPS26, RPL27, UBA52, HSP90AA1, RPL24, EIF4A1, HSP90AB1, HSPD1, RPL35A, RPL18, RPL9, RPS10, RPS7, RACK1, RPSA, RPL11, RPL19, YBX1, RPL21, RPL23A, RPL34, RPL5, RPL6, RPS4X, RPL14, HSPA8, RPS9, PPIA, RPS14, RPL12, SLC25A3, ENO1, ATP5F1B, TUBB, CFL1, PKM, RPL7A, RPL8, RPS3, RPL4, RPL10, RPS8, SLC25A5
48	RPL11, RPL24, RPL10A, EEF1B2, RPL9, RPS13, RPS7, RPL14, RPL35A, RPL5, RPL21, RPL27, RPL34, RPL23A, RPL6, RPS4X, RPL26, RPL23, RPL30, RPL31, RPL38, RPL7, RPS14, RPS15A, RPS20, RPS23, RPS24, RPS25, RPS27, RPS27A, RPS3, RPS3A, RPS6, RPS8, RPL19, RPL27A, RPS12, RPL7A, RPS21, RPL36, RPL32, RPS10, RPL12, RPS29, RPL35, RPL37, RPL37A, RPL22
48	RPL11, RPL24, RPL10A, EEF1B2, RPL9, RPS13, RPS7, RPL14, RPL35A, RPL5, RPL21, RPL27, RPL34, RPL23A, RPL6, RPS4X, RPL22, RPL30, PPIA, RPL38, RPS14, RPS15A, RPS20, RPS25, RPL15, RPL19, RPS10, RPS26, RPL12, RPL23, RPL27A, RPL31, RPL32, RPL36, RPL7, RPL7A, RPS21, RPS23, RPS24, RPS27, RPS27A, RPS3, RPS3A, RPS6, RPS12, RPS8, NACA, UBA52
46	ACTG1, RPL15, RPL10A, EEF1B2, RPS13, RPS26, RPL27, UBA52, FAU, RPL35A, RPL18, RPS5, RACK1, RPS10, RPS7, RPSA, RPL11, RPL24, RPL9, RPL12, RPS14, RPL19, RPL21, RPL23A, RPL14, RPL34, RPL5, RPL6, RPS4X, RPL30, RPS15A, RPS20, RAN, EIF4A1, PPIA, YBX1, HSP90AB1, RPS9, HSPA8, ENO1, TUBB, HSPD1, SLC25A5, ATP5F1B, PKM, RPL29
46	ACTG1, RPL15, RPL10A, EEF1B2, RPS13, RPS26, RPL27, UBA52, FAU, RPL35A, RPL18, RPS5, RACK1, RPS10, RPS7, RPSA, RPL11, RPL24, RPL9, RPL12, RPS14, RPL19, RPL21, RPL23A, RPL14, RPL34, RPL5, RPL6, RPS4X, RPL30, RPS15A, RPS20, RAN, EIF4A1, PPIA, YBX1, HSP90AB1, RPS9, HSPA8, ENO1, TUBB, HSPD1, SLC25A5, ATP5F1B, PKM, CFL1
46	RPL11, RPL24, RPL10A, EEF1B2, RPL9, RPS13, RPS7, RPL14, RPL35A, RPL5, RPL21, RPL27, RPL34, RPL23A, RPL6, RPS4X, RPL26, RPL23, RPL30, RPL31, RPL38, RPL7, RPS14, RPS15A, RPS20, RPS23, RPS24, RPS25, RPS27, RPS27A, RPS3, RPS3A, RPS6, RPS8, RPL19, RPL27A, RPS12, RPL7A, RPS21, RPL36, RPL32, RPS10, RPL12, NACA, RPS11, RPL4
45	ACTG1, RPL15, RPL10A, EEF1B2, RPS13, RPS26, RPL27, UBA52, HSP90AA1, RPL24, EIF4A1, HSP90AB1, HSPD1, RPL35A, RPL18, RPL9, RPS10, RPS7, RACK1, RPSA, RPL11, RPL19, YBX1, RPL21, RPL23A, RPL34, RPL5, RPL6, RPS4X, RPL14, HSPA8, RPS9, PPIA, RPS14, RPL12, RPL30, RPS15A, RPS20, RAN, ENO1, TUBB, CFL1, SLC25A5, PKM, ATP5F1B
45	ACTG1, RPL15, RPL10A, EEF1B2, RPS13, RPS26, RPL27, UBA52, FAU, RPL35A, RPL18, RPS5, RACK1, RPS10, RPS7, RPSA, RPL11, RPL24, RPL9, RPL12, RPS14, RPL19, RPL21, RPL23A, RPL14, RPL34, RPL5, RPL6, RPS4X, RPL30, RPS15A, RPS20, RAN, EIF4A1, PPIA, YBX1, HSP90AB1, RPS9, HSPA8, ENO1, TUBB, HSPD1, SLC25A5, RPS25, RPL29
45	ACTG1, RPL15, RPL10A, EEF1B2, RPS13, RPS26, RPL27, UBA52, FAU, RPL35A, RPL18, RPS5, RACK1, RPS10, RPS7, RPSA, RPL11, RPL24, RPL9, RPL12, RPS14, RPL19, RPL21, RPL23A, RPL14, RPL34, RPL5, RPL6, RPS4X, RPL30, RPS15A, RPS20, RAN, EIF4A1, PPIA, YBX1, HSP90AB1, RPS9, HSPA8, ENO1, TUBB, HSPD1, SLC25A5, RPS25, CFL1
45	RPL11, RPL24, RPL10A, EEF1B2, RPL9, RPS13, RPS7, RPL14, RPL35A, RPL5, RPL21, RPL27, RPL34, RPL23A, RPL6, RPS4X, RPL26, RPL23, RPL30, RPL31, RPL38, RPL7, RPS14, RPS15A, RPS20, RPS23, RPS24, RPS25, RPS27, RPS27A, RPS3, RPS3A, RPS6, RPS8, RPL19, RPL27A, RPS12, RPL7A, RPS21, RPL36, RPL32, RPS10, RPL12, NACA, RPL22
44	ACTB, RPL15, ACTG1, RPS26, RPS9, RACK1, RPL10A, RPS7, RPSA, FAU, RPL12, RPL18, RPL18A, RPL27, RPL35A, RPL8, RPLP0, UBA52, RPS11, RPS15, RPS16, RPL19, RPL24, GAPDH, RPL9, RPS10, RPS14, RPS5, EEF1B2, RPS13, RPS3, RPL11, TPI1, HSPA8, TUBB, EIF4A1, PKM, PPIA, YBX1, SLC25A5, HSP90AB1, RPL36, RPL35, RPL29
44	ACTB, RPL15, ACTG1, RPS26, RPS9, RACK1, RPL10A, RPS7, RPSA, FAU, RPL12, RPL18, RPL18A, RPL27, RPL35A, RPL8, RPLP0, UBA52, RPS11, RPS15, RPS16, RPL19, RPL24, GAPDH, RPL9, RPS10, RPS14, RPS5, EEF1B2, RPS13, RPS3, RPL11, TPI1, HSPA8, TUBB, EIF4A1, PKM, PPIA, YBX1, SLC25A5, HSP90AB1, RPL36, RPL35, CFL1
44	ACTB, RPL15, ACTG1, RPS26, RPS9, RACK1, RPL10A, RPS7, RPSA, FAU, RPL12, RPL18, RPL18A, RPL27, RPL35A, RPL8, RPLP0, UBA52, RPS11, RPS15, RPS16, RPL19, RPL24, GAPDH, RPL9, RPS10, RPS14, RPS5, EEF1B2, RPS13, RPS3, RPL11, TPI1, HSPA8, TUBB, EIF4A1, PKM, PPIA, YBX1, SLC25A5, HSP90AB1, ENO1, RPL29, RPL35
44	ACTB, RPL15, ACTG1, RPS26, RPS9, RACK1, RPL10A, RPS7, RPSA, FAU, RPL12, RPL18, RPL18A, RPL27, RPL35A, RPL8, RPLP0, UBA52, RPS11, RPS15, RPS16, RPL19, RPL24, GAPDH, RPL9, RPS10, RPS14, RPS5, EEF1B2, RPS13, RPS3, RPL11, TPI1, HSPA8, TUBB, EIF4A1, PKM, PPIA, YBX1, SLC25A5, HSP90AB1, ENO1, RPL29, ATP5F1B
44	ACTB, RPL15, ACTG1, RPS26, RPS9, RACK1, RPL10A, RPS7, RPSA, FAU, RPL12, RPL18, RPL18A, RPL27, RPL35A, RPL8, RPLP0, UBA52, RPS11, RPS15, RPS16, RPL19, RPL24, GAPDH, RPL9, RPS10, RPS14, RPS5, EEF1B2, RPS13, RPS3, RPL11, TPI1, HSPA8, TUBB, EIF4A1, PKM, PPIA, YBX1, SLC25A5, HSP90AB1, ENO1, CFL1, RPL35
44	ACTB, RPL15, ACTG1, RPS26, RPS9, RACK1, RPL10A, RPS7, RPSA, FAU, RPL12, RPL18, RPL18A, RPL27, RPL35A, RPL8, RPLP0, UBA52, RPS11, RPS15, RPS16, RPL19, RPL24, GAPDH, RPL9, RPS10, RPS14, RPS5, EEF1B2, RPS13, RPS3, RPL11, TPI1, HSPA8, TUBB, EIF4A1, PKM, PPIA, YBX1, SLC25A5, HSP90AB1, ENO1, CFL1, ATP5F1B
44	ACTG1, RPL15, RPL10A, EEF1B2, RPS13, RPS26, RPL27, UBA52, HSP90AA1, RPL24, EIF4A1, HSP90AB1, HSPD1, RPL35A, RPL18, RPL9, RPS10, RPS7, RACK1, RPSA, RPL11, RPL19, YBX1, RPL21, RPL23A, RPL34, RPL5, RPL6, RPS4X, RPL14, HSPA8, RPS9, PPIA, RPS14, RPL12, RPL30, RPS15A, RPS20, RAN, ENO1, TUBB, CFL1, SLC25A5, RPS25
44	ACTG1, RPL15, RPL10A, EEF1B2, RPS13, RPS26, RPL27, UBA52, FAU, RPL35A, RPL18, RPS5, RACK1, RPS10, RPS7, RPSA, RPL11, RPL24, RPL9, RPL12, RPS14, RPL19, RPL21, RPL23A, RPL14, RPL34, RPL5, RPL6, RPS4X, SLC25A3, PPIA, ENO1, EIF4A1, CFL1, YBX1, HSP90AB1, HSPA8, RPS9, ATP5F1B, TUBB, PKM, RAN, HSPD1, SLC25A5
44	ACTG1, RPL15, RPL10A, EEF1B2, RPS13, RPS26, RPL27, UBA52, FAU, RPL35A, RPL18, RPS5, RACK1, RPS10, RPS7, RPSA, RPL11, RPL24, RPL9, EIF3L, RPL19, RPL21, RPL23A, RPL34, RPL5, RPL6, EIF4A1, RPS4X, YBX1, SLC25A5, HSP90AB1, RPL14, RPS9, RPL7A, RPL4, RPS8, RPL10, HSPD1, ENO1, HSPA8, TUBB, RPS25, RPL3, RPS16
44	ACTG1, RPL15, RPL10A, EEF1B2, RPS13, RPS26, RPL27, UBA52, FAU, RPL35A, RPL18, RPS5, RACK1, RPS10, RPS7, RPSA, RPL11, RPL24, RPL9, EIF3L, RPL19, RPL21, RPL23A, RPL34, RPL5, RPL6, EIF4A1, RPS4X, YBX1, SLC25A5, HSP90AB1, RPL14, RPS9, RPL7A, RPL4, RPS8, RPL10, HSPD1, ENO1, HSPA8, TUBB, ATP5F1B, RPL3, RPS16
44	ACTG1, RPL15, RPL10A, EEF1B2, RPS13, RPS26, RPL27, UBA52, FAU, RPL35A, RPL18, RPS5, RACK1, RPS10, RPS7, RPSA, RPL11, RPL24, RPL9, EIF3L, RPL19, RPL21, RPL23A, RPL34, RPL5, RPL6, EIF4A1, RPS4X, YBX1, SLC25A5, HSP90AB1, RPL14, RPS9, RPL7A, RPL4, RPS8, RPL10, RPL18A, ENO1, HSPA8, TUBB, RPS25, RPL3, RPS16
44	ACTG1, RPL15, RPL10A, EEF1B2, RPS13, RPS26, RPL27, UBA52, FAU, RPL35A, RPL18, RPS5, RACK1, RPS10, RPS7, RPSA, RPL11, RPL24, RPL9, EIF3L, RPL19, RPL21, RPL23A, RPL34, RPL5, RPL6, EIF4A1, RPS4X, YBX1, SLC25A5, HSP90AB1, RPL14, RPS9, RPL7A, RPL4, RPS8, RPL10, RPL18A, ENO1, HSPA8, TUBB, ATP5F1B, RPL3, RPS16
44	RACK1, RPL10A, EEF1B2, RPS13, RPSA, RPL24, RPL11, RPL27, RPL9, RPL15, RPS26, RPL14, RPS7, NAP1L1, UBA52, RPL21, RPL34, RPL5, RPL6, HSP90AA1, RPL23A, RPL35A, RPS4X, HSPD1, RPS25, EIF4A1, HSP90AB1, HSPA8, YBX1, RPL30, RPS20, PPIA, RPL12, RPS15A, RPL7A, RPL7, RPS23, RPL27A, RPS3A, RPS6, RPL4, TUBB, CFL1, ENO1
43	ACTB, RPL15, ACTG1, RPS26, RPS9, RACK1, RPL10A, RPS7, RPSA, FAU, RPL12, RPL18, RPL18A, RPL27, RPL35A, RPL8, RPLP0, UBA52, RPS11, RPS15, RPS16, RPL19, RPL24, GAPDH, RPL9, RPS10, RPS14, RPS5, PFN1, TUBB, EIF4A1, CFL1, PKM, YBX1, RPS27, RPL3, RPL32, RPL10, RPL14, PPIA, SLC25A5, RPL35, RPL36
43	ACTB, RPL15, ACTG1, RPS26, RPS9, RACK1, RPL10A, RPS7, RPSA, FAU, RPL12, RPL18, RPL18A, RPL27, RPL35A, RPL8, RPLP0, UBA52, RPS11, RPS15, RPS16, RPL19, RPL24, GAPDH, RPL9, RPS10, RPS14, RPS5, PFN1, TUBB, EIF4A1, CFL1, PKM, YBX1, RPS27, RPL3, RPL32, RPL10, RPL14, PPIA, SLC25A5, RPL35, ENO1
43	ACTB, RPL15, ACTG1, RPS26, RPS9, RACK1, RPL10A, RPS7, RPSA, FAU, RPL12, RPL18, RPL18A, RPL27, RPL35A, RPL8, RPLP0, UBA52, RPS11, RPS15, RPS16, RPL19, RPL24, GAPDH, RPL9, RPS10, RPS14, RPS5, PFN1, TUBB, EIF4A1, CFL1, PKM, YBX1, RPS27, RPL3, RPL32, RPL10, RPL14, PPIA, SLC25A5, ATP5F1B, ENO1
43	ACTG1, RPL15, RPL10A, EEF1B2, RPS13, RPS26, RPL27, UBA52, HSP90AA1, RPL24, EIF4A1, HSP90AB1, HSPD1, RPL35A, RPL18, RPL9, RPS10, RPS7, RACK1, RPSA, RPL11, RPL19, YBX1, RPL21, RPL23A, RPL34, RPL5, RPL6, RPS4X, RPL14, HSPA8, RPS9, PPIA, RPS14, RPL12, SLC25A3, ENO1, ATP5F1B, TUBB, CFL1, PKM, RAN, SLC25A5
43	ACTG1, RPL15, RPL10A, EEF1B2, RPS13, RPS26, RPL27, UBA52, FAU, RPL35A, RPL18, RPS5, RACK1, RPS10, RPS7, RPSA, RPL11, RPL24, RPL9, RPL12, RPS14, RPL19, RPL21, RPL23A, RPL14, CHCHD2, HSPA8, PPIA, EIF4A1, RPS9, TUBB, SLC25A5, RPL36, RPL8, RPLP0, RPS25, RPS27, RPS8, RPS16, RPL18A, RPS15, RPL35, RPL29
43	ACTG1, RPL15, RPL10A, EEF1B2, RPS13, RPS26, RPL27, UBA52, FAU, RPL35A, RPL18, RPS5, RACK1, RPS10, RPS7, RPSA, RPL11, RPL24, RPL9, RPL12, RPS14, RPL19, RPL21, RPL23A, RPL14, CHCHD2, HSPA8, PPIA, EIF4A1, RPS9, TUBB, SLC25A5, RPL36, RPL8, RPLP0, RPS25, RPS27, RPS8, RPS16, RPL18A, RPS15, RPL35, CFL1
43	ACTG1, RPL15, RPL10A, EEF1B2, RPS13, RPS26, RPL27, UBA52, FAU, RPL35A, RPL18, RPS5, RACK1, RPS10, RPS7, RPSA, RPL11, RPL24, RPL9, RPL12, RPS14, RPL19, RPL21, RPL23A, RPL14, CHCHD2, HSPA8, PPIA, EIF4A1, RPS9, TUBB, SLC25A5, ENO1, RPL8, RPLP0, RPS8, RPL18A, RPS27, RPS15, RPS16, RPS25, RPL35, RPL29
43	ACTG1, RPL15, RPL10A, EEF1B2, RPS13, RPS26, RPL27, UBA52, FAU, RPL35A, RPL18, RPS5, RACK1, RPS10, RPS7, RPSA, RPL11, RPL24, RPL9, RPL12, RPS14, RPL19, RPL21, RPL23A, RPL14, CHCHD2, HSPA8, PPIA, EIF4A1, RPS9, TUBB, SLC25A5, ENO1, RPL8, RPLP0, RPS8, RPL18A, RPS27, RPS15, RPS16, RPS25, RPL35, CFL1
43	ACTG1, RPL15, RPL10A, EEF1B2, RPS13, RPS26, RPL27, UBA52, FAU, RPL35A, RPL18, RPS5, RACK1, RPS10, RPS7, RPSA, RPL11, RPL24, RPL9, RPL12, RPS14, RPL19, RPL21, RPL23A, RPL14, RPL34, RPL5, RPL6, RPS4X, RPL30, RPS15A, RPS20, RAN, EIF4A1, PPIA, YBX1, HSP90AB1, NACA, RPS25, ENO1, HSPD1, SLC25A5, RPL29
43	ACTG1, RPL15, RPL10A, EEF1B2, RPS13, RPS26, RPL27, UBA52, FAU, RPL35A, RPL18, RPS5, RACK1, RPS10, RPS7, RPSA, RPL11, RPL24, RPL9, RPL12, RPS14, RPL19, RPL21, RPL23A, RPL14, RPL34, RPL5, RPL6, RPS4X, RPL30, RPS15A, RPS20, RAN, EIF4A1, PPIA, YBX1, HSP90AB1, NACA, RPS25, ENO1, HSPD1, SLC25A5, CFL1
43	ACTG1, RPL15, RPL10A, EEF1B2, RPS13, RPS26, RPL27, UBA52, FAU, RPL35A, RPL18, RPS5, RACK1, RPS10, RPS7, RPSA, RPL11, RPL24, RPL9, RPL12, RPS14, RPL19, RPL21, RPL23A, RPL14, RPL34, RPL5, RPL6, RPS4X, SLC25A3, PPIA, ENO1, EIF4A1, CFL1, YBX1, HSP90AB1, NACA, HSPD1, RPL7A, RPS3, RPL4, RPS8, RPS3A
43	ACTG1, RPL15, RPL10A, EEF1B2, RPS13, RPS26, RPL27, UBA52, FAU, RPL35A, RPL18, RPS5, RACK1, RPS10, RPS7, RPSA, RPL11, RPL24, RPL9, RPL12, RPS14, RPL19, RPL21, RPL23A, RPL14, RPL34, RPL5, RPL6, RPS4X, SLC25A3, PPIA, ENO1, EIF4A1, CFL1, YBX1, HSP90AB1, NACA, HSPD1, RPL7A, RPS3, RPL4, RPS8, SLC25A5
43	ACTG1, RPL15, RPL10A, EEF1B2, RPS13, RPS26, RPL27, UBA52, FAU, RPL35A, RPL18, RPS5, RACK1, RPS10, RPS7, RPSA, RPL11, RPL24, RPL9, EIF3L, RPL19, RPL21, RPL23A, RPL34, RPL5, RPL6, EIF4A1, RPS4X, YBX1, SLC25A5, HSP90AB1, RPL14, RPS9, RPL7A, RPL4, RPS8, RPL10, HSPD1, ENO1, HSPA8, TUBB, ATP5F1B, SLC25A3
43	ACTG1, RPL15, RPL10A, EEF1B2, RPS13, RPS26, RPL27, UBA52, FAU, RPL35A, RPL18, RPS5, RACK1, RPS10, RPS7, RPSA, RPL11, RPL24, RPL9, EIF3L, RPL19, RPL21, RPL23A, RPL34, RPL5, RPL6, EIF4A1, RPS4X, YBX1, SLC25A5, HSP90AB1, RPL14, RPS9, RPL7A, RPL4, RPS8, RPL10, RPL18A, ENO1, HSPA8, TUBB, ATP5F1B, SLC25A3
43	ACTG1, RPL15, RPL10A, EEF1B2, RPS13, RPS26, RPL27, UBA52, FAU, RPL35A, RPL18, RPS5, RACK1, RPS10, RPS7, RPSA, TKT, EIF4A1, RPS9, TUBB, RPL14, RPL19, HSPA8, SLC25A5, PPIA, RPS14, RPL12, RPL5, PKM, YBX1, HSP90AB1, RPL7A, RPL8, RPLP0, RPL10, RPL18A, ENO1, ATP5F1B, RPL3, RPS11, RPS15, RPS16, RPL29
43	ACTG1, RPL15, RPL10A, EEF1B2, RPS13, RPS26, RPL27, UBA52, FAU, RPL35A, RPL18, RPS5, RACK1, RPS10, RPS7, RPSA, TKT, EIF4A1, RPS9, TUBB, RPL14, RPL19, HSPA8, SLC25A5, PPIA, RPS14, RPL12, RPL5, PKM, YBX1, HSP90AB1, RPL7A, RPL8, RPLP0, RPL10, RPL18A, ENO1, ATP5F1B, RPL3, RPS11, RPS15, RPS16, CFL1
43	EIF4B, HSP90AB1, HSPA8, EEF1B2, RPL10A, RPL24, RPL11, RPL9, RPL14, RPS13, RPS7, RPL35A, RPL5, RPL21, RPL23A, RPL27, RPL34, RPL6, RPS4X, RACK1, RPSA, RPL15, RPS26, RPL18, RPL19, RPL4, RPL7A, RPS10, RPS8, RPS9, RPL10, SLC25A3, EIF4A1, YBX1, RPL12, RPS14, RPL8, RPS3, RPS3A, PKM, RPLP0, RPS5, HSPD1
43	EIF4B, HSP90AB1, HSPA8, EEF1B2, RPL10A, RPL24, RPL11, RPL9, RPL14, RPS13, RPS7, RPL35A, RPL5, RPL21, RPL23A, RPL27, RPL34, RPL6, RPS4X, RACK1, RPSA, RPL15, RPS26, RPL18, RPL19, RPL4, RPL7A, RPS10, RPS8, RPS9, RPL10, SLC25A3, EIF4A1, YBX1, RPL12, RPS14, RPL8, RPS3, RPS3A, PKM, RPLP0, RPS5, RPL18A
43	RACK1, RPL10A, EEF1B2, RPS13, RPSA, RPL24, RPL11, RPL27, RPL9, RPL15, RPS26, RPL14, RPS7, NAP1L1, UBA52, RPL21, RPL34, RPL5, RPL6, HSP90AA1, RPL23A, RPL35A, RPS4X, HSPD1, RPS25, EIF4A1, HSP90AB1, NACA, YBX1, RPL7A, RPL4, RPL7, RPS20, RPS23, RPL27A, RPS3A, RPL30, RPS6, PPIA, RPL12, RPS15A, CFL1, ENO1
43	RACK1, RPL10A, EEF1B2, RPS13, RPSA, RPL24, RPL11, RPL27, RPL9, RPL15, RPS26, RPL14, RPS7, NAP1L1, UBA52, RPL21, RPL34, RPL5, RPL6, HSP90AA1, RPL23A, RPL35A, RPS4X, HSPD1, RPS25, EIF4A1, HSP90AB1, NACA, YBX1, RPL7A, RPL4, RPL7, RPS20, RPS23, RPL27A, RPS3A, RPL30, RPS6, PPIA, RPL12, RPS15A, CFL1, RPS24
43	RACK1, RPL10A, EEF1B2, RPS13, RPSA, RPL24, RPL11, RPL27, RPL9, RPL15, RPS26, RPL14, RPS7, NAP1L1, UBA52, RPL21, RPL34, RPL5, RPL6, HSP90AA1, RPL23A, RPL35A, RPS4X, HSPD1, RPS25, EIF4A1, HSP90AB1, NACA, YBX1, RPL7A, RPL4, RPL7, RPS20, RPS23, RPL27A, RPS3A, RPL30, RPS6, PPIA, RPL12, RPS15A, RPL31, RPS24
43	RACK1, RPL10A, EEF1B2, RPS13, RPSA, RPL24, RPL11, RPL27, RPL9, RPL15, RPS26, RPL14, RPS7, NAP1L1, UBA52, RPL21, RPL34, RPL5, RPL6, HSP90AA1, RPL23A, RPL35A, RPS4X, HSPD1, RPS25, EIF4A1, HSP90AB1, HSPA8, YBX1, RPL30, RPS20, PPIA, RPL12, RPS15A, RPL7A, RPL7, RPS23, RPL27A, RPS3A, RPS6, RPL4, TUBB, RPL31
43	RACK1, RPL10A, EEF1B2, RPS13, RPSA, RPL24, RPL11, RPL27, RPL9, RPL15, RPS26, RPL14, RPS7, NAP1L1, UBA52, RPL21, RPL34, RPL5, RPL6, HSP90AA1, RPL23A, RPL35A, RPS4X, HSPD1, RPS25, EIF4A1, HSP90AB1, HSPA8, YBX1, RPL30, RPS20, PPIA, RPL12, RPS15A, RPL7A, RPL7, RPS23, RPL27A, RPS3A, RPS6, RPL4, RPS24, CFL1
43	RACK1, RPL10A, EEF1B2, RPS13, RPSA, RPL24, RPL11, RPL27, RPL9, RPL15, RPS26, RPL14, RPS7, NAP1L1, UBA52, RPL21, RPL34, RPL5, RPL6, HSP90AA1, RPL23A, RPL35A, RPS4X, HSPD1, RPS25, EIF4A1, HSP90AB1, HSPA8, YBX1, RPL30, RPS20, PPIA, RPL12, RPS15A, RPL7A, RPL7, RPS23, RPL27A, RPS3A, RPS6, RPL4, RPS24, RPL31
43	RACK1, RPL10A, EEF1B2, RPS13, RPSA, RPL24, RPL11, RPL27, RPL9, RPL15, RPS26, RPL14, RPS7, NAP1L1, UBA52, RPL21, RPL34, RPL5, RPL6, HSP90AA1, RPL23A, RPL35A, RPS4X, RPL38, RPL30, PPIA, RPS15A, RPS20, RPS25, RPL12, NACA, RPL7A, RPL7, RPS23, RPS24, RPL27A, RPS3A, RPS6, RPL4, EIF4A1, HSP90AB1, YBX1, CFL1
43	RACK1, RPL10A, EEF1B2, RPS13, RPSA, RPL24, RPL11, RPL27, RPL9, RPL15, RPS26, RPL14, RPS7, NAP1L1, UBA52, RPL21, RPL34, RPL5, RPL6, HSP90AA1, RPL23A, RPL35A, RPS4X, RPL38, RPL30, PPIA, RPS15A, RPS20, RPS25, RPL12, NACA, RPL7A, RPL7, RPS23, RPS24, RPL27A, RPS3A, RPS6, RPL4, EIF4A1, HSP90AB1, YBX1, RPL31
43	RACK1, RPL10A, EEF1B2, RPS13, RPSA, RPL24, RPL11, RPL27, RPL9, RPL15, RPS26, RPL14, RPS7, NAP1L1, UBA52, RPL21, RPL34, RPL5, RPL6, HSP90AA1, RPL23A, RPL35A, RPS4X, RPL38, RPL30, PPIA, RPS15A, RPS20, RPS25, RPL12, HSPA8, EIF4A1, YBX1, HSP90AB1, RPL7A, RPL7, RPS23, RPS24, RPL27A, RPS3A, RPS6, RPL4, CFL1
43	RACK1, RPL10A, EEF1B2, RPS13, RPSA, RPL24, RPL11, RPL27, RPL9, RPL15, RPS26, RPL14, RPS7, NAP1L1, UBA52, RPL21, RPL34, RPL5, RPL6, HSP90AA1, RPL23A, RPL35A, RPS4X, RPL38, RPL30, PPIA, RPS15A, RPS20, RPS25, RPL12, HSPA8, EIF4A1, YBX1, HSP90AB1, RPL7A, RPL7, RPS23, RPS24, RPL27A, RPS3A, RPS6, RPL4, RPL31
43	RACK1, RPL10A, EEF1B2, RPS13, RPSA, RPL24, RPL11, RPL27, RPL9, EIF3E, RPL14, RPL21, RPL34, RPL5, RPL6, RPS7, RPL23A, RPL35A, RPS4X, UBA52, HSP90AA1, HSPD1, NACA, RPS25, EIF4A1, HSP90AB1, RPL30, PPIA, RPS20, RPS15A, RPL7, RPS23, RPS3A, RPL4, RPS6, RPS24, RPL31, RPL23, RPS27, RPL3, RPS3, RPS14, RPS8
43	RACK1, RPL10A, EEF1B2, RPS13, RPSA, RPL24, RPL11, RPL27, RPL9, EIF3E, RPL14, RPL21, RPL34, RPL5, RPL6, RPS7, RPL23A, RPL35A, RPS4X, UBA52, HSP90AA1, HSPD1, HSPA8, EIF4A1, HSP90AB1, RPS25, RPL30, PPIA, RPS20, RPS15A, RPL7, RPS23, RPS3A, RPL4, RPS6, RPS24, RPL31, RPL23, RPS27, RPL3, RPS3, RPS14, RPS8
43	RACK1, RPL10A, EEF1B2, RPS13, RPSA, RPL24, RPL11, RPL27, RPL9, EIF3E, RPL14, RPL21, RPL34, RPL5, RPL6, RPS7, RPL23A, RPL35A, RPS4X, UBA52, HSP90AA1, RPL38, RPL30, PPIA, RPS15A, RPS20, RPS25, RPL31, RPL7, RPS23, RPS24, RPS3A, RPS6, RPL4, NACA, RPL23, RPS27, RPS3, RPL3, RPS14, RPS8, EIF4A1, HSP90AB1
43	RACK1, RPL10A, EEF1B2, RPS13, RPSA, RPL24, RPL11, RPL27, RPL9, EIF3E, RPL14, RPL21, RPL34, RPL5, RPL6, RPS7, RPL23A, RPL35A, RPS4X, UBA52, HSP90AA1, RPL38, RPL30, PPIA, RPS15A, RPS20, RPS25, RPL31, RPL7, RPS23, RPS24, RPS3A, RPS6, RPL4, HSPA8, EIF4A1, HSP90AB1, RPL23, RPS27, RPL3, RPS3, RPS14, RPS8
42	ACTB, RPL15, ACTG1, RPS26, RPS9, RACK1, RPL10A, RPS7, RPSA, FAU, RPL12, RPL18, RPL18A, RPL27, RPL35A, RPL8, RPLP0, UBA52, RPS11, RPS15, RPS16, RPL19, RPL24, GAPDH, RPL9, RPS10, RPS14, RPS5, PFN1, TUBB, EIF4A1, CFL1, PKM, YBX1, RPS27, RPL3, RPL32, RPL10, RPL14, RPL28, RPL36, RPL35
42	ACTG1, RPL15, RPL10A, EEF1B2, RPS13, RPS26, RPL27, UBA52, HSP90AA1, RPL24, EIF4A1, HSP90AB1, HSPD1, RPL35A, RPL18, RPL9, RPS10, RPS7, RACK1, RPSA, RPL11, RPL19, YBX1, RPL21, RPL23A, RPL34, RPL5, RPL6, RPS4X, RPL14, NACA, PPIA, RPS14, RPL12, RPL30, RPS15A, RPS20, RPS25, RAN, CFL1, SLC25A5, ENO1
42	ACTG1, RPL15, RPL10A, EEF1B2, RPS13, RPS26, RPL27, UBA52, HSP90AA1, RPL24, EIF4A1, HSP90AB1, HSPD1, RPL35A, RPL18, RPL9, RPS10, RPS7, RACK1, RPSA, RPL11, RPL19, YBX1, RPL21, RPL23A, RPL34, RPL5, RPL6, RPS4X, RPL14, NACA, PPIA, RPS14, RPL12, SLC25A3, ENO1, CFL1, RPL7A, RPS3, RPL4, RPS8, RPS3A
42	ACTG1, RPL15, RPL10A, EEF1B2, RPS13, RPS26, RPL27, UBA52, HSP90AA1, RPL24, EIF4A1, HSP90AB1, HSPD1, RPL35A, RPL18, RPL9, RPS10, RPS7, RACK1, RPSA, RPL11, RPL19, YBX1, RPL21, RPL23A, RPL34, RPL5, RPL6, RPS4X, RPL14, NACA, PPIA, RPS14, RPL12, SLC25A3, ENO1, CFL1, RPL7A, RPS3, RPL4, RPS8, SLC25A5
42	ACTG1, RPL15, RPL10A, EEF1B2, RPS13, RPS26, RPL27, UBA52, HSP90AA1, RPL24, EIF4A1, HSP90AB1, HSPD1, RPL35A, RPL18, RPL9, RPS10, RPS7, RACK1, RPSA, RPL11, RPL19, YBX1, RPL21, RPL23A, RPL34, RPL5, RPL6, RPS4X, RPL14, HSPA8, RPS9, EIF3L, ENO1, TUBB, SLC25A5, RPL7A, RPS8, RPL10, RPL4, RPL3, RPS25
42	ACTG1, RPL15, RPL10A, EEF1B2, RPS13, RPS26, RPL27, UBA52, HSP90AA1, RPL24, EIF4A1, HSP90AB1, HSPD1, RPL35A, RPL18, RPL9, RPS10, RPS7, RACK1, RPSA, RPL11, RPL19, YBX1, RPL21, RPL23A, RPL34, RPL5, RPL6, RPS4X, RPL14, HSPA8, RPS9, EIF3L, ENO1, TUBB, SLC25A5, RPL7A, RPS8, RPL10, RPL4, RPL3, ATP5F1B
42	ACTG1, RPL15, RPL10A, EEF1B2, RPS13, RPS26, RPL27, UBA52, HSP90AA1, RPL24, EIF4A1, HSP90AB1, HSPD1, RPL35A, RPL18, RPL9, RPS10, RPS7, RACK1, RPSA, RPL11, RPL19, YBX1, RPL21, RPL23A, RPL34, RPL5, RPL6, RPS4X, RPL14, HSPA8, RPS9, EIF3L, ENO1, TUBB, SLC25A5, RPL7A, RPS8, RPL10, RPL4, SLC25A3, ATP5F1B
42	ACTG1, RPL15, RPL10A, EEF1B2, RPS13, RPS26, RPL27, UBA52, FAU, RPL35A, RPL18, RPS5, RACK1, RPS10, RPS7, RPSA, RPL11, RPL24, RPL9, RPL12, RPS14, RPL19, RPL21, RPL23A, RPL14, CHCHD2, HSPA8, PPIA, EIF4A1, RPS9, TUBB, SLC25A5, ENO1, RPL8, RPLP0, RPS8, RPL18A, RPS27, RPS15, RPS16, ATP5F1B, RPL29
42	ACTG1, RPL15, RPL10A, EEF1B2, RPS13, RPS26, RPL27, UBA52, FAU, RPL35A, RPL18, RPS5, RACK1, RPS10, RPS7, RPSA, RPL11, RPL24, RPL9, RPL12, RPS14, RPL19, RPL21, RPL23A, RPL14, CHCHD2, HSPA8, PPIA, EIF4A1, RPS9, TUBB, SLC25A5, ENO1, RPL8, RPLP0, RPS8, RPL18A, RPS27, RPS15, RPS16, ATP5F1B, CFL1
42	ACTG1, RPL15, RPL10A, EEF1B2, RPS13, RPS26, RPL27, UBA52, FAU, RPL35A, RPL18, RPS5, RACK1, RPS10, RPS7, RPSA, RPL11, RPL24, RPL9, RPL12, RPS14, RPL19, RPL21, RPL23A, RPL14, RPL34, RPL5, RPL6, RPS4X, RPL30, RPS15A, RPS20, RAN, EIF4A1, PPIA, YBX1, HSP90AB1, RPS9, HSPA8, RPL38, RPS25, RPL29
42	ACTG1, RPL15, RPL10A, EEF1B2, RPS13, RPS26, RPL27, UBA52, FAU, RPL35A, RPL18, RPS5, RACK1, RPS10, RPS7, RPSA, RPL11, RPL24, RPL9, RPL12, RPS14, RPL19, RPL21, RPL23A, RPL14, RPL34, RPL5, RPL6, RPS4X, RPL30, RPS15A, RPS20, RAN, EIF4A1, PPIA, YBX1, HSP90AB1, RPS9, HSPA8, RPL38, RPS25, CFL1
42	ACTG1, RPL15, RPL10A, EEF1B2, RPS13, RPS26, RPL27, UBA52, FAU, RPL35A, RPL18, RPS5, RACK1, RPS10, RPS7, RPSA, RPL11, RPL24, RPL9, RPL12, RPS14, RPL19, RPL21, RPL23A, RPL14, RPL34, RPL5, RPL6, RPS4X, RPL30, RPS15A, RPS20, RAN, EIF4A1, PPIA, YBX1, HSP90AB1, RPS9, HSPA8, RPL38, PKM, RPL29
42	ACTG1, RPL15, RPL10A, EEF1B2, RPS13, RPS26, RPL27, UBA52, FAU, RPL35A, RPL18, RPS5, RACK1, RPS10, RPS7, RPSA, RPL11, RPL24, RPL9, RPL12, RPS14, RPL19, RPL21, RPL23A, RPL14, RPL34, RPL5, RPL6, RPS4X, RPL30, RPS15A, RPS20, RAN, EIF4A1, PPIA, YBX1, HSP90AB1, RPS9, HSPA8, RPL38, PKM, CFL1
42	ACTG1, RPL15, RPL10A, EEF1B2, RPS13, RPS26, RPL27, UBA52, FAU, RPL35A, RPL18, RPS5, RACK1, RPS10, RPS7, RPSA, RPL11, RPL24, RPL9, RPL12, RPS14, COX4I1, EIF4A1, RPS9, SLC25A5, RPL21, RPL14, RPL34, RPL5, HSP90AB1, RPS20, RPL30, RPL8, RPS27, RPS3, RPS25, TUBB, CFL1, PPIA, RPL36, RPS15, RPL35
42	ACTG1, RPL15, RPL10A, EEF1B2, RPS13, RPS26, RPL27, UBA52, FAU, RPL35A, RPL18, RPS5, RACK1, RPS10, RPS7, RPSA, RPL11, RPL24, RPL9, RPL12, RPS14, COX4I1, EIF4A1, RPS9, SLC25A5, RPL21, RPL14, RPL34, RPL5, HSP90AB1, RPS20, RPL30, RPL8, RPS27, RPS3, RPS25, TUBB, CFL1, PPIA, ENO1, RPS15, RPL35
42	ACTG1, RPL15, RPL10A, EEF1B2, RPS13, RPS26, RPL27, UBA52, FAU, RPL35A, RPL18, RPS5, RACK1, RPS10, RPS7, RPSA, RPL11, RPL24, RPL9, EIF3L, RPL19, RPL21, RPL23A, RPL34, RPL5, RPL6, EIF4A1, RPS4X, YBX1, SLC25A5, HSP90AB1, RPL14, RPS9, RPL7A, RPL4, RPS8, RPL10, HSPD1, EEF1D, RPS25, RPL3, RPS16
42	ACTG1, RPL15, RPL10A, EEF1B2, RPS13, RPS26, RPL27, UBA52, FAU, RPL35A, RPL18, RPS5, RACK1, RPS10, RPS7, RPSA, RPL11, RPL24, RPL9, EIF3L, RPL19, RPL21, RPL23A, RPL34, RPL5, RPL6, EIF4A1, RPS4X, YBX1, SLC25A5, HSP90AB1, RPL14, RPS9, RPL7A, RPL4, RPS8, RPL10, RPL18A, EEF1D, RPS25, RPL3, RPS16
42	ACTG1, RPL15, RPL10A, EEF1B2, RPS13, RPS26, RPL27, UBA52, FAU, RPL35A, RPL18, RPS5, RACK1, RPS10, RPS7, RPSA, TKT, EIF4A1, RPS9, TUBB, RPL14, RPL19, HSPA8, SLC25A5, PPIA, RPS14, RPL12, RPL5, PKM, YBX1, HSP90AB1, RPL7A, RPL8, RPLP0, RPL10, HSPD1, ENO1, ATP5F1B, RPL3, RPS11, RPS16, RPL29
42	ACTG1, RPL15, RPL10A, EEF1B2, RPS13, RPS26, RPL27, UBA52, FAU, RPL35A, RPL18, RPS5, RACK1, RPS10, RPS7, RPSA, TKT, EIF4A1, RPS9, TUBB, RPL14, RPL19, HSPA8, SLC25A5, PPIA, RPS14, RPL12, RPL5, PKM, YBX1, HSP90AB1, RPL7A, RPL8, RPLP0, RPL10, HSPD1, ENO1, ATP5F1B, RPL3, RPS11, RPS16, CFL1
42	ACTG1, RPL15, RPL10A, EEF1B2, RPS13, RPS26, RPL27, UBA52, FAU, RPL35A, RPL18, RPS5, RACK1, RPS10, RPS7, RPSA, TKT, EIF4A1, RPS9, TUBB, RPL14, RPL19, HSPA8, SLC25A5, PPIA, RPS14, RPL12, RPL5, PKM, YBX1, HSP90AB1, RPL7A, RPL8, RPLP0, RPL10, RPL18A, RPL36, RPL3, RPS11, RPS15, RPS16, RPL29
42	ACTG1, RPL15, RPL10A, EEF1B2, RPS13, RPS26, RPL27, UBA52, FAU, RPL35A, RPL18, RPS5, RACK1, RPS10, RPS7, RPSA, TKT, EIF4A1, RPS9, TUBB, RPL14, RPL19, HSPA8, SLC25A5, PPIA, RPS14, RPL12, RPL5, PKM, YBX1, HSP90AB1, RPL7A, RPL8, RPLP0, RPL10, RPL18A, RPL36, RPL3, RPS11, RPS15, RPS16, CFL1
42	EIF4B, HSP90AB1, HSPA8, EEF1B2, RPL10A, RPL24, RPL11, RPL9, RPL14, RPS13, RPS7, RPL35A, RPL5, RPL21, RPL23A, RPL27, RPL34, RPL6, RPS4X, RACK1, RPSA, RPL15, RPS26, RPL18, RPL19, RPL4, RPL7A, RPS10, RPS8, RPS9, RPL10, SLC25A3, EIF4A1, YBX1, RPL12, RPS14, RPL8, RPS3, RPS3A, PKM, HSP90AA1, HSPD1
42	EIF4B, HSP90AB1, HSPA8, EEF1B2, RPL10A, RPL24, RPL11, RPL9, RPL14, RPS13, RPS7, RPL35A, RPL5, RPL21, RPL23A, RPL27, RPL34, RPL6, RPS4X, RACK1, RPSA, RPL15, RPS26, NAP1L1, EIF4A1, HSP90AA1, HSPD1, RPL7A, YBX1, RPL4, RPS25, RPL7, RPS20, RPS23, RPS24, RPL27A, RPS3A, RPL30, RPL31, RPS6, RPL12, RPS15A
42	EIF4B, HSP90AB1, HSPA8, EEF1B2, RPL10A, RPL24, RPL11, RPL9, RPL14, RPS13, RPS7, RPL35A, RPL5, RPL21, RPL23A, RPL27, RPL34, RPL6, RPS4X, RACK1, RPSA, RPL15, RPS26, NAP1L1, EIF4A1, HSP90AA1, RPL38, RPL7, RPS20, RPL7A, RPS23, RPS24, RPS25, RPL27A, RPS3A, RPL30, RPL31, RPS6, RPL4, RPL12, RPS15A, YBX1
42	EIF4B, HSP90AB1, HSPA8, EEF1B2, RPL10A, RPL24, RPL11, RPL9, RPL14, RPS13, RPS7, RPL35A, RPL5, RPL21, RPL23A, RPL27, RPL34, RPL6, RPS4X, RACK1, RPSA, EIF3E, RPL4, RPS25, RPL3, RPS8, RPL23, RPS14, RPL7, RPS20, RPS23, RPS24, RPS27, RPS3, RPL30, RPS3A, RPL31, RPS6, RPS15A, HSP90AA1, EIF4A1, HSPD1
42	EIF4B, HSP90AB1, HSPA8, EEF1B2, RPL10A, RPL24, RPL11, RPL9, RPL14, RPS13, RPS7, RPL35A, RPL5, RPL21, RPL23A, RPL27, RPL34, RPL6, RPS4X, RACK1, RPSA, EIF3E, RPL4, RPS25, RPL3, RPS8, RPL23, RPS14, RPL7, RPS20, RPS23, RPS24, RPS27, RPS3, RPL30, RPS3A, RPL31, RPS6, RPS15A, HSP90AA1, EIF4A1, RPL38
42	RACK1, RPL10A, EEF1B2, RPS13, RPSA, RPL24, RPL11, RPL27, RPL9, EIF3E, RPL14, RPL21, RPL34, RPL5, RPL6, RPS7, RPL23A, RPL35A, RPS4X, UBA52, HSP90AA1, HSPD1, NACA, RPS25, EIF4A1, HSP90AB1, RPL30, PPIA, RPS20, RPS15A, RPL7, RPS23, RPS3A, RPL4, RPS6, ENO1, RPL23, RPS27, RPL3, RPS3, RPS14, RPS8
42	RACK1, RPL10A, EEF1B2, RPS13, RPSA, RPL24, RPL11, RPL27, RPL9, EIF3E, RPL14, RPL21, RPL34, RPL5, RPL6, RPS7, RPL23A, RPL35A, RPS4X, UBA52, HSP90AA1, HSPD1, NACA, RPS25, RPS27A, RPL7, RPS20, RPS23, RPS24, RPS3A, RPL4, RPL30, RPL31, RPS6, PPIA, RPS15A, RPL23, RPS27, RPL3, RPS3, RPS14, RPS8
42	RACK1, RPL10A, EEF1B2, RPS13, RPSA, RPL24, RPL11, RPL27, RPL9, EIF3E, RPL14, RPL21, RPL34, RPL5, RPL6, RPS7, RPL23A, RPL35A, RPS4X, UBA52, HSP90AA1, HSPD1, HSPA8, EIF4A1, HSP90AB1, RPS25, RPL30, PPIA, RPS20, RPS15A, RPL7, RPS23, RPS3A, RPL4, RPS6, ENO1, RPL23, RPS27, RPL3, RPS3, RPS14, RPS8
42	RACK1, RPL10A, EEF1B2, RPS13, RPSA, RPL24, RPL11, RPL27, RPL9, EIF3E, RPL14, RPL21, RPL34, RPL5, RPL6, RPS7, RPL23A, RPL35A, RPS4X, UBA52, HSP90AA1, RPL38, RPL30, PPIA, RPS15A, RPS20, RPS25, RPL31, RPL7, RPS23, RPS24, RPS3A, RPS6, RPL4, NACA, RPL23, RPS27, RPS3, RPL3, RPS14, RPS8, RPS27A
41	ACTG1, RPL15, RPL10A, EEF1B2, RPS13, RPS26, RPL27, UBA52, HSP90AA1, RPL24, EIF4A1, HSP90AB1, RPL38, RPL18, RPL19, RPL21, RPL23A, RPL30, RPL34, PPIA, RPL35A, RPL5, RPL6, RPL9, RPS10, RPS14, RPS15A, RPS20, RPS4X, RPS7, RACK1, RPSA, YBX1, RPL11, RPL12, RPL14, HSPA8, RPS9, RAN, CFL1, RPS25
41	ACTG1, RPL15, RPL10A, EEF1B2, RPS13, RPS26, RPL27, UBA52, HSP90AA1, RPL24, EIF4A1, HSP90AB1, RPL38, RPL18, RPL19, RPL21, RPL23A, RPL30, RPL34, PPIA, RPL35A, RPL5, RPL6, RPL9, RPS10, RPS14, RPS15A, RPS20, RPS4X, RPS7, RACK1, RPSA, YBX1, RPL11, RPL12, RPL14, HSPA8, RPS9, RAN, CFL1, PKM
41	ACTG1, RPL15, RPL10A, EEF1B2, RPS13, RPS26, RPL27, UBA52, FAU, RPL35A, RPL18, RPS5, RACK1, RPS10, RPS7, RPSA, RPL11, RPL24, RPL9, RPL12, RPS14, RPL19, RPL21, RPL23A, RPL14, CHCHD2, HSPA8, PPIA, EIF4A1, RPS9, TUBB, SLC25A5, RPL36, RPL8, RPLP0, RPS25, RPS27, RPS8, RPS16, HSPD1, RPL29
41	ACTG1, RPL15, RPL10A, EEF1B2, RPS13, RPS26, RPL27, UBA52, FAU, RPL35A, RPL18, RPS5, RACK1, RPS10, RPS7, RPSA, RPL11, RPL24, RPL9, RPL12, RPS14, RPL19, RPL21, RPL23A, RPL14, CHCHD2, HSPA8, PPIA, EIF4A1, RPS9, TUBB, SLC25A5, RPL36, RPL8, RPLP0, RPS25, RPS27, RPS8, RPS16, HSPD1, CFL1
41	ACTG1, RPL15, RPL10A, EEF1B2, RPS13, RPS26, RPL27, UBA52, FAU, RPL35A, RPL18, RPS5, RACK1, RPS10, RPS7, RPSA, RPL11, RPL24, RPL9, RPL12, RPS14, RPL19, RPL21, RPL23A, RPL14, CHCHD2, HSPA8, PPIA, EIF4A1, RPS9, TUBB, SLC25A5, ENO1, RPL8, RPLP0, RPS8, HSPD1, RPS25, RPS27, RPS16, RPL29
41	ACTG1, RPL15, RPL10A, EEF1B2, RPS13, RPS26, RPL27, UBA52, FAU, RPL35A, RPL18, RPS5, RACK1, RPS10, RPS7, RPSA, RPL11, RPL24, RPL9, RPL12, RPS14, RPL19, RPL21, RPL23A, RPL14, CHCHD2, HSPA8, PPIA, EIF4A1, RPS9, TUBB, SLC25A5, ENO1, RPL8, RPLP0, RPS8, HSPD1, RPS25, RPS27, RPS16, CFL1
41	ACTG1, RPL15, RPL10A, EEF1B2, RPS13, RPS26, RPL27, UBA52, FAU, RPL35A, RPL18, RPS5, RACK1, RPS10, RPS7, RPSA, RPL11, RPL24, RPL9, RPL12, RPS14, RPL19, RPL21, RPL23A, RPL14, CHCHD2, HSPA8, PPIA, EIF4A1, RPS9, TUBB, SLC25A5, ENO1, RPL8, RPLP0, RPS8, HSPD1, ATP5F1B, RPS27, RPS16, RPL29
41	ACTG1, RPL15, RPL10A, EEF1B2, RPS13, RPS26, RPL27, UBA52, FAU, RPL35A, RPL18, RPS5, RACK1, RPS10, RPS7, RPSA, RPL11, RPL24, RPL9, RPL12, RPS14, RPL19, RPL21, RPL23A, RPL14, CHCHD2, HSPA8, PPIA, EIF4A1, RPS9, TUBB, SLC25A5, ENO1, RPL8, RPLP0, RPS8, HSPD1, ATP5F1B, RPS27, RPS16, CFL1
41	ACTG1, RPL15, RPL10A, EEF1B2, RPS13, RPS26, RPL27, UBA52, FAU, RPL35A, RPL18, RPS5, RACK1, RPS10, RPS7, RPSA, RPL11, RPL24, RPL9, RPL12, RPS14, RPL19, RPL21, RPL23A, RPL14, RPL34, RPL5, RPL6, RPS4X, RPL30, RPS15A, RPS20, RAN, EIF4A1, PPIA, YBX1, HSP90AB1, NACA, RPS25, RPL38, RPL29
41	ACTG1, RPL15, RPL10A, EEF1B2, RPS13, RPS26, RPL27, UBA52, FAU, RPL35A, RPL18, RPS5, RACK1, RPS10, RPS7, RPSA, RPL11, RPL24, RPL9, RPL12, RPS14, RPL19, RPL21, RPL23A, RPL14, RPL34, RPL5, RPL6, RPS4X, RPL30, RPS15A, RPS20, RAN, EIF4A1, PPIA, YBX1, HSP90AB1, NACA, RPS25, RPL38, CFL1
41	ACTG1, RPL15, RPL10A, EEF1B2, RPS13, RPS26, RPL27, UBA52, FAU, RPL35A, RPL18, RPS5, RACK1, RPS10, RPS7, RPSA, RPL11, RPL24, RPL9, RPL12, RPS14, RPL19, TPI1, EIF4A1, RPS9, SLC25A5, HSPA8, PPIA, TUBB, ENO1, RPL8, RPLP0, HSPD1, ATP5F1B, RPS3, PKM, YBX1, HSP90AB1, RPL29, RPS11, RPS16
41	ACTG1, RPL15, RPL10A, EEF1B2, RPS13, RPS26, RPL27, UBA52, FAU, RPL35A, RPL18, RPS5, RACK1, RPS10, RPS7, RPSA, RPL11, RPL24, RPL9, RPL12, RPS14, RPL19, TPI1, EIF4A1, RPS9, SLC25A5, HSPA8, PPIA, TUBB, ENO1, RPL8, RPLP0, HSPD1, ATP5F1B, RPS3, PKM, YBX1, HSP90AB1, CFL1, RPS11, RPS16
41	ACTG1, RPL15, RPL10A, EEF1B2, RPS13, RPS26, RPL27, UBA52, FAU, RPL35A, RPL18, RPS5, RACK1, RPS10, RPS7, RPSA, RPL11, RPL24, RPL9, RPL12, RPS14, RPL19, TPI1, EIF4A1, RPS9, SLC25A5, HSPA8, PPIA, TUBB, ENO1, RPL8, RPLP0, RPL18A, ATP5F1B, SLC25A3, CFL1, GAPDH, HSP90AB1, RPS3, PKM, YBX1
41	ACTG1, RPL15, RPL10A, EEF1B2, RPS13, RPS26, RPL27, UBA52, FAU, RPL35A, RPL18, RPS5, RACK1, RPS10, RPS7, RPSA, RPL11, RPL24, RPL9, RPL12, RPS14, COX4I1, EIF4A1, RPS9, SLC25A5, RPL21, RPL14, RPL34, RPL5, HSP90AB1, RPS20, RPL30, RPL8, RPS27, RPS3, RPS25, TUBB, CFL1, PPIA, RPL36, HSPD1
41	ACTG1, RPL15, RPL10A, EEF1B2, RPS13, RPS26, RPL27, UBA52, FAU, RPL35A, RPL18, RPS5, RACK1, RPS10, RPS7, RPSA, RPL11, RPL24, RPL9, RPL12, RPS14, COX4I1, EIF4A1, RPS9, SLC25A5, RPL21, RPL14, RPL34, RPL5, HSP90AB1, RPS20, RPL30, RPL8, RPS27, RPS3, RPS25, TUBB, CFL1, PPIA, ENO1, HSPD1
41	ACTG1, RPL15, RPL10A, EEF1B2, RPS13, RPS26, RPL27, UBA52, FAU, RPL35A, RPL18, RPS5, RACK1, RPS10, RPS7, RPSA, RPL11, RPL24, RPL9, RPL12, RPS14, COX4I1, EIF4A1, RPS9, SLC25A5, RPL21, RPL14, RPL34, RPL5, HSP90AB1, RPS20, RPL30, RPL8, RPS27, RPS3, ATP5F1B, ENO1, TUBB, CFL1, PPIA, HSPD1
41	ACTG1, RPL15, RPL10A, EEF1B2, RPS13, RPS26, RPL27, UBA52, FAU, RPL35A, RPL18, RPS5, RACK1, RPS10, RPS7, RPSA, RPL11, RPL24, RPL9, RPL12, RPS14, COX4I1, EIF4A1, RPS9, SLC25A5, RPL21, RPL14, RPL34, RPL5, HSP90AB1, RPS20, RPL30, RPL8, RPS27, RPS3, ATP5F1B, ENO1, TUBB, CFL1, PPIA, RPS15
41	ACTG1, RPL15, RPL10A, EEF1B2, RPS13, RPS26, RPL27, UBA52, FAU, RPL35A, RPL18, RPS5, RACK1, RPS10, RPS7, RPSA, TKT, EIF4A1, RPS9, TUBB, RPL14, RPL19, HSPA8, SLC25A5, PPIA, RPS14, RPL12, RPL5, PKM, YBX1, HSP90AB1, RPL7A, RPL8, RPLP0, RPL10, HSPD1, RPL36, RPL3, RPS11, RPS16, RPL29
41	ACTG1, RPL15, RPL10A, EEF1B2, RPS13, RPS26, RPL27, UBA52, FAU, RPL35A, RPL18, RPS5, RACK1, RPS10, RPS7, RPSA, TKT, EIF4A1, RPS9, TUBB, RPL14, RPL19, HSPA8, SLC25A5, PPIA, RPS14, RPL12, RPL5, PKM, YBX1, HSP90AB1, RPL7A, RPL8, RPLP0, RPL10, HSPD1, RPL36, RPL3, RPS11, RPS16, CFL1
41	EEF1D, RPL10A, RPL11, EEF1B2, RPL24, RPS7, RPL9, RPL14, RPL15, RPS13, RPS26, RPSA, RPL27, RPL21, RPL34, RPL35A, RPL5, RPL23A, RPL30, RPS15A, RPS20, RPL12, RPL27A, RPL4, RPL6, RPL7A, RPS4X, RACK1, YBX1, NAP1L1, RPL7, RPS23, RPS24, RPS25, RPS3A, EIF4A1, RPL31, RPS6, HSP90AB1, HSPD1, EIF4B
41	EEF1D, RPL10A, RPL11, EEF1B2, RPL24, RPS7, RPL9, RPL14, RPL15, RPS13, RPS26, RPSA, RPL27, RPL21, RPL34, RPL35A, RPL5, RPL23A, RPL30, RPS15A, RPS20, RPL12, RPL27A, RPL4, RPL6, RPL7A, RPS4X, RACK1, YBX1, NAP1L1, RPL7, RPS23, RPS24, RPS25, RPS3A, EIF4A1, RPL31, RPS6, HSP90AB1, HSPD1, UBA52
41	EEF1D, RPL10A, RPL11, EEF1B2, RPL24, RPS7, RPL9, RPL14, RPL15, RPS13, RPS26, RPSA, RPL27, RPL21, RPL34, RPL35A, RPL5, RPL23A, RPL30, RPS15A, RPS20, RPL12, RPL27A, RPL4, RPL6, RPL7A, RPS4X, RACK1, YBX1, NAP1L1, RPL7, RPS23, RPS24, RPS25, RPS3A, EIF4A1, RPL31, RPS6, HSP90AB1, RPL38, EIF4B
41	EEF1D, RPL10A, RPL11, EEF1B2, RPL24, RPS7, RPL9, RPL14, RPL15, RPS13, RPS26, RPSA, RPL27, RPL21, RPL34, RPL35A, RPL5, RPL23A, RPL30, RPS15A, RPS20, RPL12, RPL27A, RPL4, RPL6, RPL7A, RPS4X, RACK1, YBX1, NAP1L1, RPL7, RPS23, RPS24, RPS25, RPS3A, EIF4A1, RPL31, RPS6, HSP90AB1, RPL38, UBA52
41	EIF4B, HSP90AB1, HSPA8, EEF1B2, RPL10A, RPL24, RPL11, RPL9, RPL14, RPS13, RPS7, RPL35A, RPL5, RPL21, RPL23A, RPL27, RPL34, RPL6, RPS4X, RACK1, RPSA, EIF3E, RPL4, RPS25, RPL3, RPS8, RPL23, RPS14, RPL7, RPS20, RPS23, RPS24, RPS27, RPS3, RPL30, RPS3A, RPL31, RPS6, RPS15A, RPS29, RPL38
41	RACK1, RPL10A, EEF1B2, RPS13, RPSA, RPL24, RPL11, RPL27, RPL9, RPL15, RPS26, RPL14, RPS7, NAP1L1, UBA52, RPL21, RPL34, RPL5, RPL6, HSP90AA1, RPL23A, RPL35A, RPS4X, HSPD1, RPS25, RPS27A, NACA, RPL7, RPS20, RPL7A, RPS23, RPS24, RPL27A, RPS3A, RPL30, RPL31, RPS6, RPL12, RPL4, RPS15A, PPIA
41	RACK1, RPL10A, EEF1B2, RPS13, RPSA, RPL24, RPL11, RPL27, RPL9, RPL15, RPS26, RPL14, RPS7, NAP1L1, UBA52, RPL21, RPL34, RPL5, RPL6, HSP90AA1, RPL23A, RPL35A, RPS4X, RPL38, RPL30, PPIA, RPS15A, RPS20, RPS25, RPL12, NACA, RPL7A, RPL7, RPS23, RPS24, RPL27A, RPS3A, RPS6, RPL4, RPS27A, RPL31
41	RACK1, RPL10A, EEF1B2, RPS13, RPSA, RPL24, RPL11, RPL27, RPL9, EIF3E, RPL14, RPL21, RPL34, RPL5, RPL6, RPS7, RPL23A, RPL35A, RPS4X, RPS29, RPL23, RPL3, RPL30, RPL31, PPIA, RPL38, RPL7, RPS20, RPS23, RPS24, RPS25, RPS27, RPS3, RPS3A, RPL4, RPS6, RPS14, RPS15A, RPS8, HSPA8, HSP90AB1
40	ACTG1, RPL15, RPL10A, EEF1B2, RPS13, RPS26, RPL27, UBA52, HSP90AA1, RPL24, EIF4A1, HSP90AB1, HSPD1, RPL35A, RPL18, RPL9, RPS10, RPS7, RACK1, RPSA, RPL11, COX4I1, PPIA, ENO1, RPS14, RPS9, TUBB, CFL1, SLC25A5, RPL12, RPL5, RPL21, RPL34, RPL14, RPS20, RPL30, RPL8, RPS27, RPS3, RPS25
40	ACTG1, RPL15, RPL10A, EEF1B2, RPS13, RPS26, RPL27, UBA52, HSP90AA1, RPL24, EIF4A1, HSP90AB1, HSPD1, RPL35A, RPL18, RPL9, RPS10, RPS7, RACK1, RPSA, RPL11, COX4I1, PPIA, ENO1, RPS14, RPS9, TUBB, CFL1, SLC25A5, RPL12, RPL5, RPL21, RPL34, RPL14, RPS20, RPL30, RPL8, RPS27, RPS3, ATP5F1B
40	ACTG1, RPL15, RPL10A, EEF1B2, RPS13, RPS26, RPL27, UBA52, HSP90AA1, RPL24, EIF4A1, HSP90AB1, RPL38, RPL18, RPL19, RPL21, RPL23A, RPL30, RPL34, PPIA, RPL35A, RPL5, RPL6, RPL9, RPS10, RPS14, RPS15A, RPS20, RPS4X, RPS7, RACK1, RPSA, YBX1, RPL11, RPL12, RPL14, NACA, RPS25, RAN, CFL1
40	ACTG1, RPL15, RPL10A, EEF1B2, RPS13, RPS26, RPL27, UBA52, FAU, RPL35A, RPL18, RPS5, RACK1, RPS10, RPS7, RPSA, RPL11, RPL24, RPL9, RPL12, RPS14, RPL19, RPL21, RPL23A, RPL14, CHCHD2, HSPA8, PPIA, EIF4A1, RPS9, TUBB, SLC25A5, ENO1, RPL8, RPLP0, RPS8, HSPD1, ATP5F1B, SLC25A3, CFL1
40	ACTG1, RPL15, RPL10A, EEF1B2, RPS13, RPS26, RPL27, UBA52, FAU, RPL35A, RPL18, RPS5, RACK1, RPS10, RPS7, RPSA, RPL11, RPL24, RPL9, RPL12, RPS14, RPL19, RPL21, RPL23A, RPL14, CHCHD2, HSPA8, PPIA, EIF4A1, RPS9, TUBB, SLC25A5, ENO1, RPL8, RPLP0, RPS8, RPL18A, SLC25A3, CFL1, ATP5F1B
40	ACTG1, RPL15, RPL10A, EEF1B2, RPS13, RPS26, RPL27, UBA52, FAU, RPL35A, RPL18, RPS5, RACK1, RPS10, RPS7, RPSA, RPL11, RPL24, RPL9, RPL12, RPS14, RPL19, RPL21, RPL23A, RPL14, RPL34, RPL5, RPL6, RPS4X, SLC25A3, PPIA, ENO1, EIF4A1, CFL1, YBX1, HSP90AB1, NACA, HSPD1, RAN, SLC25A5
40	ACTG1, RPL15, RPL10A, EEF1B2, RPS13, RPS26, RPL27, UBA52, FAU, RPL35A, RPL18, RPS5, RACK1, RPS10, RPS7, RPSA, RPL11, RPL24, RPL9, RPL12, RPS14, RPL19, TPI1, EIF4A1, RPS9, SLC25A5, HSPA8, PPIA, TUBB, RPL36, RPL8, RPLP0, RPS16, HSPD1, RPS3, PKM, YBX1, RPS11, HSP90AB1, RPL29
40	ACTG1, RPL15, RPL10A, EEF1B2, RPS13, RPS26, RPL27, UBA52, FAU, RPL35A, RPL18, RPS5, RACK1, RPS10, RPS7, RPSA, RPL11, RPL24, RPL9, RPL12, RPS14, RPL19, TPI1, EIF4A1, RPS9, SLC25A5, HSPA8, PPIA, TUBB, RPL36, RPL8, RPLP0, RPS16, HSPD1, RPS3, PKM, YBX1, RPS11, HSP90AB1, CFL1
40	ACTG1, RPL15, RPL10A, EEF1B2, RPS13, RPS26, RPL27, UBA52, FAU, RPL35A, RPL18, RPS5, RACK1, RPS10, RPS7, RPSA, RPL11, RPL24, RPL9, RPL12, RPS14, RPL19, TPI1, EIF4A1, RPS9, SLC25A5, HSPA8, PPIA, TUBB, ENO1, RPL8, RPLP0, HSPD1, ATP5F1B, RPS3, PKM, YBX1, HSP90AB1, CFL1, SLC25A3
40	ACTG1, RPL15, RPL10A, EEF1B2, RPS13, RPS26, RPL27, UBA52, FAU, RPL35A, RPL18, RPS5, RACK1, RPS10, RPS7, RPSA, RPL11, RPL24, RPL9, RPL12, RPS14, COX4I1, EIF4A1, RPS9, SLC25A5, RPL21, RPL14, RPL34, RPL5, HSP90AB1, RPS20, RPL30, RPL8, RPS27, RPS3, RPS25, EEF1D, RPL36, RPS15, RPL35
40	ACTG1, RPL15, RPL10A, EEF1B2, RPS13, RPS26, RPL27, UBA52, FAU, RPL35A, RPL18, RPS5, RACK1, RPS10, RPS7, RPSA, RPL11, RPL24, RPL9, EIF3L, RPL19, RPL21, RPL23A, RPL34, RPL5, RPL6, EIF4A1, RPS4X, YBX1, SLC25A5, HSP90AB1, RPL14, RPS9, RAN, ENO1, HSPA8, TUBB, HSPD1, SLC25A3, ATP5F1B
40	ACTG1, RPL15, RPL10A, EEF1B2, RPS13, RPS26, RPL27, UBA52, FAU, RPL35A, RPL18, RPS5, RACK1, RPS10, RPS7, RPSA, RPL11, RPL24, RPL9, EIF3L, RPL19, RPL21, RPL23A, RPL34, RPL5, RPL6, EIF4A1, RPS4X, YBX1, SLC25A5, HSP90AB1, RPL14, NACA, ENO1, HSPD1, RPL7A, RPL4, RPS8, RPS25, RPL3
40	ACTG1, RPL15, RPL10A, EEF1B2, RPS13, RPS26, RPL27, UBA52, FAU, RPL35A, RPL18, RPS5, RACK1, RPS10, RPS7, RPSA, TKT, EIF4A1, RPS9, TUBB, RPL14, RPL19, HSPA8, SLC25A5, PPIA, RPS14, RPL12, RPL5, PKM, YBX1, HSP90AB1, RPL7A, RPL8, RPLP0, RPL10, HSPD1, ENO1, ATP5F1B, SLC25A3, CFL1
40	ACTG1, RPL15, RPL10A, EEF1B2, RPS13, RPS26, RPL27, UBA52, FAU, RPL35A, RPL18, RPS5, RACK1, RPS10, RPS7, RPSA, TKT, EIF4A1, RPS9, TUBB, RPL14, RPL19, HSPA8, SLC25A5, PPIA, RPS14, RPL12, RPL5, PKM, YBX1, HSP90AB1, RPL7A, RPL8, RPLP0, RPL10, RPL18A, ENO1, ATP5F1B, SLC25A3, CFL1
40	ACTG1, RPL15, RPL10A, EEF1B2, RPS13, RPS26, RPL27, UBA52, FAU, RPL35A, RPL18, RPS5, RACK1, RPS10, RPS7, RPSA, TKT, EIF4A1, RPS9, TUBB, RPL14, RPL19, RPL28, RPL12, RPL5, RPL18A, RPL7A, RPL8, RPS15, RPLP0, RPL3, RPL10, PKM, YBX1, RPL36, RPS11, RPS14, HSP90AB1, RPS16, RPL29
40	ACTG1, RPL15, RPL10A, EEF1B2, RPS13, RPS26, RPL27, UBA52, FAU, RPL35A, RPL18, RPS5, RACK1, RPS10, RPS7, RPSA, TKT, EIF4A1, RPS9, TUBB, RPL14, RPL19, RPL28, RPL12, RPL5, RPL18A, RPL7A, RPL8, RPS15, RPLP0, RPL3, RPL10, PKM, YBX1, RPL36, RPS11, RPS14, HSP90AB1, RPS16, CFL1
40	RACK1, RPL10A, EEF1B2, RPS13, RPSA, RPL24, RPL11, RPL27, RPL9, EIF3E, RPL14, RPL21, RPL34, RPL5, RPL6, RPS7, RPL23A, RPL35A, RPS4X, RPS29, RPL23, RPL3, RPL30, RPL31, PPIA, RPL38, RPL7, RPS20, RPS23, RPS24, RPS25, RPS27, RPS3, RPS3A, RPL4, RPS6, RPS14, RPS15A, RPS8, RPS27A
39	ACTB, RPL15, ACTG1, RPS26, RPS9, RACK1, RPL10A, RPS7, RPSA, FAU, RPL12, RPL18, RPL18A, RPL27, RPL35A, RPL8, RPLP0, UBA52, RPS11, RPS15, RPS16, RPL19, RPL24, GAPDH, RPL9, RPS10, RPS14, RPS5, PFN1, TUBB, EIF4A1, CFL1, PKM, YBX1, TPI1, PPIA, SLC25A5, RPL35, RPL36
39	ACTB, RPL15, ACTG1, RPS26, RPS9, RACK1, RPL10A, RPS7, RPSA, FAU, RPL12, RPL18, RPL18A, RPL27, RPL35A, RPL8, RPLP0, UBA52, RPS11, RPS15, RPS16, RPL19, RPL24, GAPDH, RPL9, RPS10, RPS14, RPS5, PFN1, TUBB, EIF4A1, CFL1, PKM, YBX1, TPI1, PPIA, SLC25A5, RPL35, ENO1
39	ACTB, RPL15, ACTG1, RPS26, RPS9, RACK1, RPL10A, RPS7, RPSA, FAU, RPL12, RPL18, RPL18A, RPL27, RPL35A, RPL8, RPLP0, UBA52, RPS11, RPS15, RPS16, RPL19, RPL24, GAPDH, RPL9, RPS10, RPS14, RPS5, PFN1, TUBB, EIF4A1, CFL1, PKM, YBX1, TPI1, PPIA, SLC25A5, ATP5F1B, ENO1
39	ACTG1, RPL15, RPL10A, EEF1B2, RPS13, RPS26, RPL27, UBA52, HSP90AA1, RPL24, EIF4A1, HSP90AB1, HSPD1, RPL35A, RPL18, RPL9, RPS10, RPS7, RACK1, RPSA, RPL11, RPL19, YBX1, RPL21, RPL23A, RPL34, RPL5, RPL6, RPS4X, RPL14, NACA, EIF3L, ENO1, SLC25A5, RPL7A, RPS8, RPL4, RPS25, RPL3
39	ACTG1, RPL15, RPL10A, EEF1B2, RPS13, RPS26, RPL27, UBA52, HSP90AA1, RPL24, EIF4A1, HSP90AB1, HSPD1, RPL35A, RPL18, RPL9, RPS10, RPS7, RACK1, RPSA, RPL11, RPL19, YBX1, RPL21, RPL23A, RPL34, RPL5, RPL6, RPS4X, RPL14, NACA, PPIA, RPS14, RPL12, SLC25A3, ENO1, CFL1, RAN, SLC25A5
39	ACTG1, RPL15, RPL10A, EEF1B2, RPS13, RPS26, RPL27, UBA52, HSP90AA1, RPL24, EIF4A1, HSP90AB1, HSPD1, RPL35A, RPL18, RPL9, RPS10, RPS7, RACK1, RPSA, RPL11, RPL19, YBX1, RPL21, RPL23A, RPL34, RPL5, RPL6, RPS4X, RPL14, HSPA8, RPS9, EIF3L, ENO1, TUBB, SLC25A5, RAN, SLC25A3, ATP5F1B
39	ACTG1, RPL15, RPL10A, EEF1B2, RPS13, RPS26, RPL27, UBA52, FAU, RPL35A, RPL18, RPS5, RACK1, RPS10, RPS7, RPSA, RPL11, RPL24, RPL9, RPL12, RPS14, RPL19, TPI1, EIF4A1, RPS9, SLC25A5, EEF1D, RPL8, RPLP0, RPS3, PKM, HSP90AB1, YBX1, RPL36, RPS11, RPS16, RPL18A, RPS15, RPL35
39	ACTG1, RPL15, RPL10A, EEF1B2, RPS13, RPS26, RPL27, UBA52, FAU, RPL35A, RPL18, RPS5, RACK1, RPS10, RPS7, RPSA, RPL11, RPL24, RPL9, RPL12, RPS14, COX4I1, EIF4A1, RPS9, SLC25A5, RPL21, RPL14, RPL34, RPL5, HSP90AB1, SLC25A3, ENO1, ATP5F1B, TUBB, HSPD1, CFL1, PPIA, RPL8, RPS3
39	ACTG1, RPL15, RPL10A, EEF1B2, RPS13, RPS26, RPL27, UBA52, FAU, RPL35A, RPL18, RPS5, RACK1, RPS10, RPS7, RPSA, RPL11, RPL24, RPL9, RPL12, RPS14, COX4I1, EIF4A1, RPS9, SLC25A5, RPL21, RPL14, RPL34, RPL5, HSP90AB1, RPS20, RPL30, RAN, ENO1, TUBB, HSPD1, CFL1, PPIA, RPS25
39	ACTG1, RPL15, RPL10A, EEF1B2, RPS13, RPS26, RPL27, UBA52, FAU, RPL35A, RPL18, RPS5, RACK1, RPS10, RPS7, RPSA, RPL11, RPL24, RPL9, RPL12, RPS14, COX4I1, EIF4A1, RPS9, SLC25A5, RPL21, RPL14, RPL34, RPL5, HSP90AB1, RPS20, RPL30, RAN, ENO1, TUBB, HSPD1, CFL1, PPIA, ATP5F1B
39	ACTG1, RPL15, RPL10A, EEF1B2, RPS13, RPS26, RPL27, UBA52, FAU, RPL35A, RPL18, RPS5, RACK1, RPS10, RPS7, RPSA, RPL11, RPL24, RPL9, RPL12, RPS14, COX4I1, EIF4A1, RPS9, SLC25A5, RPL21, RPL14, RPL34, RPL5, HSP90AB1, RPS20, RPL30, RPL8, RPS27, RPS3, RPS25, EEF1D, RPL36, HSPD1
39	ACTG1, RPL15, RPL10A, EEF1B2, RPS13, RPS26, RPL27, UBA52, FAU, RPL35A, RPL18, RPS5, RACK1, RPS10, RPS7, RPSA, RPL11, RPL24, RPL9, EIF3L, RPL19, RPL21, RPL23A, RPL34, RPL5, RPL6, EIF4A1, RPS4X, YBX1, SLC25A5, HSP90AB1, RPL14, RPS9, RAN, ENO1, HSPA8, TUBB, HSPD1, RPS25
39	ACTG1, RPL15, RPL10A, EEF1B2, RPS13, RPS26, RPL27, UBA52, FAU, RPL35A, RPL18, RPS5, RACK1, RPS10, RPS7, RPSA, RPL11, RPL24, RPL9, EIF3L, RPL19, RPL21, RPL23A, RPL34, RPL5, RPL6, EIF4A1, RPS4X, YBX1, SLC25A5, HSP90AB1, RPL14, NACA, ENO1, HSPD1, RPL7A, RPL4, RPS8, SLC25A3
39	NPM1, RPL24, EEF1B2, RPS18, RPL21, RPL23, RPL23A, RPL27, RPL30, RPL31, RPL34, RPL35A, RPL4, RPL5, RPL6, RPL7, RPL7A, RPL9, RPS10, RPS12, RPS13, RPS15A, RPS20, RPS21, RPL12, RPS23, RPS24, RPS25, RPS3A, RPS4X, RPS6, RPL10A, RPL11, RPS7, RPL14, RPS27A, RPL26, RPL37, RPL38
39	NPM1, RPL24, EEF1B2, RPS18, RPL21, RPL23, RPL23A, RPL27, RPL30, RPL31, RPL34, RPL35A, RPL4, RPL5, RPL6, RPL7, RPL7A, RPL9, RPS10, RPS12, RPS13, RPS15A, RPS20, RPS21, RPL12, RPS23, RPS24, RPS25, RPS3A, RPS4X, RPS6, RPL10A, RPL11, RPS7, RPL14, RPS27A, PPIA, RPL37, RPL38
39	NPM1, RPL24, EEF1B2, NACA, HSPD1, EIF4A1, HSP90AA1, RPS13, RPL35A, RPL5, RPL9, RPS25, RPS7, RPL10A, RPL11, RPL14, RPL21, RPL23A, RPL27, RPL34, RPL6, RPS4X, RPL30, PPIA, RPS15A, RPS20, RPL7, RPS23, RPS3A, RPS6, RPL4, RPL7A, RPL12, RPS21, RPL23, RPS10, RPS12, RPL31, RPS24
39	NPM1, RPL24, EEF1B2, NACA, HSPD1, RPS27A, RPL21, RPL23A, RPL27, RPL30, RPL31, RPL34, PPIA, RPL35A, RPL4, RPL5, RPL6, RPL7, RPL9, RPS13, RPS15A, RPS20, RPS23, RPS24, RPS25, HSP90AA1, RPS3A, RPS4X, RPS6, RPL10A, RPL11, RPS7, RPL14, RPL7A, RPL12, RPS21, RPL23, RPS10, RPS12
39	NPM1, RPL24, EEF1B2, NACA, RPL38, RPL21, RPL23A, RPL27, RPL30, RPL34, PPIA, RPL35A, RPL5, RPL6, RPL9, RPS13, RPS15A, RPS20, RPS25, RPS4X, RPS7, RPL10A, RPL11, RPL14, RPL31, RPL7, RPS23, RPS24, RPS3A, RPS6, RPL12, RPL7A, RPS21, RPL23, RPS10, RPS12, EIF4A1, HSP90AA1, RPL4
39	NPM1, RPL24, EEF1B2, NACA, RPL38, RPL21, RPL23A, RPL27, RPL30, RPL34, PPIA, RPL35A, RPL5, RPL6, RPL9, RPS13, RPS15A, RPS20, RPS25, RPS4X, RPS7, RPL10A, RPL11, RPL14, RPL31, RPL7, RPS23, RPS24, RPS3A, RPS6, RPL12, RPL7A, RPS21, RPL23, RPS10, RPS12, RPS27A, HSP90AA1, RPL4
38	ACTG1, RPL15, RPL10A, PFN1, PKM, RPS26, EIF4A1, TUBB, CFL1, RPL27, UBA52, FAU, RPL35A, YBX1, RPL18, RPS7, RPS9, RACK1, RPSA, RPL12, RPL19, RPS10, RPS14, RPS5, RPL18A, RPL8, RPLP0, RPS11, RPS15, RPS16, TKT, RPL3, RPL10, RPL14, PPIA, SLC25A5, ENO1, ATP5F1B
38	ACTG1, RPL15, RPL10A, EEF1B2, RPS13, RPS26, RPL27, UBA52, HSP90AA1, RPL24, EIF4A1, HSP90AB1, HSPD1, RPL35A, RPL18, RPL9, RPS10, RPS7, RACK1, RPSA, RPL11, RPL19, YBX1, RPL21, RPL23A, RPL34, RPL5, RPL6, RPS4X, RPL14, NACA, EIF3L, ENO1, SLC25A5, RPL7A, RPS8, RPL4, SLC25A3
38	ACTG1, RPL15, RPL10A, EEF1B2, RPS13, RPS26, RPL27, UBA52, HSP90AA1, RPL24, EIF4A1, HSP90AB1, HSPD1, RPL35A, RPL18, RPL9, RPS10, RPS7, RACK1, RPSA, RPL11, RPL19, YBX1, RPL21, RPL23A, RPL34, RPL5, RPL6, RPS4X, RPL14, HSPA8, RPS9, EIF3L, ENO1, TUBB, SLC25A5, RAN, RPS25
38	ACTG1, RPL15, RPL10A, EEF1B2, RPS13, RPS26, RPL27, UBA52, HSP90AA1, RPL24, EIF4A1, HSP90AB1, HSPD1, RPL35A, RPL18, RPL9, RPS10, RPS7, RACK1, RPSA, RPL11, RPL19, YBX1, TPI1, RPS9, RPS14, ENO1, ATP5F1B, HSPA8, TUBB, CFL1, PKM, PPIA, SLC25A5, RPL12, RPL8, RPS3, RPS11
38	ACTG1, RPL15, RPL10A, EEF1B2, RPS13, RPS26, RPL27, UBA52, HSP90AA1, RPL24, EIF4A1, HSP90AB1, HSPD1, RPL35A, RPL18, RPL9, RPS10, RPS7, RACK1, RPSA, RPL11, RPL19, YBX1, TPI1, RPS9, RPS14, ENO1, ATP5F1B, HSPA8, TUBB, CFL1, PKM, PPIA, SLC25A5, RPL12, RPL8, RPS3, SLC25A3
38	ACTG1, RPL15, RPL10A, EEF1B2, RPS13, RPS26, RPL27, UBA52, HSP90AA1, RPL24, EIF4A1, HSP90AB1, HSPD1, RPL35A, RPL18, RPL9, RPS10, RPS7, RACK1, RPSA, RPL11, COX4I1, PPIA, ENO1, RPS14, RPS9, TUBB, CFL1, SLC25A5, RPL12, RPL5, RPL21, RPL34, RPL14, SLC25A3, ATP5F1B, RPL8, RPS3
38	ACTG1, RPL15, RPL10A, EEF1B2, RPS13, RPS26, RPL27, UBA52, HSP90AA1, RPL24, EIF4A1, HSP90AB1, HSPD1, RPL35A, RPL18, RPL9, RPS10, RPS7, RACK1, RPSA, RPL11, COX4I1, PPIA, ENO1, RPS14, RPS9, TUBB, CFL1, SLC25A5, RPL12, RPL5, RPL21, RPL34, RPL14, RPS20, RPL30, RAN, RPS25
38	ACTG1, RPL15, RPL10A, EEF1B2, RPS13, RPS26, RPL27, UBA52, HSP90AA1, RPL24, EIF4A1, HSP90AB1, HSPD1, RPL35A, RPL18, RPL9, RPS10, RPS7, RACK1, RPSA, RPL11, COX4I1, PPIA, ENO1, RPS14, RPS9, TUBB, CFL1, SLC25A5, RPL12, RPL5, RPL21, RPL34, RPL14, RPS20, RPL30, RAN, ATP5F1B
38	ACTG1, RPL15, RPL10A, EEF1B2, RPS13, RPS26, RPL27, UBA52, FAU, RPL35A, RPL18, RPS5, RACK1, RPS10, RPS7, RPSA, RPL11, RPL24, RPL9, RPL12, RPS14, RPL19, RPL21, RPL23A, RPL14, CHCHD2, HSPA8, PPIA, EIF4A1, RPS9, TUBB, SLC25A5, ENO1, RAN, HSPD1, ATP5F1B, SLC25A3, CFL1
38	ACTG1, RPL15, RPL10A, EEF1B2, RPS13, RPS26, RPL27, UBA52, FAU, RPL35A, RPL18, RPS5, RACK1, RPS10, RPS7, RPSA, RPL11, RPL24, RPL9, RPL12, RPS14, RPL19, TPI1, EIF4A1, RPS9, SLC25A5, HSPA8, PPIA, TUBB, RPL36, RPL8, RPLP0, RPS16, RPL18A, RPL35, RPS15, CHCHD2, RPL29
38	ACTG1, RPL15, RPL10A, EEF1B2, RPS13, RPS26, RPL27, UBA52, FAU, RPL35A, RPL18, RPS5, RACK1, RPS10, RPS7, RPSA, RPL11, RPL24, RPL9, RPL12, RPS14, RPL19, TPI1, EIF4A1, RPS9, SLC25A5, HSPA8, PPIA, TUBB, RPL36, RPL8, RPLP0, RPS16, RPL18A, RPL35, RPS15, CHCHD2, CFL1
38	ACTG1, RPL15, RPL10A, EEF1B2, RPS13, RPS26, RPL27, UBA52, FAU, RPL35A, RPL18, RPS5, RACK1, RPS10, RPS7, RPSA, RPL11, RPL24, RPL9, RPL12, RPS14, RPL19, TPI1, EIF4A1, RPS9, SLC25A5, HSPA8, PPIA, TUBB, ENO1, RAN, ATP5F1B, HSPD1, SLC25A3, CFL1, HSP90AB1, PKM, YBX1
38	ACTG1, RPL15, RPL10A, EEF1B2, RPS13, RPS26, RPL27, UBA52, FAU, RPL35A, RPL18, RPS5, RACK1, RPS10, RPS7, RPSA, RPL11, RPL24, RPL9, RPL12, RPS14, RPL19, TPI1, EIF4A1, RPS9, SLC25A5, HSPA8, PPIA, TUBB, ENO1, RPL8, RPLP0, RPL18A, RPL35, RPS15, CHCHD2, RPS16, RPL29
38	ACTG1, RPL15, RPL10A, EEF1B2, RPS13, RPS26, RPL27, UBA52, FAU, RPL35A, RPL18, RPS5, RACK1, RPS10, RPS7, RPSA, RPL11, RPL24, RPL9, RPL12, RPS14, RPL19, TPI1, EIF4A1, RPS9, SLC25A5, HSPA8, PPIA, TUBB, ENO1, RPL8, RPLP0, RPL18A, RPL35, RPS15, CHCHD2, RPS16, CFL1
38	ACTG1, RPL15, RPL10A, EEF1B2, RPS13, RPS26, RPL27, UBA52, FAU, RPL35A, RPL18, RPS5, RACK1, RPS10, RPS7, RPSA, RPL11, RPL24, RPL9, RPL12, RPS14, RPL19, TPI1, EIF4A1, RPS9, SLC25A5, HSPA8, PPIA, TUBB, ENO1, RPL8, RPLP0, RPL18A, ATP5F1B, RPS15, CHCHD2, RPS16, RPL29
38	ACTG1, RPL15, RPL10A, EEF1B2, RPS13, RPS26, RPL27, UBA52, FAU, RPL35A, RPL18, RPS5, RACK1, RPS10, RPS7, RPSA, RPL11, RPL24, RPL9, RPL12, RPS14, RPL19, TPI1, EIF4A1, RPS9, SLC25A5, HSPA8, PPIA, TUBB, ENO1, RPL8, RPLP0, RPL18A, ATP5F1B, RPS15, CHCHD2, RPS16, CFL1
38	ACTG1, RPL15, RPL10A, EEF1B2, RPS13, RPS26, RPL27, UBA52, FAU, RPL35A, RPL18, RPS5, RACK1, RPS10, RPS7, RPSA, RPL11, RPL24, RPL9, RPL12, RPS14, COX4I1, EIF4A1, RPS9, SLC25A5, RPL21, RPL14, RPL34, RPL5, HSP90AB1, SLC25A3, ENO1, ATP5F1B, TUBB, HSPD1, CFL1, PPIA, RAN
38	EEF1D, RPL10A, RPL11, EEF1B2, RPL24, RPS7, RPL9, RPL14, RPL15, RPS13, RPS26, RPSA, RPL27, RPL21, RPL34, RPL35A, RPL5, RPL23A, EIF3L, RPL4, RPL6, RPL7A, RPS25, EIF4A1, RPS4X, RACK1, YBX1, HSP90AB1, RPS9, RPL18, RPL19, RPL3, RPS5, RPS8, RPS10, RPL10, EIF4B, HSPD1
38	EEF1D, RPL10A, RPL11, EEF1B2, RPL24, RPS7, RPL9, RPL14, RPL15, RPS13, RPS26, RPSA, RPL27, RPL21, RPL34, RPL35A, RPL5, RPL23A, EIF3L, RPL4, RPL6, RPL7A, RPS25, EIF4A1, RPS4X, RACK1, YBX1, HSP90AB1, RPS9, RPL18, RPL19, RPL3, RPS5, RPS8, RPS10, RPL10, EIF4B, RPL18A
38	EIF4B, HSP90AB1, HSPA8, EEF1B2, RPL10A, RPL24, RPL11, RPL9, RPL14, RPS13, RPS7, RPL35A, RPL5, RPL21, RPL23A, RPL27, RPL34, RPL6, RPS4X, RACK1, RPSA, RPL15, RPS26, RPL18, RPL19, RPL4, RPL7A, RPS10, RPS8, RPS9, RPL10, RPL3, EIF3L, RPS25, EIF4A1, YBX1, HSPD1, RPS5
38	EIF4B, HSP90AB1, HSPA8, EEF1B2, RPL10A, RPL24, RPL11, RPL9, RPL14, RPS13, RPS7, RPL35A, RPL5, RPL21, RPL23A, RPL27, RPL34, RPL6, RPS4X, RACK1, RPSA, RPL15, RPS26, RPL18, RPL19, RPL4, RPL7A, RPS10, RPS8, RPS9, RPL10, RPL3, EIF3L, RPS25, EIF4A1, YBX1, HSPD1, HSP90AA1
38	EIF4B, HSP90AB1, HSPA8, EEF1B2, RPL10A, RPL24, RPL11, RPL9, RPL14, RPS13, RPS7, RPL35A, RPL5, RPL21, RPL23A, RPL27, RPL34, RPL6, RPS4X, RACK1, RPSA, RPL15, RPS26, RPL18, RPL19, RPL4, RPL7A, RPS10, RPS8, RPS9, RPL10, RPL3, EIF3L, RPS25, EIF4A1, YBX1, RPL18A, RPS5
38	NPM1, RPL24, EEF1B2, RPS18, RPL21, RPL23, RPL23A, RPL27, RPL30, RPL31, RPL34, RPL35A, RPL4, RPL5, RPL6, RPL7, RPL7A, RPL9, RPS10, RPS12, RPS13, RPS15A, RPS20, RPS21, RPL12, RPS23, RPS24, RPS25, RPS3A, RPS4X, RPS6, RPL10A, RPL11, RPS7, RPL14, EIF4A1, PPIA, HSPD1
38	NPM1, RPL24, EEF1B2, RPS18, RPL21, RPL23, RPL23A, RPL27, RPL30, RPL31, RPL34, RPL35A, RPL4, RPL5, RPL6, RPL7, RPL7A, RPL9, RPS10, RPS12, RPS13, RPS15A, RPS20, RPS21, RPL12, RPS23, RPS24, RPS25, RPS3A, RPS4X, RPS6, RPL10A, RPL11, RPS7, RPL14, EIF4A1, PPIA, RPL38
38	NPM1, RPL24, EEF1B2, RPS18, RPL21, RPL23, RPL23A, RPL27, RPL30, RPL31, RPL34, RPL35A, RPL4, RPL5, RPL6, RPL7, RPL7A, RPL9, RPS10, RPS12, RPS13, RPS15A, RPS20, RPS21, RPL12, RPS23, RPS24, RPS25, RPS3A, RPS4X, RPS6, RPL10A, RPL11, RPS7, RPL14, RPS27A, PPIA, HSPD1
38	NPM1, RPL24, EEF1B2, NACA, RPL26, RPL21, RPL23, RPL23A, RPL27, RPL30, RPL31, RPL34, RPL35A, RPL38, RPL5, RPL6, RPL7, RPL9, RPS13, RPS15A, RPS20, RPS23, RPS24, RPS25, RPS27A, RPS3A, RPL14, RPS4X, RPS6, RPL10A, RPL11, RPS7, RPL7A, RPS21, RPS10, RPS12, RPL12, RPL22
38	NPM1, RPL24, EEF1B2, NACA, RPL26, RPL21, RPL23, RPL23A, RPL27, RPL30, RPL31, RPL34, RPL35A, RPL38, RPL5, RPL6, RPL7, RPL9, RPS13, RPS15A, RPS20, RPS23, RPS24, RPS25, RPS27A, RPS3A, RPL14, RPS4X, RPS6, RPL10A, RPL11, RPS7, RPL7A, RPS21, RPS10, RPS12, RPL12, RPL4
38	NPM1, RPL24, EEF1B2, NACA, RPL38, RPL21, RPL23A, RPL27, RPL30, RPL34, PPIA, RPL35A, RPL5, RPL6, RPL9, RPS13, RPS15A, RPS20, RPS25, RPS4X, RPS7, RPL10A, RPL11, RPL14, RPL31, RPL7, RPS23, RPS24, RPS3A, RPS6, RPL12, RPL7A, RPS21, RPL23, RPS10, RPS12, RPS27A, RPL22
38	NPM1, RPL24, EEF1B2, RPL37, RPL21, RPL23, RPL23A, RPL27, RPL30, RPL31, RPL34, RPL35A, RPL38, RPL5, RPL6, RPL7, RPL7A, RPL9, RPS10, RPS12, RPS13, RPS15A, RPL22, RPS20, RPS21, RPS23, RPS24, RPS25, RPS27A, RPS3A, RPS4X, RPS6, RPL10A, RPL11, RPL12, RPS7, RPL14, RPL26
38	NPM1, RPL24, EEF1B2, RPL37, RPL21, RPL23, RPL23A, RPL27, RPL30, RPL31, RPL34, RPL35A, RPL38, RPL5, RPL6, RPL7, RPL7A, RPL9, RPS10, RPS12, RPS13, RPS15A, RPL22, RPS20, RPS21, RPS23, RPS24, RPS25, RPS27A, RPS3A, RPS4X, RPS6, RPL10A, RPL11, RPL12, RPS7, RPL14, PPIA
38	RACK1, RPL10A, EEF1B2, RPS13, RPSA, RPL24, RPL11, RPL27, RPL9, RPL15, RPS26, RPL14, RPS7, NAP1L1, UBA52, RPL21, RPL34, RPL5, RPL6, HSP90AA1, RPL23A, RPL35A, RPS4X, HSPD1, RPS25, EIF4A1, HSP90AB1, HSPA8, YBX1, RPL30, RPS20, PPIA, RPL12, RPS15A, RAN, CFL1, ENO1, TUBB
38	RACK1, RPL10A, EEF1B2, RPS13, RPSA, RPL24, RPL11, RPL27, RPL9, EIF3E, RPL14, RPL21, RPL34, RPL5, RPL6, RPS7, RPL23A, RPL35A, RPS4X, UBA52, HSP90AA1, HSPD1, NACA, RPS25, EIF4A1, HSP90AB1, RPL30, PPIA, RPS20, RPS15A, RPL7, RPS23, RPS3A, RPL4, RPS6, RPS24, RPL31, NAP1L1
38	RACK1, RPL10A, EEF1B2, RPS13, RPSA, RPL24, RPL11, RPL27, RPL9, EIF3E, RPL14, RPL21, RPL34, RPL5, RPL6, RPS7, RPL23A, RPL35A, RPS4X, UBA52, HSP90AA1, HSPD1, HSPA8, EIF4A1, HSP90AB1, RPS25, RPL30, PPIA, RPS20, RPS15A, RPL7, RPS23, RPS3A, RPL4, RPS6, RPS24, RPL31, NAP1L1
38	RACK1, RPL10A, EEF1B2, RPS13, RPSA, RPL24, RPL11, RPL27, RPL9, EIF3E, RPL14, RPL21, RPL34, RPL5, RPL6, RPS7, RPL23A, RPL35A, RPS4X, UBA52, HSP90AA1, RPL38, RPL30, PPIA, RPS15A, RPS20, RPS25, RPL31, RPL7, RPS23, RPS24, RPS3A, RPS6, RPL4, NACA, NAP1L1, EIF4A1, HSP90AB1
38	RACK1, RPL10A, EEF1B2, RPS13, RPSA, RPL24, RPL11, RPL27, RPL9, EIF3E, RPL14, RPL21, RPL34, RPL5, RPL6, RPS7, RPL23A, RPL35A, RPS4X, UBA52, HSP90AA1, RPL38, RPL30, PPIA, RPS15A, RPS20, RPS25, RPL31, RPL7, RPS23, RPS24, RPS3A, RPS6, RPL4, HSPA8, EIF4A1, HSP90AB1, NAP1L1
38	RPL11, RPL24, RPL10A, EEF1B2, RPL9, RPS13, RPS7, RPL14, RPL35A, RPL5, RPL21, RPL27, RPL34, RPL23A, RPL6, RPS4X, RPL22, RPL30, PPIA, RPL38, RPS14, RPS15A, RPS20, RPS25, EIF3E, NACA, UBA52, RPL7, RPS23, RPS24, RPL23, RPS27, RPS27A, RPS3, RPS3A, RPL31, RPS6, RPS8
37	ACTG1, RPL15, RPL10A, PFN1, PKM, RPS26, EIF4A1, TUBB, CFL1, RPL27, UBA52, FAU, RPL35A, YBX1, RPL18, RPS7, RPS9, RACK1, RPSA, RPL12, RPL19, RPS10, RPS14, RPS5, RPL18A, RPL8, RPLP0, RPS11, RPS15, RPS16, TKT, RPL3, RPL10, RPL14, PPIA, SLC25A5, RPL36
37	ACTG1, RPL15, RPL10A, EEF1B2, RPS13, RPS26, RPL27, UBA52, HSP90AA1, RPL24, EIF4A1, HSP90AB1, HSPD1, RPL35A, RPL18, RPL9, RPS10, RPS7, RACK1, RPSA, RPL11, RPL19, YBX1, TPI1, RPS9, RPS14, ENO1, ATP5F1B, HSPA8, TUBB, CFL1, PKM, PPIA, SLC25A5, RPL12, RAN, SLC25A3
37	ACTG1, RPL15, RPL10A, EEF1B2, RPS13, RPS26, RPL27, UBA52, HSP90AA1, RPL24, EIF4A1, HSP90AB1, HSPD1, RPL35A, RPL18, RPL9, RPS10, RPS7, RACK1, RPSA, RPL11, COX4I1, PPIA, ENO1, RPS14, RPS9, TUBB, CFL1, SLC25A5, RPL12, RPL5, RPL21, RPL34, RPL14, SLC25A3, ATP5F1B, RAN
37	ACTG1, RPL15, RPL10A, EEF1B2, RPS13, RPS26, RPL27, UBA52, FAU, RPL35A, RPL18, RPS5, RACK1, RPS10, RPS7, RPSA, RPL11, RPL24, RPL9, RPL12, RPS14, RPL19, RPL21, RPL23A, RPL14, CHCHD2, HSPA8, PPIA, EIF4A1, RPS9, TUBB, SLC25A5, ENO1, RAN, HSPD1, RPS25, RPL29
37	ACTG1, RPL15, RPL10A, EEF1B2, RPS13, RPS26, RPL27, UBA52, FAU, RPL35A, RPL18, RPS5, RACK1, RPS10, RPS7, RPSA, RPL11, RPL24, RPL9, RPL12, RPS14, RPL19, RPL21, RPL23A, RPL14, CHCHD2, HSPA8, PPIA, EIF4A1, RPS9, TUBB, SLC25A5, ENO1, RAN, HSPD1, RPS25, CFL1
37	ACTG1, RPL15, RPL10A, EEF1B2, RPS13, RPS26, RPL27, UBA52, FAU, RPL35A, RPL18, RPS5, RACK1, RPS10, RPS7, RPSA, RPL11, RPL24, RPL9, RPL12, RPS14, RPL19, RPL21, RPL23A, RPL14, CHCHD2, HSPA8, PPIA, EIF4A1, RPS9, TUBB, SLC25A5, ENO1, RAN, HSPD1, ATP5F1B, RPL29
37	ACTG1, RPL15, RPL10A, EEF1B2, RPS13, RPS26, RPL27, UBA52, FAU, RPL35A, RPL18, RPS5, RACK1, RPS10, RPS7, RPSA, RPL11, RPL24, RPL9, RPL12, RPS14, RPL19, TPI1, EIF4A1, RPS9, SLC25A5, HSPA8, PPIA, TUBB, ENO1, RAN, ATP5F1B, HSPD1, RPL29, HSP90AB1, PKM, YBX1
37	ACTG1, RPL15, RPL10A, EEF1B2, RPS13, RPS26, RPL27, UBA52, FAU, RPL35A, RPL18, RPS5, RACK1, RPS10, RPS7, RPSA, RPL11, RPL24, RPL9, RPL12, RPS14, RPL19, TPI1, EIF4A1, RPS9, SLC25A5, HSPA8, PPIA, TUBB, ENO1, RPL8, RPLP0, HSPD1, ATP5F1B, CHCHD2, RPL29, RPS16
37	ACTG1, RPL15, RPL10A, EEF1B2, RPS13, RPS26, RPL27, UBA52, FAU, RPL35A, RPL18, RPS5, RACK1, RPS10, RPS7, RPSA, RPL11, RPL24, RPL9, RPL12, RPS14, RPL19, TPI1, EIF4A1, RPS9, SLC25A5, HSPA8, PPIA, TUBB, ENO1, RPL8, RPLP0, HSPD1, ATP5F1B, CHCHD2, CFL1, SLC25A3
37	ACTG1, RPL15, RPL10A, EEF1B2, RPS13, RPS26, RPL27, UBA52, FAU, RPL35A, RPL18, RPS5, RACK1, RPS10, RPS7, RPSA, RPL11, RPL24, RPL9, RPL12, RPS14, RPL19, TPI1, EIF4A1, RPS9, SLC25A5, HSPA8, PPIA, TUBB, ENO1, RPL8, RPLP0, HSPD1, ATP5F1B, CHCHD2, CFL1, RPS16
37	ACTG1, RPL15, RPL10A, EEF1B2, RPS13, RPS26, RPL27, UBA52, FAU, RPL35A, RPL18, RPS5, RACK1, RPS10, RPS7, RPSA, RPL11, RPL24, RPL9, RPL12, RPS14, RPL19, TPI1, EIF4A1, RPS9, SLC25A5, HSPA8, PPIA, TUBB, ENO1, RPL8, RPLP0, RPL18A, ATP5F1B, SLC25A3, CFL1, CHCHD2
37	ACTG1, RPL15, RPL10A, EEF1B2, RPS13, RPS26, RPL27, UBA52, FAU, RPL35A, RPL18, RPS5, RACK1, RPS10, RPS7, RPSA, RPL11, RPL24, RPL9, RPL12, RPS14, RPL19, TPI1, EIF4A1, RPS9, SLC25A5, EEF1D, RPL8, RPLP0, RPS3, PKM, HSP90AB1, YBX1, RPL36, RPS11, RPS16, HSPD1
37	ACTG1, RPL15, RPL10A, EEF1B2, RPS13, RPS26, RPL27, UBA52, FAU, RPL35A, RPL18, RPS5, RACK1, RPS10, RPS7, RPSA, RPL11, RPL24, RPL9, RPL12, RPS14, COX4I1, EIF4A1, RPS9, SLC25A5, RPL21, RPL14, CHCHD2, TUBB, CFL1, PPIA, RPL36, RPL8, RPS25, RPS27, RPS15, RPL35
37	ACTG1, RPL15, RPL10A, EEF1B2, RPS13, RPS26, RPL27, UBA52, FAU, RPL35A, RPL18, RPS5, RACK1, RPS10, RPS7, RPSA, RPL11, RPL24, RPL9, RPL12, RPS14, COX4I1, EIF4A1, RPS9, SLC25A5, RPL21, RPL14, CHCHD2, TUBB, CFL1, PPIA, ENO1, RPL8, RPS27, RPS25, RPS15, RPL35
37	ACTG1, RPL15, RPL10A, EEF1B2, RPS13, RPS26, RPL27, UBA52, FAU, RPL35A, RPL18, RPS5, RACK1, RPS10, RPS7, RPSA, RPL11, RPL24, RPL9, EIF3L, RPL19, RPL21, RPL23A, RPL34, RPL5, RPL6, EIF4A1, RPS4X, YBX1, SLC25A5, HSP90AB1, RPL14, NACA, ENO1, HSPD1, RAN, RPS25
37	ACTG1, RPL15, RPL10A, EEF1B2, RPS13, RPS26, RPL27, UBA52, FAU, RPL35A, RPL18, RPS5, RACK1, RPS10, RPS7, RPSA, RPL11, RPL24, RPL9, EIF3L, RPL19, RPL21, RPL23A, RPL34, RPL5, RPL6, EIF4A1, RPS4X, YBX1, SLC25A5, HSP90AB1, RPL14, NACA, ENO1, HSPD1, RAN, SLC25A3
37	ACTG1, RPL15, RPL10A, EEF1B2, RPS13, RPS26, RPL27, UBA52, FAU, RPL35A, RPL18, RPS5, RACK1, RPS10, RPS7, RPSA, TKT, EIF4A1, RPS9, TUBB, RPL14, RPL19, HSPA8, SLC25A5, PPIA, RPS14, RPL12, RPL5, PKM, YBX1, HSP90AB1, RAN, ENO1, ATP5F1B, HSPD1, SLC25A3, CFL1
37	EEF1D, RPL10A, RPL11, EEF1B2, RPL24, RPS7, RPL9, RPL14, RPL15, RPS13, RPS26, RPSA, RPL27, RPL21, RPL34, RPL35A, RPL5, RPL23A, RPL30, RPS15A, RPS20, RPL12, PFDN5, RPS25, EIF4A1, UBA52, RPL7, RPS3A, RPL31, RPS14, RPL23, RPS27, RPS3, RPS10, FAU, RPL38, RPL35
37	EIF4B, HSP90AB1, HSPA8, EEF1B2, RPL10A, RPL24, RPL11, RPL9, RPL14, RPS13, RPS7, RPL35A, RPL5, RPL21, RPL23A, RPL27, RPL34, RPL6, RPS4X, RACK1, RPSA, RPL15, RPS26, RPL18, RPL19, RPL4, RPL7A, RPS10, RPS8, RPS9, RPL10, SLC25A3, EIF4A1, YBX1, EIF3L, HSPD1, RPS5
37	EIF4B, HSP90AB1, HSPA8, EEF1B2, RPL10A, RPL24, RPL11, RPL9, RPL14, RPS13, RPS7, RPL35A, RPL5, RPL21, RPL23A, RPL27, RPL34, RPL6, RPS4X, RACK1, RPSA, RPL15, RPS26, RPL18, RPL19, RPL4, RPL7A, RPS10, RPS8, RPS9, RPL10, SLC25A3, EIF4A1, YBX1, EIF3L, HSPD1, HSP90AA1
37	EIF4B, HSP90AB1, HSPA8, EEF1B2, RPL10A, RPL24, RPL11, RPL9, RPL14, RPS13, RPS7, RPL35A, RPL5, RPL21, RPL23A, RPL27, RPL34, RPL6, RPS4X, RACK1, RPSA, RPL15, RPS26, RPL18, RPL19, RPL4, RPL7A, RPS10, RPS8, RPS9, RPL10, SLC25A3, EIF4A1, YBX1, EIF3L, RPL18A, RPS5
37	EIF4B, HSP90AB1, HSPA8, EEF1B2, RPL10A, RPL24, RPL11, RPL9, RPL14, RPS13, RPS7, RPL35A, RPL5, RPL21, RPL23A, RPL27, RPL34, RPL6, RPS4X, RACK1, RPSA, EIF3E, RPL4, RPS25, NAP1L1, HSP90AA1, EIF4A1, RPL7, RPS20, RPS23, RPS24, RPS3A, RPL30, RPL31, RPS6, RPS15A, HSPD1
37	EIF4B, HSP90AB1, HSPA8, EEF1B2, RPL10A, RPL24, RPL11, RPL9, RPL14, RPS13, RPS7, RPL35A, RPL5, RPL21, RPL23A, RPL27, RPL34, RPL6, RPS4X, RACK1, RPSA, EIF3E, RPL4, RPS25, NAP1L1, HSP90AA1, EIF4A1, RPL7, RPS20, RPS23, RPS24, RPS3A, RPL30, RPL31, RPS6, RPS15A, RPL38
37	NPM1, RPL24, EEF1B2, NACA, HSPD1, EIF4A1, HSP90AA1, RPS13, RPL35A, RPL5, RPL9, RPS25, RPS7, RPL10A, RPL11, RPL14, RPL21, RPL23A, RPL27, RPL34, RPL6, RPS4X, RPL30, PPIA, RPS15A, RPS20, RPL7, RPS23, RPS3A, RPS6, RPL4, RPL7A, RPL12, RPS21, RPL23, RPS10, ENO1
37	RACK1, RPL10A, EEF1B2, RPS13, RPSA, RPL24, RPL11, RPL27, RPL9, RPL15, RPS26, RPL14, RPS7, NAP1L1, UBA52, RPL21, RPL34, RPL5, RPL6, HSP90AA1, RPL23A, RPL35A, RPS4X, HSPD1, RPS25, EIF4A1, HSP90AB1, NACA, YBX1, RAN, ENO1, RPS20, CFL1, RPL30, RPL12, RPS15A, PPIA
37	RACK1, RPL10A, EEF1B2, RPS13, RPSA, RPL24, RPL11, RPL27, RPL9, RPL15, RPS26, RPL14, RPS7, NAP1L1, UBA52, RPL21, RPL34, RPL5, RPL6, HSP90AA1, RPL23A, RPL35A, RPS4X, HSPD1, SLC25A3, ENO1, EIF4A1, HSP90AB1, HSPA8, TUBB, YBX1, RPL7A, RPL4, RPS3A, CFL1, RPL12, PPIA
37	RACK1, RPL10A, EEF1B2, RPS13, RPSA, RPL24, RPL11, RPL27, RPL9, EIF3E, RPL14, RPL21, RPL34, RPL5, RPL6, RPS7, RPL23A, RPL35A, RPS4X, UBA52, HSP90AA1, HSPD1, NACA, RPS25, EIF4A1, HSP90AB1, RPL30, PPIA, RPS20, RPS15A, RPL7, RPS23, RPS3A, RPL4, RPS6, ENO1, NAP1L1
37	RACK1, RPL10A, EEF1B2, RPS13, RPSA, RPL24, RPL11, RPL27, RPL9, EIF3E, RPL14, RPL21, RPL34, RPL5, RPL6, RPS7, RPL23A, RPL35A, RPS4X, UBA52, HSP90AA1, HSPD1, NACA, RPS25, RPS27A, RPL7, RPS20, RPS23, RPS24, RPS3A, RPL4, RPL30, RPL31, RPS6, PPIA, RPS15A, NAP1L1
37	RACK1, RPL10A, EEF1B2, RPS13, RPSA, RPL24, RPL11, RPL27, RPL9, EIF3E, RPL14, RPL21, RPL34, RPL5, RPL6, RPS7, RPL23A, RPL35A, RPS4X, UBA52, HSP90AA1, HSPD1, HSPA8, EIF4A1, HSP90AB1, RPS25, RPL30, PPIA, RPS20, RPS15A, RPL7, RPS23, RPS3A, RPL4, RPS6, ENO1, NAP1L1
37	RACK1, RPL10A, EEF1B2, RPS13, RPSA, RPL24, RPL11, RPL27, RPL9, EIF3E, RPL14, RPL21, RPL34, RPL5, RPL6, RPS7, RPL23A, RPL35A, RPS4X, UBA52, HSP90AA1, RPL38, RPL30, PPIA, RPS15A, RPS20, RPS25, RPL31, RPL7, RPS23, RPS24, RPS3A, RPS6, RPL4, NACA, NAP1L1, RPS27A
37	RPL11, RPL24, RPL10A, EEF1B2, RPL9, RPS13, RPS7, RPL14, RPL35A, RPL5, RPL21, RPL27, RPL34, RPL23A, PFDN5, UBA52, RPL15, RPS26, PPIA, RPL12, RPL30, RPS15A, RPS20, RPS10, RPS14, RPS25, NACA, RPSA, RPS27, RPS3, RPL7, RPS3A, RPL23, HSP90AA1, HSPD1, EIF4A1, RPL31
37	RPL11, RPL24, RPL10A, EEF1B2, RPL9, RPS13, RPS7, RPL14, RPL35A, RPL5, RPL21, RPL27, RPL34, RPL23A, PFDN5, UBA52, RPL15, RPS26, PPIA, RPL12, RPL30, RPS15A, RPS20, RPS10, RPS14, RPS25, NACA, RPSA, RPS27, RPS3, RPL7, RPS3A, RPL23, HSP90AA1, HSPD1, EIF4A1, ENO1
37	RPL11, RPL24, RPL10A, EEF1B2, RPL9, RPS13, RPS7, RPL14, RPL35A, RPL5, RPL21, RPL27, RPL34, RPL23A, PFDN5, UBA52, RPL15, RPS26, PPIA, RPL12, RPL30, RPS15A, RPS20, RPS10, RPS14, RPS25, NACA, RPSA, RPS27, RPS3, RPL7, RPS3A, RPL23, HSP90AA1, HSPD1, RPS27A, RPL31
37	RPL11, RPL24, RPL10A, EEF1B2, RPL9, RPS13, RPS7, RPL14, RPL35A, RPL5, RPL21, RPL27, RPL34, RPL23A, PFDN5, UBA52, RPL15, RPS26, PPIA, RPL12, RPL30, RPS15A, RPS20, RPS10, RPS14, RPS25, NACA, RPSA, RPS27, RPS3, RPL7, RPS3A, RPL23, HSP90AA1, RPL38, RPL31, EIF4A1
37	RPL11, RPL24, RPL10A, EEF1B2, RPL9, RPS13, RPS7, RPL14, RPL35A, RPL5, RPL21, RPL27, RPL34, RPL23A, PFDN5, UBA52, RPL15, RPS26, PPIA, RPL12, RPL30, RPS15A, RPS20, RPS10, RPS14, RPS25, NACA, RPSA, RPS27, RPS3, RPL7, RPS3A, RPL23, HSP90AA1, RPL38, RPL31, RPS27A
37	RPL11, RPL24, RPL10A, EEF1B2, RPL9, RPS13, RPS7, RPL14, RPL35A, RPL5, RPL21, RPL27, RPL34, RPL23A, PFDN5, UBA52, RPL15, RPS26, PPIA, RPL12, RPL30, RPS15A, RPS20, RPS10, RPS14, RPS25, NACA, RPSA, RPS27, RPS3, RPL7, RPS3A, RPL23, FAU, EIF4A1, HSPD1, RPL31
37	RPL11, RPL24, RPL10A, EEF1B2, RPL9, RPS13, RPS7, RPL14, RPL35A, RPL5, RPL21, RPL27, RPL34, RPL23A, PFDN5, UBA52, RPL15, RPS26, PPIA, RPL12, RPL30, RPS15A, RPS20, RPS10, RPS14, RPS25, NACA, RPSA, RPS27, RPS3, RPL7, RPS3A, RPL23, FAU, EIF4A1, HSPD1, ENO1
37	RPL11, RPL24, RPL10A, EEF1B2, RPL9, RPS13, RPS7, RPL14, RPL35A, RPL5, RPL21, RPL27, RPL34, RPL23A, PFDN5, UBA52, RPL15, RPS26, PPIA, RPL12, RPL30, RPS15A, RPS20, RPS10, RPS14, RPS25, NACA, RPSA, RPS27, RPS3, RPL7, RPS3A, RPL23, FAU, EIF4A1, RPL38, RPL31
37	RPL11, RPL24, RPL10A, EEF1B2, RPL9, RPS13, RPS7, RPL14, RPL35A, RPL5, RPL21, RPL27, RPL34, RPL23A, PFDN5, UBA52, RPL15, RPS26, PPIA, RPL12, RPL30, RPS15A, RPS20, RPS10, RPS14, RPS25, NACA, RPSA, RPS27, RPS3, RPL7, RPS3A, CFL1, EIF4A1, ENO1, HSPD1, HSP90AA1
37	RPL11, RPL24, RPL10A, EEF1B2, RPL9, RPS13, RPS7, RPL14, RPL35A, RPL5, RPL21, RPL27, RPL34, RPL23A, PFDN5, UBA52, RPL15, RPS26, PPIA, RPL12, RPL30, RPS15A, RPS20, RPS10, RPS14, RPS25, NACA, RPSA, RPS27, RPS3, RPL7, RPS3A, CFL1, EIF4A1, ENO1, HSPD1, FAU
37	RPL11, RPL24, RPL10A, EEF1B2, RPL9, RPS13, RPS7, RPL14, RPL35A, RPL5, RPL21, RPL27, RPL34, RPL23A, PFDN5, UBA52, RPL15, RPS26, PPIA, RPL12, RPL30, RPS15A, RPS20, RPS10, RPS14, RPS25, RPL35, RPS27, RPS3, RPSA, RPL7, RPS3A, RPL23, EIF4A1, FAU, RPL31, RPL38
37	RPL11, RPL24, RPL10A, EEF1B2, RPL9, RPS13, RPS7, RPL14, RPL35A, RPL5, RPL21, RPL27, RPL34, RPL23A, RPL6, RPS4X, RPL26, RPL23, RPL30, RPL31, RPL38, RPL7, RPS14, RPS15A, RPS20, RPS23, RPS24, RPS25, RPS27, RPS27A, RPS3, RPS3A, RPS6, RPS8, EIF3E, NACA, RPL22
37	RPL11, RPL24, RPL10A, EEF1B2, RPL9, RPS13, RPS7, RPL14, RPL35A, RPL5, RPL21, RPL27, RPL34, RPL23A, RPL6, RPS4X, RPL26, RPL23, RPL30, RPL31, RPL38, RPL7, RPS14, RPS15A, RPS20, RPS23, RPS24, RPS25, RPS27, RPS27A, RPS3, RPS3A, RPS6, RPS8, EIF3E, NACA, RPL4
37	RPL11, RPL24, RPL10A, EEF1B2, RPL9, RPS13, RPS7, RPL14, RPL35A, RPL5, RPL21, RPL27, RPL34, RPL23A, RPL6, RPS4X, RPL26, RPL23, RPL30, RPL31, RPL38, RPL7, RPS14, RPS15A, RPS20, RPS23, RPS24, RPS25, RPS27, RPS27A, RPS3, RPS3A, RPS6, RPS8, EIF3E, RPS29, RPL22
37	RPL11, RPL24, RPL10A, EEF1B2, RPL9, RPS13, RPS7, RPL14, RPL35A, RPL5, RPL21, RPL27, RPL34, RPL23A, RPL6, RPS4X, RPL26, RPL23, RPL30, RPL31, RPL38, RPL7, RPS14, RPS15A, RPS20, RPS23, RPS24, RPS25, RPS27, RPS27A, RPS3, RPS3A, RPS6, RPS8, EIF3E, RPS29, RPL4
37	RPL11, RPL24, RPL10A, EEF1B2, RPL9, RPS13, RPS7, RPL14, RPL35A, RPL5, RPL21, RPL27, RPL34, RPL23A, RPL6, RPS4X, RPL22, RPL30, PPIA, RPL38, RPS14, RPS15A, RPS20, RPS25, EIF3E, RPS29, RPL7, RPS23, RPS24, RPL23, RPS27, RPS27A, RPS3, RPS3A, RPL31, RPS6, RPS8
36	ACTB, RPL15, ACTG1, RPS26, RPS9, RACK1, RPL10A, RPS7, RPSA, FAU, RPL12, RPL18, RPL18A, RPL27, RPL35A, RPL8, RPLP0, UBA52, RPS11, RPS15, RPS16, PCBP2, EIF4A1, TUBB, CFL1, PKM, YBX1, RPL14, RPL7A, RPL27A, RPS13, HSP90AB1, HSPA8, SLC25A5, ENO1, ATP5F1B
36	ACTG1, RPL15, RPL10A, PFN1, PKM, RPS26, EIF4A1, TUBB, CFL1, RPL27, UBA52, FAU, RPL35A, YBX1, RPL18, RPS7, RPS9, RACK1, RPSA, RPL12, RPL19, RPS10, RPS14, RPS5, RPL18A, RPL8, RPLP0, RPS11, RPS15, RPS16, TKT, RPL3, RPL10, RPL14, RPL28, RPL36
36	ACTG1, RPL15, RPL10A, EEF1B2, RPS13, RPS26, RPL27, UBA52, EIF4G2, RPL24, HSPD1, ENO1, EIF4A1, TUBB, HSP90AB1, HSPA8, YBX1, RPL9, RACK1, RPSA, RPL11, RPL18, RPS9, RPS7, RPL5, RPL6, RPL21, RPL34, RPL14, ATP5F1B, SLC25A3, SLC25A5, RAN, HSP90AA1, CFL1, PKM
36	ACTG1, RPL15, RPL10A, EEF1B2, RPS13, RPS26, RPL27, UBA52, HSP90AA1, RPL24, EIF4A1, HSP90AB1, HSPD1, RPL35A, RPL18, RPL9, RPS10, RPS7, RACK1, RPSA, RPL11, RPL19, YBX1, RPL21, RPL23A, RPL34, RPL5, RPL6, RPS4X, RPL14, NACA, EIF3L, ENO1, SLC25A5, RAN, RPS25
36	ACTG1, RPL15, RPL10A, EEF1B2, RPS13, RPS26, RPL27, UBA52, HSP90AA1, RPL24, EIF4A1, HSP90AB1, HSPD1, RPL35A, RPL18, RPL9, RPS10, RPS7, RACK1, RPSA, RPL11, RPL19, YBX1, RPL21, RPL23A, RPL34, RPL5, RPL6, RPS4X, RPL14, NACA, EIF3L, ENO1, SLC25A5, RAN, SLC25A3
36	ACTG1, RPL15, RPL10A, EEF1B2, RPS13, RPS26, RPL27, UBA52, FAU, RPL35A, RPL18, RPS5, RACK1, RPS10, RPS7, RPSA, RPL11, RPL24, RPL9, RPL12, RPS14, RPL19, TPI1, EIF4A1, RPS9, SLC25A5, HSPA8, PPIA, TUBB, RPL36, RPL8, RPLP0, RPS16, HSPD1, CHCHD2, RPL29
36	ACTG1, RPL15, RPL10A, EEF1B2, RPS13, RPS26, RPL27, UBA52, FAU, RPL35A, RPL18, RPS5, RACK1, RPS10, RPS7, RPSA, RPL11, RPL24, RPL9, RPL12, RPS14, RPL19, TPI1, EIF4A1, RPS9, SLC25A5, HSPA8, PPIA, TUBB, RPL36, RPL8, RPLP0, RPS16, HSPD1, CHCHD2, CFL1
36	ACTG1, RPL15, RPL10A, EEF1B2, RPS13, RPS26, RPL27, UBA52, FAU, RPL35A, RPL18, RPS5, RACK1, RPS10, RPS7, RPSA, RPL11, RPL24, RPL9, RPL12, RPS14, RPL19, TPI1, EIF4A1, RPS9, SLC25A5, HSPA8, PPIA, TUBB, ENO1, RAN, ATP5F1B, HSPD1, SLC25A3, CFL1, CHCHD2
36	ACTG1, RPL15, RPL10A, EEF1B2, RPS13, RPS26, RPL27, UBA52, FAU, RPL35A, RPL18, RPS5, RACK1, RPS10, RPS7, RPSA, RPL11, RPL24, RPL9, RPL12, RPS14, COX4I1, EIF4A1, RPS9, SLC25A5, RPL21, RPL14, CHCHD2, TUBB, CFL1, PPIA, RPL36, RPL8, RPS25, RPS27, HSPD1
36	ACTG1, RPL15, RPL10A, EEF1B2, RPS13, RPS26, RPL27, UBA52, FAU, RPL35A, RPL18, RPS5, RACK1, RPS10, RPS7, RPSA, RPL11, RPL24, RPL9, RPL12, RPS14, COX4I1, EIF4A1, RPS9, SLC25A5, RPL21, RPL14, CHCHD2, TUBB, CFL1, PPIA, ENO1, RAN, HSPD1, SLC25A3, ATP5F1B
36	ACTG1, RPL15, RPL10A, EEF1B2, RPS13, RPS26, RPL27, UBA52, FAU, RPL35A, RPL18, RPS5, RACK1, RPS10, RPS7, RPSA, RPL11, RPL24, RPL9, RPL12, RPS14, COX4I1, EIF4A1, RPS9, SLC25A5, RPL21, RPL14, CHCHD2, TUBB, CFL1, PPIA, ENO1, RPL8, RPS27, RPS25, HSPD1
36	ACTG1, RPL15, RPL10A, EEF1B2, RPS13, RPS26, RPL27, UBA52, FAU, RPL35A, RPL18, RPS5, RACK1, RPS10, RPS7, RPSA, RPL11, RPL24, RPL9, RPL12, RPS14, COX4I1, EIF4A1, RPS9, SLC25A5, RPL21, RPL14, CHCHD2, TUBB, CFL1, PPIA, ENO1, RPL8, RPS27, ATP5F1B, HSPD1
36	ACTG1, RPL15, RPL10A, EEF1B2, RPS13, RPS26, RPL27, UBA52, FAU, RPL35A, RPL18, RPS5, RACK1, RPS10, RPS7, RPSA, RPL11, RPL24, RPL9, RPL12, RPS14, COX4I1, EIF4A1, RPS9, SLC25A5, RPL21, RPL14, CHCHD2, TUBB, CFL1, PPIA, ENO1, RPL8, RPS27, ATP5F1B, RPS15
36	ACTG1, RPL15, RPL10A, EEF1B2, RPS13, RPS26, RPL27, UBA52, FAU, RPL35A, RPL18, RPS5, RACK1, RPS10, RPS7, RPSA, RPL11, RPL24, RPL9, RPL12, RPS14, COX4I1, EIF4A1, RPS9, SLC25A5, RPL21, RPL14, CHCHD2, TUBB, CFL1, PPIA, ENO1, RPL8, SLC25A3, HSPD1, ATP5F1B
36	ACTG1, RPL15, RPL10A, EEF1B2, RPS13, RPS26, RPL27, UBA52, FAU, RPL35A, RPL18, RPS5, RACK1, RPS10, RPS7, RPSA, RPL11, RPL24, RPL9, RPL12, RPS14, COX4I1, EIF4A1, RPS9, SLC25A5, TPI1, RPL8, TUBB, CFL1, PPIA, ENO1, ATP5F1B, SLC25A3, HSPD1, HSP90AB1, RPS3
36	ACTG1, RPL15, RPL10A, EEF1B2, RPS13, RPS26, RPL27, UBA52, FAU, RPL35A, RPL18, RPS5, RACK1, RPS10, RPS7, RPSA, TKT, EIF4A1, RPS9, TUBB, RPL14, RPL19, HSPA8, SLC25A5, PPIA, RPS14, RPL12, RPL5, PKM, YBX1, HSP90AB1, RAN, ENO1, ATP5F1B, HSPD1, RPL29
36	ACTG1, RPL15, RPL10A, EEF1B2, RPS13, RPS26, RPL27, UBA52, FAU, RPL35A, RPL18, RPS5, RACK1, RPS10, RPS7, RPSA, TKT, EIF4A1, RPS9, TUBB, RPL14, RPL19, HSPA8, SLC25A5, PPIA, RPS14, RPL12, CHCHD2, ENO1, ATP5F1B, RPL8, RPLP0, RPL18A, RPL29, RPS15, RPS16
36	ACTG1, RPL15, RPL10A, EEF1B2, RPS13, RPS26, RPL27, UBA52, FAU, RPL35A, RPL18, RPS5, RACK1, RPS10, RPS7, RPSA, TKT, EIF4A1, RPS9, TUBB, RPL14, RPL19, HSPA8, SLC25A5, PPIA, RPS14, RPL12, CHCHD2, ENO1, ATP5F1B, RPL8, RPLP0, RPL18A, CFL1, RPS15, RPS16
36	EEF1D, RPL10A, RPL11, EEF1B2, RPL24, RPS7, RPL9, RPL14, RPL15, RPS13, RPS26, RPSA, RPL27, RPL21, RPL34, RPL35A, RPL5, RPL23A, RPL30, RPS15A, RPS20, RPL12, PFDN5, RPS25, EIF4A1, UBA52, RPL7, RPS3A, RPL31, RPS14, RPL23, RPS27, RPS3, RPS10, FAU, HSPD1
36	NPM1, RPL24, EEF1B2, NACA, HSPD1, EIF4A1, HSP90AA1, RPS13, RPL35A, RPL5, RPL9, RPS25, RPS7, RPL10A, RPL11, RPL14, RPL21, RPL23A, RPL27, RPL34, RPL6, RPS4X, RPL30, PPIA, RPS15A, RPS20, RPL7, RPS23, RPS3A, RPS6, RPL4, RPL7A, RPL12, NAP1L1, RPL31, RPS24
36	NPM1, RPL24, EEF1B2, NACA, HSPD1, RPS27A, RPL21, RPL23A, RPL27, RPL30, RPL31, RPL34, PPIA, RPL35A, RPL4, RPL5, RPL6, RPL7, RPL9, RPS13, RPS15A, RPS20, RPS23, RPS24, RPS25, HSP90AA1, RPS3A, RPS4X, RPS6, RPL10A, RPL11, RPS7, RPL14, RPL7A, RPL12, NAP1L1
36	NPM1, RPL24, EEF1B2, NACA, RPL38, RPL21, RPL23A, RPL27, RPL30, RPL34, PPIA, RPL35A, RPL5, RPL6, RPL9, RPS13, RPS15A, RPS20, RPS25, RPS4X, RPS7, RPL10A, RPL11, RPL14, RPL31, RPL7, RPS23, RPS24, RPS3A, RPS6, RPL12, RPL7A, NAP1L1, HSP90AA1, RPL4, EIF4A1
36	NPM1, RPL24, EEF1B2, NACA, RPL38, RPL21, RPL23A, RPL27, RPL30, RPL34, PPIA, RPL35A, RPL5, RPL6, RPL9, RPS13, RPS15A, RPS20, RPS25, RPS4X, RPS7, RPL10A, RPL11, RPL14, RPL31, RPL7, RPS23, RPS24, RPS3A, RPS6, RPL12, RPL7A, NAP1L1, HSP90AA1, RPL4, RPS27A
36	RACK1, RPL10A, EEF1B2, RPS13, RPSA, RPL24, RPL11, RPL27, RPL9, RPL15, RPS26, RPL14, RPS7, NAP1L1, UBA52, RPL21, RPL34, RPL5, RPL6, HSP90AA1, RPL23A, RPL35A, RPS4X, HSPD1, SLC25A3, ENO1, EIF4A1, HSP90AB1, NACA, YBX1, RPL7A, RPL4, RPS3A, CFL1, RPL12, PPIA
36	RACK1, RPL10A, EEF1B2, RPS13, RPSA, RPL24, RPL11, RPL27, RPL9, RPL15, RPS26, RPL14, RPS7, NAP1L1, UBA52, RPL21, RPL34, RPL5, RPL6, HSP90AA1, RPL23A, RPL35A, RPS4X, RPL38, RPL30, PPIA, RPS15A, RPS20, RPS25, RPL12, NACA, RAN, EIF4A1, CFL1, HSP90AB1, YBX1
36	RACK1, RPL10A, EEF1B2, RPS13, RPSA, RPL24, RPL11, RPL27, RPL9, RPL15, RPS26, RPL14, RPS7, NAP1L1, UBA52, RPL21, RPL34, RPL5, RPL6, HSP90AA1, RPL23A, RPL35A, RPS4X, RPL38, RPL30, PPIA, RPS15A, RPS20, RPS25, RPL12, HSPA8, EIF4A1, YBX1, HSP90AB1, RAN, CFL1
36	RPL11, RPL24, RPL10A, EEF1B2, RPL9, RPS13, RPS7, RPL14, RPL35A, RPL5, RPL21, RPL27, RPL34, RPL23A, PFDN5, UBA52, RPL15, RPS26, PPIA, RPL12, RPL30, RPS15A, RPS20, RPS10, RPS14, RPS25, NACA, RPSA, RPS27, RPS3, SLC25A5, ENO1, HSPD1, EIF4A1, CFL1, HSP90AA1
36	RPL11, RPL24, RPL10A, EEF1B2, RPL9, RPS13, RPS7, RPL14, RPL35A, RPL5, RPL21, RPL27, RPL34, RPL23A, PFDN5, UBA52, RPL15, RPS26, PPIA, RPL12, RPL30, RPS15A, RPS20, RPS10, RPS14, RPS25, NACA, RPSA, RPS27, RPS3, SLC25A5, ENO1, HSPD1, EIF4A1, CFL1, FAU
36	RPL11, RPL24, RPL10A, EEF1B2, RPL9, RPS13, RPS7, RPL14, RPL35A, RPL5, RPL21, RPL27, RPL34, RPL23A, PFDN5, UBA52, RPL15, RPS26, PPIA, RPL12, RPL30, RPS15A, RPS20, RPS10, RPS14, RPS25, NACA, RPSA, RPS27, RPS3, RPL7, RPS3A, CFL1, EIF4A1, RPL38, HSP90AA1
36	RPL11, RPL24, RPL10A, EEF1B2, RPL9, RPS13, RPS7, RPL14, RPL35A, RPL5, RPL21, RPL27, RPL34, RPL23A, PFDN5, UBA52, RPL15, RPS26, PPIA, RPL12, RPL30, RPS15A, RPS20, RPS10, RPS14, RPS25, NACA, RPSA, RPS27, RPS3, RPL7, RPS3A, CFL1, EIF4A1, RPL38, FAU
36	RPL11, RPL24, RPL10A, EEF1B2, RPL9, RPS13, RPS7, RPL14, RPL35A, RPL5, RPL21, RPL27, RPL34, RPL23A, PFDN5, UBA52, RPL15, RPS26, PPIA, RPL12, RPL30, RPS15A, RPS20, RPS10, RPS14, RPS25, NACA, RPL22, RPL38, RPL7, RPL23, RPS27, RPS3A, RPS27A, RPL31, RPS3
36	RPL11, RPL24, RPL10A, EEF1B2, RPL9, RPS13, RPS7, RPL14, RPL35A, RPL5, RPL21, RPL27, RPL34, RPL23A, PFDN5, UBA52, RPL15, RPS26, PPIA, RPL12, RPL30, RPS15A, RPS20, RPS10, RPS14, RPS25, RPL35, RPS27, RPS3, RPSA, RPL7, RPS3A, RPL23, EIF4A1, FAU, ENO1
36	RPL11, RPL24, RPL10A, EEF1B2, RPL9, RPS13, RPS7, RPL14, RPL35A, RPL5, RPL21, RPL27, RPL34, RPL23A, PFDN5, UBA52, RPL15, RPS26, PPIA, RPL12, RPL30, RPS15A, RPS20, RPS10, RPS14, RPS25, RPL35, RPS27, RPS3, RPSA, RPL7, RPS3A, RPL23, RPS27A, RPL31, RPL38
36	RPL11, RPL24, RPL10A, EEF1B2, RPL9, RPS13, RPS7, RPL14, RPL35A, RPL5, RPL21, RPL27, RPL34, RPL23A, PFDN5, UBA52, RPL15, RPS26, PPIA, RPL12, RPL30, RPS15A, RPS20, RPS10, RPS14, RPS25, RPL35, RPS27, RPS3, RPSA, RPL7, RPS3A, CFL1, EIF4A1, FAU, RPL38
36	RPL11, RPL24, RPL10A, EEF1B2, RPL9, RPS13, RPS7, RPL14, RPL35A, RPL5, RPL21, RPL27, RPL34, RPL23A, PFDN5, UBA52, RPL15, RPS26, PPIA, RPL12, RPL30, RPS15A, RPS20, RPS10, RPS14, RPS25, RPL35, RPS27, RPS3, RPSA, RPL7, RPS3A, CFL1, EIF4A1, FAU, ENO1
36	RPL11, RPL24, RPL10A, EEF1B2, RPL9, RPS13, RPS7, RPL14, RPL35A, RPL5, RPL21, RPL27, RPL34, RPL23A, PFDN5, UBA52, RPL15, RPS26, PPIA, RPL12, RPL30, RPS15A, RPS20, RPS10, RPS14, RPS25, RPL35, RPS27, RPS3, RPL22, RPL7, RPL23, RPS3A, RPS27A, RPL31, RPL38
35	ACTB, RPL15, ACTG1, RPS26, RPS9, RACK1, RPL10A, RPS7, RPSA, FAU, RPL12, RPL18, RPL18A, RPL27, RPL35A, RPL8, RPLP0, UBA52, RPS11, RPS15, RPS16, PCBP2, EIF4A1, TUBB, CFL1, PKM, YBX1, RPL14, RPL7A, RPL27A, RPS13, HSP90AB1, HSPA8, RPLP2, RPL36
35	ACTB, RPL15, ACTG1, RPS26, RPS9, RACK1, RPL10A, RPS7, RPSA, FAU, RPL12, RPL18, RPL18A, RPL27, RPL35A, RPL8, RPLP0, UBA52, RPS11, RPS15, RPS16, PCBP2, EIF4A1, TUBB, CFL1, PKM, YBX1, RPL14, RPL7A, RPL27A, RPS13, HSP90AB1, HSPA8, SLC25A5, RPL36
35	ACTB, RPL15, ACTG1, RPS26, RPS9, RACK1, RPL10A, RPS7, RPSA, FAU, RPL12, RPL18, RPL18A, RPL27, RPL35A, RPL8, RPLP0, UBA52, RPS11, RPS15, RPS16, PCBP2, EIF4A1, TUBB, CFL1, PKM, YBX1, RPL14, RPL7A, RPL27A, RPS13, HSP90AB1, RPL28, RPL36, RPLP2
35	ACTG1, RPL15, RPL10A, PCBP2, UBA52, PKM, TUBB, YBX1, RPL18, RPL7A, RPL8, RPS9, RACK1, RPL12, RPL14, RPL18A, RPLP0, FAU, RPL27, RPL35A, RPS13, RPS26, EIF4A1, RPSA, CFL1, HSP90AB1, RPS7, HSPA8, RPS15, RPS11, TKT, SLC25A5, RPS16, ENO1, ATP5F1B
35	ACTG1, RPL15, RPL10A, EEF1B2, RPS13, RPS26, NONO, HSPD1, UBA52, EIF4A1, YBX1, SLC25A5, RAN, ENO1, ATP5F1B, SLC25A3, TUBB, HSPA8, HSP90AB1, RPL24, RPL5, RPS9, RACK1, RPSA, RPL6, RPL18, RPL9, RPL11, RPS7, RPL14, CFL1, PKM, RPL35A, RPS5, FAU
35	ACTG1, RPL15, RPL10A, EEF1B2, RPS13, RPS26, RPL27, UBA52, EIF4G2, RPL24, HSPD1, ENO1, EIF4A1, TUBB, HSP90AB1, HSPA8, YBX1, RPL9, RACK1, RPSA, RPL11, RPL18, RPS9, RPS7, RPL5, RPL6, RPL21, RPL34, RPL14, ATP5F1B, SLC25A3, SLC25A5, RPLP0, CFL1, PKM
35	ACTG1, RPL15, RPL10A, EEF1B2, RPS13, RPS26, RPL27, UBA52, EIF4G2, RPL24, HSPD1, ENO1, EIF4A1, TUBB, HSP90AB1, HSPA8, YBX1, RPL9, RACK1, RPSA, RPL11, RPL18, RPS9, RPS7, RPL5, RPL6, RPL21, RPL34, RPL14, ATP5F1B, SLC25A3, SLC25A5, RAN, HSP90AA1, EIF3L
35	ACTG1, RPL15, RPL10A, EEF1B2, RPS13, RPS26, RPL27, UBA52, HSP90AA1, RPL24, EIF4A1, HSP90AB1, HSPD1, RPL35A, RPL18, RPL9, RPS10, RPS7, RACK1, RPSA, RPL11, COX4I1, PPIA, ENO1, RPS14, RPS9, TUBB, CFL1, SLC25A5, RPL12, TPI1, ATP5F1B, SLC25A3, RPL8, RPS3
35	ACTG1, RPL15, RPL10A, EEF1B2, RPS13, RPS26, RPL27, UBA52, FAU, RPL35A, RPL18, RPS5, RACK1, RPS10, RPS7, RPSA, RPL11, RPL24, RPL9, RPL12, RPS14, RPL19, TPI1, EIF4A1, RPS9, SLC25A5, HSPA8, PPIA, TUBB, ENO1, RAN, ATP5F1B, HSPD1, RPL29, CHCHD2
35	ACTG1, RPL15, RPL10A, EEF1B2, RPS13, RPS26, RPL27, UBA52, FAU, RPL35A, RPL18, RPS5, RACK1, RPS10, RPS7, RPSA, RPL11, RPL24, RPL9, RPL12, RPS14, COX4I1, EIF4A1, RPS9, SLC25A5, RPL21, RPL14, CHCHD2, TUBB, CFL1, PPIA, ENO1, RAN, HSPD1, RPS25
35	ACTG1, RPL15, RPL10A, EEF1B2, RPS13, RPS26, RPL27, UBA52, FAU, RPL35A, RPL18, RPS5, RACK1, RPS10, RPS7, RPSA, RPL11, RPL24, RPL9, RPL12, RPS14, COX4I1, EIF4A1, RPS9, SLC25A5, TPI1, RAN, ENO1, ATP5F1B, SLC25A3, TUBB, HSPD1, CFL1, PPIA, CHCHD2
35	ACTG1, RPL15, RPL10A, EEF1B2, RPS13, RPS26, RPL27, UBA52, FAU, RPL35A, RPL18, RPS5, RACK1, RPS10, RPS7, RPSA, RPL11, RPL24, RPL9, RPL12, RPS14, COX4I1, EIF4A1, RPS9, SLC25A5, TPI1, RAN, ENO1, ATP5F1B, SLC25A3, TUBB, HSPD1, CFL1, PPIA, HSP90AB1
35	ACTG1, RPL15, RPL10A, EEF1B2, RPS13, RPS26, RPL27, UBA52, FAU, RPL35A, RPL18, RPS5, RACK1, RPS10, RPS7, RPSA, RPL11, RPL24, RPL9, RPL12, RPS14, COX4I1, EIF4A1, RPS9, SLC25A5, TPI1, RPL8, TUBB, CFL1, PPIA, RPL36, RPS15, RPL35, HSP90AB1, RPS3
35	ACTG1, RPL15, RPL10A, EEF1B2, RPS13, RPS26, RPL27, UBA52, FAU, RPL35A, RPL18, RPS5, RACK1, RPS10, RPS7, RPSA, RPL11, RPL24, RPL9, RPL12, RPS14, COX4I1, EIF4A1, RPS9, SLC25A5, TPI1, RPL8, TUBB, CFL1, PPIA, ENO1, RPL35, RPS15, HSP90AB1, RPS3
35	ACTG1, RPL15, RPL10A, EEF1B2, RPS13, RPS26, RPL27, UBA52, FAU, RPL35A, RPL18, RPS5, RACK1, RPS10, RPS7, RPSA, RPL11, RPL24, RPL9, RPL12, RPS14, COX4I1, EIF4A1, RPS9, SLC25A5, TPI1, RPL8, TUBB, CFL1, PPIA, ENO1, ATP5F1B, SLC25A3, HSPD1, CHCHD2
35	ACTG1, RPL15, RPL10A, EEF1B2, RPS13, RPS26, RPL27, UBA52, FAU, RPL35A, RPL18, RPS5, RACK1, RPS10, RPS7, RPSA, RPL11, RPL24, RPL9, RPL12, RPS14, COX4I1, EIF4A1, RPS9, SLC25A5, TPI1, RPL8, TUBB, CFL1, PPIA, ENO1, ATP5F1B, RPS15, HSP90AB1, RPS3
35	ACTG1, RPL15, RPL10A, EEF1B2, RPS13, RPS26, RPL27, UBA52, FAU, RPL35A, RPL18, RPS5, RACK1, RPS10, RPS7, RPSA, TKT, EIF4A1, RPS9, TUBB, RPL14, RPL19, HSPA8, SLC25A5, EIF3L, RPL5, ENO1, ATP5F1B, YBX1, HSP90AB1, RPL7A, RPL10, HSPD1, RPL3, RPS16
35	ACTG1, RPL15, RPL10A, EEF1B2, RPS13, RPS26, RPL27, UBA52, FAU, RPL35A, RPL18, RPS5, RACK1, RPS10, RPS7, RPSA, TKT, EIF4A1, RPS9, TUBB, RPL14, RPL19, HSPA8, SLC25A5, EIF3L, RPL5, ENO1, ATP5F1B, YBX1, HSP90AB1, RPL7A, RPL10, RPL18A, RPL3, RPS16
35	ACTG1, RPL15, RPL10A, EEF1B2, RPS13, RPS26, RPL27, UBA52, FAU, RPL35A, RPL18, RPS5, RACK1, RPS10, RPS7, RPSA, TKT, EIF4A1, RPS9, TUBB, RPL14, RPL19, HSPA8, SLC25A5, PPIA, RPS14, RPL12, CHCHD2, RPL36, RPL8, RPLP0, RPS16, RPL18A, RPS15, RPL29
35	ACTG1, RPL15, RPL10A, EEF1B2, RPS13, RPS26, RPL27, UBA52, FAU, RPL35A, RPL18, RPS5, RACK1, RPS10, RPS7, RPSA, TKT, EIF4A1, RPS9, TUBB, RPL14, RPL19, HSPA8, SLC25A5, PPIA, RPS14, RPL12, CHCHD2, RPL36, RPL8, RPLP0, RPS16, RPL18A, RPS15, CFL1
35	ACTG1, RPL15, RPL10A, EEF1B2, RPS13, RPS26, RPL27, UBA52, FAU, RPL35A, RPL18, RPS5, RACK1, RPS10, RPS7, RPSA, TKT, EIF4A1, RPS9, TUBB, RPL14, RPL19, HSPA8, SLC25A5, PPIA, RPS14, RPL12, CHCHD2, ENO1, ATP5F1B, RPL8, RPLP0, HSPD1, RPL29, RPS16
35	ACTG1, RPL15, RPL10A, EEF1B2, RPS13, RPS26, RPL27, UBA52, FAU, RPL35A, RPL18, RPS5, RACK1, RPS10, RPS7, RPSA, TKT, EIF4A1, RPS9, TUBB, RPL14, RPL19, HSPA8, SLC25A5, PPIA, RPS14, RPL12, CHCHD2, ENO1, ATP5F1B, RPL8, RPLP0, HSPD1, CFL1, SLC25A3
35	ACTG1, RPL15, RPL10A, EEF1B2, RPS13, RPS26, RPL27, UBA52, FAU, RPL35A, RPL18, RPS5, RACK1, RPS10, RPS7, RPSA, TKT, EIF4A1, RPS9, TUBB, RPL14, RPL19, HSPA8, SLC25A5, PPIA, RPS14, RPL12, CHCHD2, ENO1, ATP5F1B, RPL8, RPLP0, HSPD1, CFL1, RPS16
35	ACTG1, RPL15, RPL10A, EEF1B2, RPS13, RPS26, RPL27, UBA52, FAU, RPL35A, RPL18, RPS5, RACK1, RPS10, RPS7, RPSA, TKT, EIF4A1, RPS9, TUBB, RPL14, RPL19, HSPA8, SLC25A5, PPIA, RPS14, RPL12, CHCHD2, ENO1, ATP5F1B, RPL8, RPLP0, RPL18A, CFL1, SLC25A3
35	NPM1, RPL24, EEF1B2, NACA, HSPD1, EIF4A1, HSP90AA1, RPS13, RPL35A, RPL5, RPL9, RPS25, RPS7, RPL10A, RPL11, RPL14, RPL21, RPL23A, RPL27, RPL34, RPL6, RPS4X, RPL30, PPIA, RPS15A, RPS20, RPL7, RPS23, RPS3A, RPS6, RPL4, RPL7A, RPL12, NAP1L1, ENO1
35	NPM1, RPL24, EEF1B2, NACA, HSPD1, EIF4A1, HSP90AA1, RPS13, RPL35A, RPL5, RPL9, RPS25, RPS7, RPL10A, RPL11, RPL14, RPL21, RPL23A, RPL27, RPL34, RPL6, RPS4X, RPL30, PPIA, RPS15A, RPS20, RPL7, RPS23, RPS3A, RPS6, RPL4, EIF3E, RPS24, RPL31, RPL23
35	NPM1, RPL24, EEF1B2, NACA, HSPD1, EIF4A1, HSP90AA1, RPS13, RPL35A, RPL5, RPL9, RPS25, RPS7, RPL10A, RPL11, RPL14, RPL21, RPL23A, RPL27, RPL34, RPL6, RPS4X, RPL30, PPIA, RPS15A, RPS20, RPL7, RPS23, RPS3A, RPS6, RPL4, EIF3E, RPS24, RPL31, NAP1L1
35	NPM1, RPL24, EEF1B2, NACA, HSPD1, RPS27A, RPL21, RPL23A, RPL27, RPL30, RPL31, RPL34, PPIA, RPL35A, RPL4, RPL5, RPL6, RPL7, RPL9, RPS13, RPS15A, RPS20, RPS23, RPS24, RPS25, HSP90AA1, RPS3A, RPS4X, RPS6, RPL10A, RPL11, RPS7, RPL14, EIF3E, RPL23
35	NPM1, RPL24, EEF1B2, NACA, HSPD1, RPS27A, RPL21, RPL23A, RPL27, RPL30, RPL31, RPL34, PPIA, RPL35A, RPL4, RPL5, RPL6, RPL7, RPL9, RPS13, RPS15A, RPS20, RPS23, RPS24, RPS25, HSP90AA1, RPS3A, RPS4X, RPS6, RPL10A, RPL11, RPS7, RPL14, EIF3E, NAP1L1
35	NPM1, RPL24, EEF1B2, NACA, RPL38, RPL21, RPL23A, RPL27, RPL30, RPL34, PPIA, RPL35A, RPL5, RPL6, RPL9, RPS13, RPS15A, RPS20, RPS25, RPS4X, RPS7, RPL10A, RPL11, RPL14, RPL31, RPL7, RPS23, RPS24, RPS3A, RPS6, EIF3E, RPL23, EIF4A1, HSP90AA1, RPL4
35	NPM1, RPL24, EEF1B2, NACA, RPL38, RPL21, RPL23A, RPL27, RPL30, RPL34, PPIA, RPL35A, RPL5, RPL6, RPL9, RPS13, RPS15A, RPS20, RPS25, RPS4X, RPS7, RPL10A, RPL11, RPL14, RPL31, RPL7, RPS23, RPS24, RPS3A, RPS6, EIF3E, RPL23, RPS27A, HSP90AA1, RPL4
35	NPM1, RPL24, EEF1B2, NACA, RPL38, RPL21, RPL23A, RPL27, RPL30, RPL34, PPIA, RPL35A, RPL5, RPL6, RPL9, RPS13, RPS15A, RPS20, RPS25, RPS4X, RPS7, RPL10A, RPL11, RPL14, RPL31, RPL7, RPS23, RPS24, RPS3A, RPS6, EIF3E, NAP1L1, HSP90AA1, RPL4, EIF4A1
35	NPM1, RPL24, EEF1B2, NACA, RPL38, RPL21, RPL23A, RPL27, RPL30, RPL34, PPIA, RPL35A, RPL5, RPL6, RPL9, RPS13, RPS15A, RPS20, RPS25, RPS4X, RPS7, RPL10A, RPL11, RPL14, RPL31, RPL7, RPS23, RPS24, RPS3A, RPS6, EIF3E, NAP1L1, HSP90AA1, RPL4, RPS27A
35	RACK1, RPL10A, EEF1B2, RPS13, RPSA, RPL24, RPL11, RPL27, RPL9, RPL15, RPS26, RPL14, RPS7, NAP1L1, UBA52, RPL21, RPL34, RPL5, RPL6, HSP90AA1, RPL23A, RPL35A, RPS4X, HSPD1, SLC25A3, ENO1, EIF4A1, HSP90AB1, HSPA8, TUBB, YBX1, RAN, CFL1, RPL12, PPIA
35	RPL11, RPL24, RPL10A, EEF1B2, RPL9, RPS13, RPS7, RPL14, RPL35A, RPL5, RPL21, RPL27, RPL34, RPL23A, PFDN5, UBA52, RPL15, RPS26, PPIA, RPL12, RPL30, RPS15A, RPS20, RPS10, RPS14, RPS25, NACA, RPSA, RAN, EIF4A1, CFL1, ENO1, HSPD1, SLC25A5, HSP90AA1
35	RPL11, RPL24, RPL10A, EEF1B2, RPL9, RPS13, RPS7, RPL14, RPL35A, RPL5, RPL21, RPL27, RPL34, RPL23A, PFDN5, UBA52, RPL15, RPS26, PPIA, RPL12, RPL30, RPS15A, RPS20, RPS10, RPS14, RPS25, NACA, RPSA, RAN, EIF4A1, CFL1, ENO1, HSPD1, SLC25A5, FAU
35	RPL11, RPL24, RPL10A, EEF1B2, RPL9, RPS13, RPS7, RPL14, RPL35A, RPL5, RPL21, RPL27, RPL34, RPL23A, PFDN5, UBA52, RPL15, RPS26, PPIA, RPL12, RPL30, RPS15A, RPS20, RPS10, RPS14, RPS25, RPL35, RPS27, RPS3, RPSA, SLC25A5, EIF4A1, CFL1, ENO1, FAU
35	RPL11, RPL24, RPL10A, EEF1B2, RPL9, RPS13, RPS7, RPL14, RPL35A, RPL5, RPL21, RPL27, RPL34, RPL23A, PFDN5, UBA52, RPL15, RPS26, PPIA, RPL12, RPL30, RPS15A, RPS20, RPS10, RPS14, ATP5F1B, RPSA, ENO1, HSPD1, EIF4A1, CFL1, RPS27, RPS3, RPS3A, HSP90AA1
35	RPL11, RPL24, RPL10A, EEF1B2, RPL9, RPS13, RPS7, RPL14, RPL35A, RPL5, RPL21, RPL27, RPL34, RPL23A, PFDN5, UBA52, RPL15, RPS26, PPIA, RPL12, RPL30, RPS15A, RPS20, RPS10, RPS14, ATP5F1B, RPSA, ENO1, HSPD1, EIF4A1, CFL1, RPS27, RPS3, RPS3A, FAU
35	RPL11, RPL24, RPL10A, EEF1B2, RPL9, RPS13, RPS7, RPL14, RPL35A, RPL5, RPL21, RPL27, RPL34, RPL23A, PFDN5, UBA52, RPL15, RPS26, PPIA, RPL12, RPL30, RPS15A, RPS20, RPS10, RPS14, ATP5F1B, RPSA, ENO1, HSPD1, EIF4A1, CFL1, RPS27, RPS3, SLC25A5, HSP90AA1
35	RPL11, RPL24, RPL10A, EEF1B2, RPL9, RPS13, RPS7, RPL14, RPL35A, RPL5, RPL21, RPL27, RPL34, RPL23A, PFDN5, UBA52, RPL15, RPS26, PPIA, RPL12, RPL30, RPS15A, RPS20, RPS10, RPS14, ATP5F1B, RPSA, ENO1, HSPD1, EIF4A1, CFL1, RPS27, RPS3, SLC25A5, FAU
34	ACTG1, RPL15, RPL10A, PCBP2, UBA52, PKM, TUBB, YBX1, RPL18, RPL7A, RPL8, RPS9, RACK1, RPL12, RPL14, RPL18A, RPLP0, FAU, RPL27, RPL35A, RPS13, RPS26, EIF4A1, RPSA, CFL1, HSP90AB1, RPS7, HSPA8, RPS15, RPS11, TKT, SLC25A5, RPS16, RPL36
34	ACTG1, RPL15, RPL10A, EEF1B2, RPS13, RPS26, NONO, HSPD1, UBA52, EIF4A1, YBX1, SLC25A5, RAN, ENO1, ATP5F1B, SLC25A3, TUBB, HSPA8, HSP90AB1, RPL24, RPL5, RPS9, RACK1, RPSA, RPL6, RPL18, RPL9, RPL11, RPS7, RPL14, CFL1, PKM, EIF4G2, HSP90AA1
34	ACTG1, RPL15, RPL10A, EEF1B2, RPS13, RPS26, NONO, HSPD1, UBA52, EIF4A1, YBX1, SLC25A5, RAN, ENO1, ATP5F1B, SLC25A3, TUBB, HSPA8, HSP90AB1, RPL24, RPL5, RPS9, RACK1, RPSA, RPL6, RPL18, RPL9, RPL11, RPS7, RPL14, CFL1, PKM, RPL35A, HSP90AA1
34	ACTG1, RPL15, RPL10A, EEF1B2, RPS13, RPS26, NONO, HSPD1, UBA52, EIF4A1, YBX1, SLC25A5, RAN, ENO1, ATP5F1B, SLC25A3, TUBB, HSPA8, HSP90AB1, RPL24, RPL5, RPS9, RACK1, RPSA, RPL6, RPL18, RPL9, RPL11, RPS7, RPL14, EIF3L, RPL35A, RPS5, FAU
34	ACTG1, RPL15, RPL10A, EEF1B2, RPS13, RPS26, RPL27, UBA52, HSP90AA1, RPL24, EIF4A1, HSP90AB1, HSPD1, RPL35A, RPL18, RPL9, RPS10, RPS7, RACK1, RPSA, RPL11, COX4I1, PPIA, ENO1, RPS14, RPS9, TUBB, CFL1, SLC25A5, RPL12, TPI1, ATP5F1B, SLC25A3, RAN
34	ACTG1, RPL15, RPL10A, EEF1B2, RPS13, RPS26, RPL27, UBA52, FAU, RPL35A, RPL18, RPS5, RACK1, RPS10, RPS7, RPSA, RPL11, RPL24, RPL9, RPL12, RPS14, COX4I1, EIF4A1, RPS9, SLC25A5, TPI1, RPL8, TUBB, CFL1, PPIA, RPL36, HSPD1, HSP90AB1, RPS3
34	ACTG1, RPL15, RPL10A, EEF1B2, RPS13, RPS26, RPL27, UBA52, FAU, RPL35A, RPL18, RPS5, RACK1, RPS10, RPS7, RPSA, RPL11, RPL24, RPL9, RPL12, RPS14, COX4I1, EIF4A1, RPS9, SLC25A5, TPI1, RPL8, TUBB, CFL1, PPIA, RPL36, RPS15, RPL35, CHCHD2
34	ACTG1, RPL15, RPL10A, EEF1B2, RPS13, RPS26, RPL27, UBA52, FAU, RPL35A, RPL18, RPS5, RACK1, RPS10, RPS7, RPSA, RPL11, RPL24, RPL9, RPL12, RPS14, COX4I1, EIF4A1, RPS9, SLC25A5, TPI1, RPL8, TUBB, CFL1, PPIA, ENO1, RPL35, RPS15, CHCHD2
34	ACTG1, RPL15, RPL10A, EEF1B2, RPS13, RPS26, RPL27, UBA52, FAU, RPL35A, RPL18, RPS5, RACK1, RPS10, RPS7, RPSA, RPL11, RPL24, RPL9, RPL12, RPS14, COX4I1, EIF4A1, RPS9, SLC25A5, TPI1, RPL8, TUBB, CFL1, PPIA, ENO1, ATP5F1B, RPS15, CHCHD2
34	ACTG1, RPL15, RPL10A, EEF1B2, RPS13, RPS26, RPL27, UBA52, FAU, RPL35A, RPL18, RPS5, RACK1, RPS10, RPS7, RPSA, TKT, EIF4A1, RPS9, TUBB, RPL14, RPL19, HSPA8, SLC25A5, EIF3L, RPL5, ENO1, ATP5F1B, YBX1, HSP90AB1, RPL7A, RPL10, HSPD1, SLC25A3
34	ACTG1, RPL15, RPL10A, EEF1B2, RPS13, RPS26, RPL27, UBA52, FAU, RPL35A, RPL18, RPS5, RACK1, RPS10, RPS7, RPSA, TKT, EIF4A1, RPS9, TUBB, RPL14, RPL19, HSPA8, SLC25A5, EIF3L, RPL5, ENO1, ATP5F1B, YBX1, HSP90AB1, RPL7A, RPL10, RPL18A, SLC25A3
34	ACTG1, RPL15, RPL10A, EEF1B2, RPS13, RPS26, RPL27, UBA52, FAU, RPL35A, RPL18, RPS5, RACK1, RPS10, RPS7, RPSA, TKT, EIF4A1, RPS9, TUBB, RPL14, RPL19, HSPA8, SLC25A5, PPIA, RPS14, RPL12, CHCHD2, RPL36, RPL8, RPLP0, RPS16, HSPD1, RPL29
34	ACTG1, RPL15, RPL10A, EEF1B2, RPS13, RPS26, RPL27, UBA52, FAU, RPL35A, RPL18, RPS5, RACK1, RPS10, RPS7, RPSA, TKT, EIF4A1, RPS9, TUBB, RPL14, RPL19, HSPA8, SLC25A5, PPIA, RPS14, RPL12, CHCHD2, RPL36, RPL8, RPLP0, RPS16, HSPD1, CFL1
34	ACTG1, RPL15, RPL10A, EEF1B2, RPS13, RPS26, RPL27, UBA52, FAU, RPL35A, RPL18, RPS5, RACK1, RPS10, RPS7, RPSA, TKT, EIF4A1, RPS9, TUBB, RPL14, RPL19, HSPA8, SLC25A5, PPIA, RPS14, RPL12, CHCHD2, ENO1, ATP5F1B, RAN, HSPD1, SLC25A3, CFL1
34	ACTG1, RPL15, RPL10A, EEF1B2, RPS13, RPS26, RPL27, UBA52, FAU, RPL35A, RPL18, RPS5, RACK1, RPS10, RPS7, RPSA, TKT, EIF4A1, RPS9, TUBB, RPL14, COX4I1, RPL12, CFL1, PPIA, SLC25A5, RPS14, RPL5, HSP90AB1, ENO1, ATP5F1B, RAN, HSPD1, SLC25A3
34	ACTG1, RPL15, RPL10A, EEF1B2, RPS13, RPS26, RPL27, UBA52, FAU, RPL35A, RPL18, RPS5, RACK1, RPS10, RPS7, RPSA, TKT, EIF4A1, RPS9, TUBB, RPL14, COX4I1, RPL12, CFL1, PPIA, SLC25A5, RPS14, RPL5, HSP90AB1, ENO1, ATP5F1B, RPL8, HSPD1, SLC25A3
34	NPM1, RPL24, EEF1B2, NACA, HSPD1, EIF4A1, HSP90AA1, RPS13, RPL35A, RPL5, RPL9, RPS25, RPS7, RPL10A, RPL11, RPL14, RPL21, RPL23A, RPL27, RPL34, RPL6, RPS4X, RPL30, PPIA, RPS15A, RPS20, RPL7, RPS23, RPS3A, RPS6, RPL4, EIF3E, ENO1, RPL23
34	NPM1, RPL24, EEF1B2, NACA, HSPD1, EIF4A1, HSP90AA1, RPS13, RPL35A, RPL5, RPL9, RPS25, RPS7, RPL10A, RPL11, RPL14, RPL21, RPL23A, RPL27, RPL34, RPL6, RPS4X, RPL30, PPIA, RPS15A, RPS20, RPL7, RPS23, RPS3A, RPS6, RPL4, EIF3E, ENO1, NAP1L1
34	NPM1, RPL24, EEF1B2, NACA, RPL26, RPL21, RPL23, RPL23A, RPL27, RPL30, RPL31, RPL34, RPL35A, RPL38, RPL5, RPL6, RPL7, RPL9, RPS13, RPS15A, RPS20, RPS23, RPS24, RPS25, RPS27A, RPS3A, RPL14, RPS4X, RPS6, RPL10A, RPL11, RPS7, EIF3E, RPL22
34	NPM1, RPL24, EEF1B2, NACA, RPL26, RPL21, RPL23, RPL23A, RPL27, RPL30, RPL31, RPL34, RPL35A, RPL38, RPL5, RPL6, RPL7, RPL9, RPS13, RPS15A, RPS20, RPS23, RPS24, RPS25, RPS27A, RPS3A, RPL14, RPS4X, RPS6, RPL10A, RPL11, RPS7, EIF3E, RPL4
34	NPM1, RPL24, EEF1B2, NACA, RPL38, RPL21, RPL23A, RPL27, RPL30, RPL34, PPIA, RPL35A, RPL5, RPL6, RPL9, RPS13, RPS15A, RPS20, RPS25, RPS4X, RPS7, RPL10A, RPL11, RPL14, RPL31, RPL7, RPS23, RPS24, RPS3A, RPS6, EIF3E, RPL23, RPS27A, RPL22
34	RACK1, RPL10A, EEF1B2, RPS13, RPSA, RPL24, RPL11, RPL27, RPL9, RPL15, RPS26, RPL14, RPS7, NAP1L1, UBA52, RPL21, RPL34, RPL5, RPL6, HSP90AA1, RPL23A, RPL35A, RPS4X, HSPD1, RPS25, EIF4A1, HSP90AB1, HSPA8, YBX1, EIF3L, ENO1, TUBB, RPL7A, RPL4
34	RACK1, RPL10A, EEF1B2, RPS13, RPSA, RPL24, RPL11, RPL27, RPL9, RPL15, RPS26, RPL14, RPS7, NAP1L1, UBA52, RPL21, RPL34, RPL5, RPL6, HSP90AA1, RPL23A, RPL35A, RPS4X, HSPD1, SLC25A3, ENO1, EIF4A1, HSP90AB1, NACA, YBX1, RAN, CFL1, RPL12, PPIA
34	RACK1, RPL10A, EEF1B2, RPS13, RPSA, RPL24, RPL11, RPL27, RPL9, RPL15, RPS26, RPL14, RPS7, NAP1L1, UBA52, RPL21, RPL34, RPL5, RPL6, HSP90AA1, RPL23A, RPL35A, RPS4X, HSPD1, SLC25A3, ENO1, EIF4A1, HSP90AB1, HSPA8, TUBB, YBX1, RPL7A, RPL4, EIF3L
34	RACK1, RPL10A, EEF1B2, RPS13, RPSA, RPL24, RPL11, RPL27, RPL9, RPL15, RPS26, RPL14, RPS7, RPL18, RPL21, EIF3H, RAN, HSPD1, RPL34, RPL5, ENO1, EIF4A1, UBA52, SLC25A5, HSP90AB1, RPL6, EIF3L, RPL23A, RPS4X, RPL35A, HSPA8, ATP5F1B, SLC25A3, HSP90AA1
34	RACK1, RPL10A, EEF1B2, RPS13, RPSA, RPL24, RPL11, RPL27, RPL9, RPL15, RPS26, RPL14, RPS7, RPL18, RPL21, EIF3H, RAN, HSPD1, RPL34, RPL5, ENO1, EIF4A1, UBA52, SLC25A5, HSP90AB1, RPL6, EIF3L, RPL23A, RPS4X, RPL35A, HSPA8, ATP5F1B, SLC25A3, FAU
34	RPL11, RPL24, RPL10A, EEF1B2, RPL9, RPS13, RPS7, RPL14, RPL35A, RPL5, RPL21, RPL27, RPL34, RPL23A, PFDN5, UBA52, RPL15, RPS26, PPIA, RPL12, RPL30, RPS15A, RPS20, RPS10, RPS14, ATP5F1B, RPSA, ENO1, HSPD1, EIF4A1, CFL1, RAN, SLC25A5, HSP90AA1
34	RPL11, RPL24, RPL10A, EEF1B2, RPL9, RPS13, RPS7, RPL14, RPL35A, RPL5, RPL21, RPL27, RPL34, RPL23A, PFDN5, UBA52, RPL15, RPS26, PPIA, RPL12, RPL30, RPS15A, RPS20, RPS10, RPS14, ATP5F1B, RPSA, ENO1, HSPD1, EIF4A1, CFL1, RAN, SLC25A5, FAU
34	RPL11, RPL24, RPL10A, EEF1B2, RPL9, RPS13, RPS7, RPL14, RPL35A, RPL5, RPL21, RPL27, RPL34, RPL23A, PFDN5, UBA52, RPL15, RPS26, PPIA, RPL12, RPL30, RPS15A, RPS20, NAP1L1, NACA, RPSA, RPS25, HSP90AA1, RPL7, RPS3A, HSPD1, EIF4A1, CFL1, ENO1
34	RPL11, RPL24, RPL10A, EEF1B2, RPL9, RPS13, RPS7, RPL14, RPL35A, RPL5, RPL21, RPL27, RPL34, RPL23A, PFDN5, UBA52, EIF3E, NACA, PPIA, RPL30, RPS15A, RPS20, RPS25, RPSA, HSP90AA1, RPL7, RPS3A, RPL23, RPS14, RPS27, RPS3, HSPD1, EIF4A1, RPL31
34	RPL11, RPL24, RPL10A, EEF1B2, RPL9, RPS13, RPS7, RPL14, RPL35A, RPL5, RPL21, RPL27, RPL34, RPL23A, PFDN5, UBA52, EIF3E, NACA, PPIA, RPL30, RPS15A, RPS20, RPS25, RPSA, HSP90AA1, RPL7, RPS3A, RPL23, RPS14, RPS27, RPS3, HSPD1, EIF4A1, ENO1
34	RPL11, RPL24, RPL10A, EEF1B2, RPL9, RPS13, RPS7, RPL14, RPL35A, RPL5, RPL21, RPL27, RPL34, RPL23A, PFDN5, UBA52, EIF3E, NACA, PPIA, RPL30, RPS15A, RPS20, RPS25, RPSA, HSP90AA1, RPL7, RPS3A, RPL23, RPS14, RPS27, RPS3, HSPD1, RPS27A, RPL31
34	RPL11, RPL24, RPL10A, EEF1B2, RPL9, RPS13, RPS7, RPL14, RPL35A, RPL5, RPL21, RPL27, RPL34, RPL23A, PFDN5, UBA52, EIF3E, NACA, PPIA, RPL30, RPS15A, RPS20, RPS25, RPSA, HSP90AA1, RPL7, RPS3A, RPL23, RPS14, RPS27, RPS3, RPL38, RPL31, EIF4A1
34	RPL11, RPL24, RPL10A, EEF1B2, RPL9, RPS13, RPS7, RPL14, RPL35A, RPL5, RPL21, RPL27, RPL34, RPL23A, PFDN5, UBA52, EIF3E, NACA, PPIA, RPL30, RPS15A, RPS20, RPS25, RPSA, HSP90AA1, RPL7, RPS3A, RPL23, RPS14, RPS27, RPS3, RPL38, RPL31, RPS27A
34	RPL11, RPL24, RPL10A, EEF1B2, RPL9, RPS13, RPS7, RPL14, RPL35A, RPL5, RPL21, RPL27, RPL34, COX4I1, RPL15, UBA52, RPS26, EIF4A1, PFDN5, ENO1, RPSA, SLC25A5, RPL12, RPS14, CFL1, PPIA, RPS10, RPS20, RPL30, RPS25, RPS27, RPS3, HSPD1, HSP90AA1
34	RPL11, RPL24, RPL10A, EEF1B2, RPL9, RPS13, RPS7, RPL14, RPL35A, RPL5, RPL21, RPL27, RPL34, COX4I1, RPL15, UBA52, RPS26, EIF4A1, PFDN5, ENO1, RPSA, SLC25A5, RPL12, RPS14, CFL1, PPIA, RPS10, RPS20, RPL30, RPS25, RPS27, RPS3, HSPD1, FAU
34	RPL11, RPL24, RPL10A, EEF1B2, RPL9, RPS13, RPS7, RPL14, RPL35A, RPL5, RPL21, RPL27, RPL34, COX4I1, RPL15, UBA52, RPS26, EIF4A1, PFDN5, ENO1, RPSA, SLC25A5, RPL12, RPS14, CFL1, PPIA, RPS10, RPS20, RPL30, RPS25, RPS27, RPS3, RPL35, FAU
34	RPL11, RPL24, RPL10A, EEF1B2, RPL9, RPS13, RPS7, RPL14, RPL35A, RPL5, RPL21, RPL27, RPL34, COX4I1, RPL15, UBA52, RPS26, EIF4A1, PFDN5, ENO1, RPSA, SLC25A5, RPL12, RPS14, CFL1, PPIA, RPS10, RPS20, RPL30, ATP5F1B, HSPD1, RPS27, RPS3, HSP90AA1
34	RPL11, RPL24, RPL10A, EEF1B2, RPL9, RPS13, RPS7, RPL14, RPL35A, RPL5, RPL21, RPL27, RPL34, COX4I1, RPL15, UBA52, RPS26, EIF4A1, PFDN5, ENO1, RPSA, SLC25A5, RPL12, RPS14, CFL1, PPIA, RPS10, RPS20, RPL30, ATP5F1B, HSPD1, RPS27, RPS3, FAU
33	ACTG1, RPL15, RPL10A, PCBP2, UBA52, PKM, TUBB, YBX1, RPL18, RPL7A, RPL8, RPS9, RACK1, RPL12, RPL14, RPL18A, RPLP0, FAU, RPL27, RPL35A, RPS13, RPS26, EIF4A1, RPSA, CFL1, HSP90AB1, RPS7, HSPA8, SLC25A3, SLC25A5, TKT, ENO1, ATP5F1B
33	ACTG1, RPL15, RPL10A, PCBP2, UBA52, PKM, TUBB, YBX1, RPL18, RPL7A, RPL8, RPS9, RACK1, RPL12, RPL14, RPL18A, RPLP0, FAU, RPL27, RPL35A, RPS13, RPS26, EIF4A1, RPSA, CFL1, HSP90AB1, RPS7, RPL28, RPS15, RPL36, RPS11, TKT, RPS16
33	ACTG1, RPL15, RPL10A, EEF1B2, RPS13, RPS26, NONO, HSPD1, UBA52, EIF4A1, YBX1, SLC25A5, RAN, ENO1, ATP5F1B, SLC25A3, TUBB, HSPA8, HSP90AB1, RPL24, RPL5, RPS9, RACK1, RPSA, RPL6, RPL18, RPL9, RPL11, RPS7, RPL14, EIF3L, EIF4G2, HSP90AA1
33	ACTG1, RPL15, RPL10A, EEF1B2, RPS13, RPS26, NONO, HSPD1, UBA52, EIF4A1, YBX1, SLC25A5, RAN, ENO1, ATP5F1B, SLC25A3, TUBB, HSPA8, HSP90AB1, RPL24, RPL5, RPS9, RACK1, RPSA, RPL6, RPL18, RPL9, RPL11, RPS7, RPL14, EIF3L, RPL35A, HSP90AA1
33	ACTG1, RPL15, RPL10A, EEF1B2, RPS13, RPS26, RPL27, UBA52, EIF4G2, RPL24, HSPD1, ENO1, EIF4A1, TUBB, HSP90AB1, HSPA8, YBX1, RPL9, RACK1, RPSA, RPL11, RPL18, RPS9, RPS7, RPL5, RPL6, RPL21, RPL34, RPL14, RPS23, CFL1, PKM, RPLP0
33	ACTG1, RPL15, RPL10A, EEF1B2, RPS13, RPS26, RPL27, UBA52, EIF4G2, RPL24, HSPD1, ENO1, EIF4A1, TUBB, HSP90AB1, HSPA8, YBX1, RPL9, RACK1, RPSA, RPL11, RPL18, RPS9, RPS7, RPL5, RPL6, RPL21, RPL34, RPL14, RPS23, CFL1, PKM, HSP90AA1
33	ACTG1, RPL15, RPL10A, EEF1B2, RPS13, RPS26, RPL27, UBA52, EIF4G2, RPL24, HSPD1, ENO1, EIF4A1, TUBB, HSP90AB1, COX4I1, RAN, ATP5F1B, SLC25A3, SLC25A5, HSP90AA1, RACK1, RPSA, RPL9, RPL11, RPS9, RPL18, CFL1, RPS7, RPL5, RPL21, RPL34, RPL14
33	ACTG1, RPL15, RPL10A, EEF1B2, RPS13, RPS26, RPL27, UBA52, FAU, RPL35A, RPL18, RPS5, RACK1, RPS10, RPS7, RPSA, RPL11, RPL24, RPL9, RPL12, RPS14, COX4I1, EIF4A1, RPS9, SLC25A5, TPI1, RPL8, TUBB, CFL1, PPIA, RPL36, HSPD1, CHCHD2
33	ACTG1, RPL15, RPL10A, EEF1B2, RPS13, RPS26, RPL27, UBA52, FAU, RPL35A, RPL18, RPS5, RACK1, RPS10, RPS7, RPSA, RPL11, RPL24, RPL9, RPL12, RPS14, COX4I1, EIF4A1, RPS9, SLC25A5, TPI1, RPL8, EEF1D, RPS3, RPL36, HSP90AB1, RPS15, RPL35
33	ACTG1, RPL15, RPL10A, EEF1B2, RPS13, RPS26, RPL27, UBA52, FAU, RPL35A, RPL18, RPS5, RACK1, RPS10, RPS7, RPSA, TKT, EIF4A1, RPS9, TUBB, RPL14, RPL19, HSPA8, SLC25A5, EIF3L, RPL5, ENO1, ATP5F1B, YBX1, HSP90AB1, RAN, HSPD1, SLC25A3
33	ACTG1, RPL15, RPL10A, EEF1B2, RPS13, RPS26, RPL27, UBA52, FAU, RPL35A, RPL18, RPS5, RACK1, RPS10, RPS7, RPSA, TKT, EIF4A1, RPS9, TUBB, RPL14, RPL19, HSPA8, SLC25A5, PPIA, RPS14, RPL12, CHCHD2, ENO1, ATP5F1B, RAN, HSPD1, RPL29
33	ACTG1, RPL15, RPL10A, EEF1B2, RPS13, RPS26, RPL27, UBA52, FAU, RPL35A, RPL18, RPS5, RACK1, RPS10, RPS7, RPSA, TKT, EIF4A1, RPS9, TUBB, RPL14, COX4I1, RPL12, CFL1, PPIA, SLC25A5, RPS14, RPL5, HSP90AB1, ENO1, ATP5F1B, RPL8, RPS15
33	ACTG1, RPL15, RPL10A, EEF1B2, RPS13, RPS26, RPL27, UBA52, FAU, RPL35A, RPL18, RPS5, RACK1, RPS10, RPS7, RPSA, TKT, EIF4A1, RPS9, TUBB, RPL14, COX4I1, RPL12, CFL1, PPIA, SLC25A5, RPS14, CHCHD2, ENO1, ATP5F1B, RAN, HSPD1, SLC25A3
33	ACTG1, RPL15, RPL10A, EEF1B2, RPS13, RPS26, RPL27, UBA52, FAU, RPL35A, RPL18, RPS5, RACK1, RPS10, RPS7, RPSA, TKT, EIF4A1, RPS9, TUBB, RPL14, COX4I1, RPL12, CFL1, PPIA, SLC25A5, RPS14, CHCHD2, ENO1, ATP5F1B, RPL8, HSPD1, SLC25A3
33	EEF1D, RPL10A, RPL11, EEF1B2, RPL24, RPS7, RPL9, RPL14, RPL15, RPS13, RPS26, RPSA, RPL27, RPL21, RPL34, RPL35A, RPL5, RPL23A, RPL30, RPS15A, RPS20, RPL12, PFDN5, RPS25, EIF4A1, UBA52, SLC25A5, RPS27, RPS3, RPS10, FAU, RPS14, HSPD1
33	EEF1D, RPL10A, RPL11, EEF1B2, RPL24, RPS7, RPL9, RPL14, RPL15, RPS13, RPS26, RPSA, RPL27, RPL21, RPL34, RPL35A, RPL5, RPL23A, RPL30, RPS15A, RPS20, RPL12, PFDN5, RPS25, EIF4A1, UBA52, SLC25A5, RPS27, RPS3, RPS10, FAU, RPS14, RPL35
33	EIF4B, HSP90AB1, HSPA8, EEF1B2, RPL10A, RPL24, RPL11, RPL9, RPL14, RPS13, RPS7, RPL35A, RPL5, RPL21, RPL23A, RPL27, RPL34, RPL6, RPS4X, RACK1, RPSA, RPL15, RPS26, NAP1L1, EIF4A1, HSP90AA1, HSPD1, RPL7A, YBX1, RPL4, SLC25A3, RPS3A, RPL12
33	RACK1, RPL10A, EEF1B2, RPS13, RPSA, RPL24, RPL11, RPL27, RPL9, RPL15, RPS26, RPL14, RPS7, NAP1L1, UBA52, RPL21, RPL34, RPL5, RPL6, HSP90AA1, RPL23A, RPL35A, RPS4X, HSPD1, RPS25, EIF4A1, HSP90AB1, NACA, YBX1, RPL7A, RPL4, EIF3L, ENO1
33	RACK1, RPL10A, EEF1B2, RPS13, RPSA, RPL24, RPL11, RPL27, RPL9, RPL15, RPS26, RPL14, RPS7, NAP1L1, UBA52, RPL21, RPL34, RPL5, RPL6, HSP90AA1, RPL23A, RPL35A, RPS4X, HSPD1, RPS25, EIF4A1, HSP90AB1, HSPA8, YBX1, EIF3L, ENO1, TUBB, RAN
33	RACK1, RPL10A, EEF1B2, RPS13, RPSA, RPL24, RPL11, RPL27, RPL9, RPL15, RPS26, RPL14, RPS7, NAP1L1, UBA52, RPL21, RPL34, RPL5, RPL6, HSP90AA1, RPL23A, RPL35A, RPS4X, HSPD1, SLC25A3, ENO1, EIF4A1, HSP90AB1, NACA, YBX1, RPL7A, RPL4, EIF3L
33	RACK1, RPL10A, EEF1B2, RPS13, RPSA, RPL24, RPL11, RPL27, RPL9, RPL15, RPS26, RPL14, RPS7, NAP1L1, UBA52, RPL21, RPL34, RPL5, RPL6, HSP90AA1, RPL23A, RPL35A, RPS4X, HSPD1, SLC25A3, ENO1, EIF4A1, HSP90AB1, HSPA8, TUBB, YBX1, RAN, EIF3L
33	RACK1, RPL10A, EEF1B2, RPS13, RPSA, RPL24, RPL11, RPL27, RPL9, RPL15, RPS26, RPL14, RPS7, RPL18, RPL21, EIF3H, RAN, HSPD1, RPL34, RPL5, ENO1, EIF4A1, UBA52, SLC25A5, HSP90AB1, RPL6, EIF3L, RPL23A, RPS4X, RPL35A, NACA, RPS25, HSP90AA1
33	RACK1, RPL10A, EEF1B2, RPS13, RPSA, RPL24, RPL11, RPL27, RPL9, RPL15, RPS26, RPL14, RPS7, RPL18, RPL21, EIF3H, RAN, HSPD1, RPL34, RPL5, ENO1, EIF4A1, UBA52, SLC25A5, HSP90AB1, RPL6, EIF3L, RPL23A, RPS4X, RPL35A, NACA, RPS25, FAU
33	RACK1, RPL10A, EEF1B2, RPS13, RPSA, RPL24, RPL11, RPL27, RPL9, RPL15, RPS26, RPL14, RPS7, RPL18, RPL21, EIF3H, RAN, HSPD1, RPL34, RPL5, ENO1, EIF4A1, UBA52, SLC25A5, HSP90AB1, RPL6, EIF3L, RPL23A, RPS4X, RPL35A, NACA, SLC25A3, HSP90AA1
33	RACK1, RPL10A, EEF1B2, RPS13, RPSA, RPL24, RPL11, RPL27, RPL9, RPL15, RPS26, RPL14, RPS7, RPL18, RPL21, EIF3H, RAN, HSPD1, RPL34, RPL5, ENO1, EIF4A1, UBA52, SLC25A5, HSP90AB1, RPL6, EIF3L, RPL23A, RPS4X, RPL35A, NACA, SLC25A3, FAU
33	RACK1, RPL10A, EEF1B2, RPS13, RPSA, RPL24, RPL11, RPL27, RPL9, RPL15, RPS26, RPL14, RPS7, RPL18, RPL21, EIF3H, RAN, HSPD1, RPL34, RPL5, ENO1, EIF4A1, UBA52, SLC25A5, HSP90AB1, RPL6, EIF3L, RPL23A, RPS4X, RPL35A, HSPA8, RPS25, HSP90AA1
33	RACK1, RPL10A, EEF1B2, RPS13, RPSA, RPL24, RPL11, RPL27, RPL9, RPL15, RPS26, RPL14, RPS7, RPL18, RPL21, EIF3H, RAN, HSPD1, RPL34, RPL5, ENO1, EIF4A1, UBA52, SLC25A5, HSP90AB1, RPL6, EIF3L, RPL23A, RPS4X, RPL35A, HSPA8, RPS25, FAU
33	RACK1, RPL10A, EEF1B2, RPS13, RPSA, RPL24, RPL11, RPL27, RPL9, EIF3E, RPL14, RPL21, RPL34, RPL5, RPL6, RPS7, RPL23A, RPL35A, RPS4X, UBA52, HSP90AA1, HSPD1, NACA, RPS25, EIF4A1, HSP90AB1, RPL30, PPIA, RPS20, RPS15A, RAN, ENO1, NAP1L1
33	RACK1, RPL10A, EEF1B2, RPS13, RPSA, RPL24, RPL11, RPL27, RPL9, EIF3E, RPL14, RPL21, RPL34, RPL5, RPL6, RPS7, RPL23A, RPL35A, RPS4X, UBA52, HSP90AA1, HSPD1, NACA, RPS25, EIF4A1, HSP90AB1, RPL30, PPIA, RPS20, RPS15A, RAN, ENO1, RPS14
33	RACK1, RPL10A, EEF1B2, RPS13, RPSA, RPL24, RPL11, RPL27, RPL9, EIF3E, RPL14, RPL21, RPL34, RPL5, RPL6, RPS7, RPL23A, RPL35A, RPS4X, UBA52, HSP90AA1, HSPD1, NACA, SLC25A3, ENO1, EIF4A1, HSP90AB1, RPL4, RPS3A, PPIA, RPS8, RPS14, RPS3
33	RACK1, RPL10A, EEF1B2, RPS13, RPSA, RPL24, RPL11, RPL27, RPL9, EIF3E, RPL14, RPL21, RPL34, RPL5, RPL6, RPS7, RPL23A, RPL35A, RPS4X, UBA52, HSP90AA1, HSPD1, HSPA8, EIF4A1, HSP90AB1, RPS25, RPL30, PPIA, RPS20, RPS15A, RAN, ENO1, NAP1L1
33	RACK1, RPL10A, EEF1B2, RPS13, RPSA, RPL24, RPL11, RPL27, RPL9, EIF3E, RPL14, RPL21, RPL34, RPL5, RPL6, RPS7, RPL23A, RPL35A, RPS4X, UBA52, HSP90AA1, HSPD1, HSPA8, EIF4A1, HSP90AB1, RPS25, RPL30, PPIA, RPS20, RPS15A, RAN, ENO1, RPS14
33	RACK1, RPL10A, EEF1B2, RPS13, RPSA, RPL24, RPL11, RPL27, RPL9, EIF3E, RPL14, RPL21, RPL34, RPL5, RPL6, RPS7, RPL23A, RPL35A, RPS4X, UBA52, HSP90AA1, HSPD1, HSPA8, EIF4A1, HSP90AB1, SLC25A3, ENO1, RPL4, RPS3A, PPIA, RPS8, RPS14, RPS3
33	RPL11, RPL24, RPL10A, EEF1B2, RPL9, RPS13, RPS7, RPL14, RPL35A, RPL5, RPL21, RPL27, RPL34, RPL23A, PFDN5, UBA52, RPL15, RPS26, PPIA, RPL12, RPL30, RPS15A, RPS20, RPS10, RPS14, RPS25, NACA, RPSA, RAN, EIF4A1, CFL1, RPL38, HSP90AA1
33	RPL11, RPL24, RPL10A, EEF1B2, RPL9, RPS13, RPS7, RPL14, RPL35A, RPL5, RPL21, RPL27, RPL34, RPL23A, PFDN5, UBA52, RPL15, RPS26, PPIA, RPL12, RPL30, RPS15A, RPS20, RPS10, RPS14, RPS25, NACA, RPSA, RAN, EIF4A1, CFL1, RPL38, FAU
33	RPL11, RPL24, RPL10A, EEF1B2, RPL9, RPS13, RPS7, RPL14, RPL35A, RPL5, RPL21, RPL27, RPL34, RPL23A, PFDN5, UBA52, RPL15, RPS26, PPIA, RPL12, RPL30, RPS15A, RPS20, NAP1L1, NACA, RPSA, RPS25, HSP90AA1, RAN, EIF4A1, CFL1, HSPD1, ENO1
33	RPL11, RPL24, RPL10A, EEF1B2, RPL9, RPS13, RPS7, RPL14, RPL35A, RPL5, RPL21, RPL27, RPL34, RPL23A, PFDN5, UBA52, RPL15, RPS26, PPIA, RPL12, RPL30, RPS15A, RPS20, NAP1L1, NACA, RPSA, RPS25, HSP90AA1, RPL7, RPS3A, HSPD1, EIF4A1, RPL31
33	RPL11, RPL24, RPL10A, EEF1B2, RPL9, RPS13, RPS7, RPL14, RPL35A, RPL5, RPL21, RPL27, RPL34, RPL23A, PFDN5, UBA52, RPL15, RPS26, PPIA, RPL12, RPL30, RPS15A, RPS20, NAP1L1, NACA, RPSA, RPS25, HSP90AA1, RPL7, RPS3A, HSPD1, RPS27A, RPL31
33	RPL11, RPL24, RPL10A, EEF1B2, RPL9, RPS13, RPS7, RPL14, RPL35A, RPL5, RPL21, RPL27, RPL34, RPL23A, PFDN5, UBA52, RPL15, RPS26, PPIA, RPL12, RPL30, RPS15A, RPS20, NAP1L1, NACA, RPSA, RPS25, HSP90AA1, RPL7, RPS3A, RPL38, EIF4A1, CFL1
33	RPL11, RPL24, RPL10A, EEF1B2, RPL9, RPS13, RPS7, RPL14, RPL35A, RPL5, RPL21, RPL27, RPL34, RPL23A, PFDN5, UBA52, RPL15, RPS26, PPIA, RPL12, RPL30, RPS15A, RPS20, NAP1L1, NACA, RPSA, RPS25, HSP90AA1, RPL7, RPS3A, RPL38, EIF4A1, RPL31
33	RPL11, RPL24, RPL10A, EEF1B2, RPL9, RPS13, RPS7, RPL14, RPL35A, RPL5, RPL21, RPL27, RPL34, RPL23A, PFDN5, UBA52, RPL15, RPS26, PPIA, RPL12, RPL30, RPS15A, RPS20, NAP1L1, NACA, RPSA, RPS25, HSP90AA1, RPL7, RPS3A, RPL38, RPS27A, RPL31
33	RPL11, RPL24, RPL10A, EEF1B2, RPL9, RPS13, RPS7, RPL14, RPL35A, RPL5, RPL21, RPL27, RPL34, RPL23A, PFDN5, UBA52, EIF3E, NACA, PPIA, RPL30, RPS15A, RPS20, RPS25, RPL22, RPS14, RPL38, RPL7, RPL23, RPS27, RPS3A, RPS27A, RPL31, RPS3
33	RPL11, RPL24, RPL10A, EEF1B2, RPL9, RPS13, RPS7, RPL14, RPL35A, RPL5, RPL21, RPL27, RPL34, COX4I1, RPL15, UBA52, RPS26, EIF4A1, PFDN5, ENO1, RPSA, SLC25A5, RPL12, RPS14, CFL1, PPIA, RPS10, RPS20, RPL30, RPS25, RAN, HSPD1, HSP90AA1
33	RPL11, RPL24, RPL10A, EEF1B2, RPL9, RPS13, RPS7, RPL14, RPL35A, RPL5, RPL21, RPL27, RPL34, COX4I1, RPL15, UBA52, RPS26, EIF4A1, PFDN5, ENO1, RPSA, SLC25A5, RPL12, RPS14, CFL1, PPIA, RPS10, RPS20, RPL30, RPS25, RAN, HSPD1, FAU
33	RPL11, RPL24, RPL10A, EEF1B2, RPL9, RPS13, RPS7, RPL14, RPL35A, RPL5, RPL21, RPL27, RPL34, COX4I1, RPL15, UBA52, RPS26, EIF4A1, PFDN5, ENO1, RPSA, SLC25A5, RPL12, RPS14, CFL1, PPIA, RPS10, RPS20, RPL30, ATP5F1B, HSPD1, RAN, HSP90AA1
33	RPL11, RPL24, RPL10A, EEF1B2, RPL9, RPS13, RPS7, RPL14, RPL35A, RPL5, RPL21, RPL27, RPL34, COX4I1, RPL15, UBA52, RPS26, EIF4A1, PFDN5, ENO1, RPSA, SLC25A5, RPL12, RPS14, CFL1, PPIA, RPS10, RPS20, RPL30, ATP5F1B, HSPD1, RAN, FAU
32	ACTB, RPL15, ACTG1, RPS26, RPS9, RACK1, RPL10A, RPS7, RPSA, FAU, RPL12, RPL18, RPL18A, RPL27, RPL35A, RPL8, RPLP0, UBA52, RPS11, RPS15, RPS16, PCBP2, EIF4A1, TUBB, CFL1, PKM, YBX1, RPL14, PFN1, SLC25A5, ENO1, ATP5F1B
32	ACTG1, RPL15, RPL10A, PFN1, PKM, RPS26, EIF4A1, TUBB, CFL1, RPL27, UBA52, FAU, RPL35A, YBX1, RPL18, RPS7, RPS9, RACK1, RPSA, RPL12, RPL19, RPS10, RPS14, RPS5, RAN, ENO1, ATP5F1B, PPIA, SLC25A5, RPL9, RPL24, RPL14
32	ACTG1, RPL15, RPL10A, PFN1, PKM, RPS26, EIF4A1, TUBB, CFL1, RPL27, UBA52, FAU, RPL35A, YBX1, RPL18, RPS7, RPS9, RACK1, RPSA, RPL12, RPL19, RPS10, RPS14, RPS5, RAN, ENO1, ATP5F1B, PPIA, SLC25A5, RPL9, RPL24, TPI1
32	ACTG1, RPL15, RPL10A, PFN1, PKM, RPS26, EIF4A1, TUBB, CFL1, RPL27, UBA52, FAU, RPL35A, YBX1, RPL18, RPS7, RPS9, RACK1, RPSA, RPL12, PCBP2, RPL18A, RPL8, RPLP0, RPS15, TKT, RPS16, RPS11, RPL14, SLC25A5, ENO1, ATP5F1B
32	ACTG1, RPL15, RPL10A, EEF1B2, RPS13, RPS26, NONO, HSPD1, UBA52, EIF4A1, YBX1, SLC25A5, RAN, ENO1, ATP5F1B, SLC25A3, TUBB, HSPA8, HSP90AB1, TKT, RPL5, RPL35A, FAU, RPS9, RACK1, RPSA, RPL18, RPS5, RPS7, RPL14, CFL1, PKM
32	ACTG1, RPL15, RPL10A, EEF1B2, RPS13, RPS26, RPL27, UBA52, EIF4G2, RPL24, HSPD1, ENO1, EIF4A1, TUBB, HSP90AB1, HSPA8, YBX1, RPL9, RACK1, RPSA, RPL11, RPL18, RPS9, RPS7, TPI1, ATP5F1B, SLC25A3, CFL1, PKM, SLC25A5, RAN, HSP90AA1
32	ACTG1, RPL15, RPL10A, EEF1B2, RPS13, RPS26, RPL27, UBA52, FAU, RPL35A, RPL18, RPS5, RACK1, RPS10, RPS7, RPSA, RPL11, RPL24, RPL9, RPL12, RPS14, COX4I1, EIF4A1, RPS9, SLC25A5, TPI1, RPL8, EEF1D, RPS3, RPL36, HSP90AB1, HSPD1
32	ACTG1, RPL15, RPL10A, EEF1B2, RPS13, RPS26, RPL27, UBA52, FAU, RPL35A, RPL18, RPS5, RACK1, RPS10, RPS7, RPSA, TKT, EIF4A1, RPS9, TUBB, RPL14, COX4I1, RPL12, CFL1, PPIA, SLC25A5, RPS14, RPL5, HSP90AB1, RPL36, RPL8, HSPD1
32	ACTG1, RPL15, RPL10A, EEF1B2, RPS13, RPS26, RPL27, UBA52, FAU, RPL35A, RPL18, RPS5, RACK1, RPS10, RPS7, RPSA, TKT, EIF4A1, RPS9, TUBB, RPL14, COX4I1, RPL12, CFL1, PPIA, SLC25A5, RPS14, RPL5, HSP90AB1, RPL36, RPL8, RPS15
32	ACTG1, RPL15, RPL10A, EEF1B2, RPS13, RPS26, RPL27, UBA52, FAU, RPL35A, RPL18, RPS5, RACK1, RPS10, RPS7, RPSA, TKT, EIF4A1, RPS9, TUBB, RPL14, COX4I1, RPL12, CFL1, PPIA, SLC25A5, RPS14, CHCHD2, ENO1, ATP5F1B, RPL8, RPS15
32	EEF1D, RPL10A, RPL11, EEF1B2, RPL24, RPS7, RPL9, RPL14, RPL15, RPS13, RPS26, RPSA, RPL27, RPL21, RPL34, RPL35A, RPL5, COX4I1, RPL30, UBA52, RPS10, RPS14, RPS20, RPS25, RPS27, RPS3, EIF4A1, SLC25A5, RPL12, FAU, PFDN5, HSPD1
32	EEF1D, RPL10A, RPL11, EEF1B2, RPL24, RPS7, RPL9, RPL14, RPL15, RPS13, RPS26, RPSA, RPL27, RPL21, RPL34, RPL35A, RPL5, COX4I1, RPL30, UBA52, RPS10, RPS14, RPS20, RPS25, RPS27, RPS3, EIF4A1, SLC25A5, RPL12, FAU, PFDN5, RPL35
32	EIF4B, HSP90AB1, HSPA8, EEF1B2, RPL10A, RPL24, RPL11, RPL9, RPL14, RPS13, RPS7, RPL35A, RPL5, RPL21, RPL23A, RPL27, RPL34, RPL6, RPS4X, RACK1, RPSA, RPL15, RPS26, NAP1L1, EIF4A1, HSP90AA1, HSPD1, RPL7A, YBX1, RPL4, RPS25, EIF3L
32	EIF4B, HSP90AB1, HSPA8, EEF1B2, RPL10A, RPL24, RPL11, RPL9, RPL14, RPS13, RPS7, RPL35A, RPL5, RPL21, RPL23A, RPL27, RPL34, RPL6, RPS4X, RACK1, RPSA, RPL15, RPS26, NAP1L1, EIF4A1, HSP90AA1, HSPD1, RPL7A, YBX1, RPL4, SLC25A3, EIF3L
32	RACK1, RPL10A, EEF1B2, RPS13, RPSA, RPL24, RPL11, RPL27, RPL9, RPL15, RPS26, RPL14, RPS7, NAP1L1, UBA52, RPL21, RPL34, RPL5, RPL6, HSP90AA1, RPL23A, RPL35A, RPS4X, HSPD1, RPS25, EIF4A1, HSP90AB1, NACA, EIF3H, RAN, ENO1, EIF3L
32	RACK1, RPL10A, EEF1B2, RPS13, RPSA, RPL24, RPL11, RPL27, RPL9, RPL15, RPS26, RPL14, RPS7, NAP1L1, UBA52, RPL21, RPL34, RPL5, RPL6, HSP90AA1, RPL23A, RPL35A, RPS4X, HSPD1, RPS25, EIF4A1, HSP90AB1, NACA, YBX1, RAN, ENO1, EIF3L
32	RACK1, RPL10A, EEF1B2, RPS13, RPSA, RPL24, RPL11, RPL27, RPL9, RPL15, RPS26, RPL14, RPS7, NAP1L1, UBA52, RPL21, RPL34, RPL5, RPL6, HSP90AA1, RPL23A, RPL35A, RPS4X, HSPD1, RPS25, EIF4A1, HSP90AB1, HSPA8, EIF3H, RAN, ENO1, EIF3L
32	RACK1, RPL10A, EEF1B2, RPS13, RPSA, RPL24, RPL11, RPL27, RPL9, RPL15, RPS26, RPL14, RPS7, NAP1L1, UBA52, RPL21, RPL34, RPL5, RPL6, HSP90AA1, RPL23A, RPL35A, RPS4X, HSPD1, SLC25A3, ENO1, EIF4A1, HSP90AB1, NACA, EIF3H, RAN, EIF3L
32	RACK1, RPL10A, EEF1B2, RPS13, RPSA, RPL24, RPL11, RPL27, RPL9, RPL15, RPS26, RPL14, RPS7, NAP1L1, UBA52, RPL21, RPL34, RPL5, RPL6, HSP90AA1, RPL23A, RPL35A, RPS4X, HSPD1, SLC25A3, ENO1, EIF4A1, HSP90AB1, NACA, YBX1, RAN, EIF3L
32	RACK1, RPL10A, EEF1B2, RPS13, RPSA, RPL24, RPL11, RPL27, RPL9, RPL15, RPS26, RPL14, RPS7, NAP1L1, UBA52, RPL21, RPL34, RPL5, RPL6, HSP90AA1, RPL23A, RPL35A, RPS4X, HSPD1, SLC25A3, ENO1, EIF4A1, HSP90AB1, HSPA8, EIF3H, RAN, EIF3L
32	RACK1, RPL10A, EEF1B2, RPS13, RPSA, RPL24, RPL11, RPL27, RPL9, RPL15, RPS26, RPL14, RPS7, RPL18, RPL21, EIF3H, RAN, HSPD1, RPL34, RPL5, ENO1, EIF4A1, UBA52, SLC25A5, HSP90AB1, RPL6, EIF3L, EIF4G2, HSPA8, SLC25A3, HSP90AA1, ATP5F1B
32	RACK1, RPL10A, EEF1B2, RPS13, RPSA, RPL24, RPL11, RPL27, RPL9, EIF3E, RPL14, RPL21, RPL34, RPL5, RPL6, RPS7, RPL23A, RPL35A, RPS4X, UBA52, HSP90AA1, RPL38, RPL30, PPIA, RPS15A, RPS20, RPS25, RAN, EIF4A1, HSP90AB1, NACA, NAP1L1
32	RACK1, RPL10A, EEF1B2, RPS13, RPSA, RPL24, RPL11, RPL27, RPL9, EIF3E, RPL14, RPL21, RPL34, RPL5, RPL6, RPS7, RPL23A, RPL35A, RPS4X, UBA52, HSP90AA1, RPL38, RPL30, PPIA, RPS15A, RPS20, RPS25, RAN, EIF4A1, HSP90AB1, NACA, RPS14
32	RACK1, RPL10A, EEF1B2, RPS13, RPSA, RPL24, RPL11, RPL27, RPL9, EIF3E, RPL14, RPL21, RPL34, RPL5, RPL6, RPS7, RPL23A, RPL35A, RPS4X, UBA52, HSP90AA1, RPL38, RPL30, PPIA, RPS15A, RPS20, RPS25, RAN, EIF4A1, HSP90AB1, HSPA8, NAP1L1
32	RACK1, RPL10A, EEF1B2, RPS13, RPSA, RPL24, RPL11, RPL27, RPL9, EIF3E, RPL14, RPL21, RPL34, RPL5, RPL6, RPS7, RPL23A, RPL35A, RPS4X, UBA52, HSP90AA1, RPL38, RPL30, PPIA, RPS15A, RPS20, RPS25, RAN, EIF4A1, HSP90AB1, HSPA8, RPS14
32	RPL11, RPL24, RPL10A, EEF1B2, RPL9, RPS13, RPS7, RPL14, RPL35A, RPL5, RPL21, RPL27, RPL34, RPL23A, PFDN5, UBA52, RPL15, RPS26, PPIA, RPL12, RPL30, RPS15A, RPS20, NAP1L1, NACA, RPSA, RPS25, HSP90AA1, RAN, EIF4A1, CFL1, RPL38
32	RPL11, RPL24, RPL10A, EEF1B2, RPL9, RPS13, RPS7, RPL14, RPL35A, RPL5, RPL21, RPL27, RPL34, RPL23A, PFDN5, UBA52, RPL15, RPS26, PPIA, RPL12, SLC25A3, RPSA, ENO1, HSPD1, EIF4A1, CFL1, NACA, HSP90AA1, RPS10, RPS14, RPS3A, RPS3
32	RPL11, RPL24, RPL10A, EEF1B2, RPL9, RPS13, RPS7, RPL14, RPL35A, RPL5, RPL21, RPL27, RPL34, RPL23A, PFDN5, UBA52, RPL15, RPS26, PPIA, RPL12, SLC25A3, RPSA, ENO1, HSPD1, EIF4A1, CFL1, NACA, HSP90AA1, RPS10, RPS14, SLC25A5, RAN
32	RPL11, RPL24, RPL10A, EEF1B2, RPL9, RPS13, RPS7, RPL14, RPL35A, RPL5, RPL21, RPL27, RPL34, RPL23A, PFDN5, UBA52, RPL15, RPS26, PPIA, RPL12, SLC25A3, RPSA, ENO1, HSPD1, EIF4A1, CFL1, NACA, HSP90AA1, RPS10, RPS14, SLC25A5, RPS3
32	RPL11, RPL24, RPL10A, EEF1B2, RPL9, RPS13, RPS7, RPL14, RPL35A, RPL5, RPL21, RPL27, RPL34, RPL23A, PFDN5, UBA52, RPL15, RPS26, PPIA, RPL12, SLC25A3, RPSA, ENO1, HSPD1, EIF4A1, CFL1, NACA, FAU, RPS10, RPS14, RPS3A, RPS3
32	RPL11, RPL24, RPL10A, EEF1B2, RPL9, RPS13, RPS7, RPL14, RPL35A, RPL5, RPL21, RPL27, RPL34, RPL23A, PFDN5, UBA52, RPL15, RPS26, PPIA, RPL12, SLC25A3, RPSA, ENO1, HSPD1, EIF4A1, CFL1, NACA, FAU, RPS10, RPS14, SLC25A5, RAN
32	RPL11, RPL24, RPL10A, EEF1B2, RPL9, RPS13, RPS7, RPL14, RPL35A, RPL5, RPL21, RPL27, RPL34, RPL23A, PFDN5, UBA52, RPL15, RPS26, PPIA, RPL12, SLC25A3, RPSA, ENO1, HSPD1, EIF4A1, CFL1, NACA, FAU, RPS10, RPS14, SLC25A5, RPS3
32	RPL11, RPL24, RPL10A, EEF1B2, RPL9, RPS13, RPS7, RPL14, RPL35A, RPL5, RPL21, RPL27, RPL34, RPL23A, PFDN5, UBA52, RPL15, RPS26, PPIA, RPL12, SLC25A3, RPSA, ENO1, HSPD1, EIF4A1, CFL1, ATP5F1B, RPS10, RPS14, RAN, SLC25A5, HSP90AA1
32	RPL11, RPL24, RPL10A, EEF1B2, RPL9, RPS13, RPS7, RPL14, RPL35A, RPL5, RPL21, RPL27, RPL34, RPL23A, PFDN5, UBA52, RPL15, RPS26, PPIA, RPL12, SLC25A3, RPSA, ENO1, HSPD1, EIF4A1, CFL1, ATP5F1B, RPS10, RPS14, RAN, SLC25A5, FAU
32	RPL11, RPL24, RPL10A, EEF1B2, RPL9, RPS13, RPS7, RPL14, RPL35A, RPL5, RPL21, RPL27, RPL34, RPL23A, PFDN5, UBA52, RPL15, RPS26, PPIA, RPL12, SLC25A3, RPSA, ENO1, HSPD1, EIF4A1, CFL1, ATP5F1B, RPS10, RPS14, RPS3, RPS3A, HSP90AA1
32	RPL11, RPL24, RPL10A, EEF1B2, RPL9, RPS13, RPS7, RPL14, RPL35A, RPL5, RPL21, RPL27, RPL34, RPL23A, PFDN5, UBA52, RPL15, RPS26, PPIA, RPL12, SLC25A3, RPSA, ENO1, HSPD1, EIF4A1, CFL1, ATP5F1B, RPS10, RPS14, RPS3, RPS3A, FAU
32	RPL11, RPL24, RPL10A, EEF1B2, RPL9, RPS13, RPS7, RPL14, RPL35A, RPL5, RPL21, RPL27, RPL34, RPL23A, PFDN5, UBA52, RPL15, RPS26, PPIA, RPL12, SLC25A3, RPSA, ENO1, HSPD1, EIF4A1, CFL1, ATP5F1B, RPS10, RPS14, RPS3, SLC25A5, HSP90AA1
32	RPL11, RPL24, RPL10A, EEF1B2, RPL9, RPS13, RPS7, RPL14, RPL35A, RPL5, RPL21, RPL27, RPL34, RPL23A, PFDN5, UBA52, RPL15, RPS26, PPIA, RPL12, SLC25A3, RPSA, ENO1, HSPD1, EIF4A1, CFL1, ATP5F1B, RPS10, RPS14, RPS3, SLC25A5, FAU
32	RPL11, RPL24, RPL10A, EEF1B2, RPL9, RPS13, RPS7, RPL14, RPL35A, RPL5, RPL21, RPL27, RPL34, RPL23A, RPL6, RPS4X, RPL22, RPL30, PPIA, RPL38, RPS14, RPS15A, RPS20, RPS25, RPL15, RPL19, RPS10, RPS26, RPL12, RAN, NACA, UBA52
32	RPL11, RPL24, RPL10A, EEF1B2, RPL9, RPS13, RPS7, RPL14, RPL35A, RPL5, RPL21, RPL27, RPL34, COX4I1, RPL15, UBA52, RPS26, EIF4A1, PFDN5, ENO1, RPSA, SLC25A5, RPL12, RPS14, CFL1, PPIA, RPS10, SLC25A3, ATP5F1B, HSPD1, RAN, HSP90AA1
32	RPL11, RPL24, RPL10A, EEF1B2, RPL9, RPS13, RPS7, RPL14, RPL35A, RPL5, RPL21, RPL27, RPL34, COX4I1, RPL15, UBA52, RPS26, EIF4A1, PFDN5, ENO1, RPSA, SLC25A5, RPL12, RPS14, CFL1, PPIA, RPS10, SLC25A3, ATP5F1B, HSPD1, RAN, FAU
32	RPL11, RPL24, RPL10A, EEF1B2, RPL9, RPS13, RPS7, RPL14, RPL35A, RPL5, RPL21, RPL27, RPL34, COX4I1, RPL15, UBA52, RPS26, EIF4A1, PFDN5, ENO1, RPSA, SLC25A5, RPL12, RPS14, CFL1, PPIA, RPS10, SLC25A3, ATP5F1B, HSPD1, RPS3, HSP90AA1
32	RPL11, RPL24, RPL10A, EEF1B2, RPL9, RPS13, RPS7, RPL14, RPL35A, RPL5, RPL21, RPL27, RPL34, COX4I1, RPL15, UBA52, RPS26, EIF4A1, PFDN5, ENO1, RPSA, SLC25A5, RPL12, RPS14, CFL1, PPIA, RPS10, SLC25A3, ATP5F1B, HSPD1, RPS3, FAU
31	ACTB, RPL15, ACTG1, RPS26, RPS9, RACK1, RPL10A, RPS7, RPSA, FAU, RPL12, RPL18, RPL18A, RPL27, RPL35A, RPL8, RPLP0, UBA52, RPS11, RPS15, RPS16, PCBP2, EIF4A1, TUBB, CFL1, PKM, YBX1, RPL14, PFN1, SLC25A5, RPL36
31	ACTB, RPL15, ACTG1, RPS26, RPS9, RACK1, RPL10A, RPS7, RPSA, FAU, RPL12, RPL18, RPL18A, RPL27, RPL35A, RPL8, RPLP0, UBA52, RPS11, RPS15, RPS16, PCBP2, EIF4A1, TUBB, CFL1, PKM, YBX1, RPL14, PFN1, RPL28, RPL36
31	ACTG1, RPL15, RPL10A, PFN1, PKM, RPS26, EIF4A1, TUBB, CFL1, RPL27, UBA52, FAU, RPL35A, YBX1, RPL18, RPS7, RPS9, RACK1, RPSA, RPL12, RPL19, RPS10, RPS14, RPS5, RAN, ENO1, ATP5F1B, PPIA, SLC25A5, TKT, RPL14
31	ACTG1, RPL15, RPL10A, PFN1, PKM, RPS26, EIF4A1, TUBB, CFL1, RPL27, UBA52, FAU, RPL35A, YBX1, RPL18, RPS7, RPS9, RACK1, RPSA, RPL12, PCBP2, RPL18A, RPL8, RPLP0, RPS15, TKT, RPS16, RPS11, RPL14, SLC25A5, RPL36
31	ACTG1, RPL15, RPL10A, PFN1, PKM, RPS26, EIF4A1, TUBB, CFL1, RPL27, UBA52, FAU, RPL35A, YBX1, RPL18, RPS7, RPS9, RACK1, RPSA, RPL12, PCBP2, RPL18A, RPL8, RPLP0, RPS15, TKT, RPS16, RPS11, RPL14, RPL28, RPL36
31	ACTG1, RPL15, RPL10A, PCBP2, UBA52, PKM, TUBB, YBX1, RPL18, RPL7A, RPL8, RPS9, RACK1, RPL12, RPL14, HSP90AA1, RPSA, ENO1, ATP5F1B, HSPA8, RPS26, RPL27, EIF4A1, CFL1, RPL35A, SLC25A5, RPS13, HSP90AB1, RPS7, RPS11, RPL27A
31	ACTG1, RPL15, RPL10A, EEF1B2, RPS13, RPS26, NONO, HSPD1, UBA52, EIF4A1, YBX1, SLC25A5, RAN, ENO1, ATP5F1B, SLC25A3, TUBB, HSPA8, HSP90AB1, TKT, RPL5, RPL35A, FAU, RPS9, RACK1, RPSA, RPL18, RPS5, RPS7, RPL14, EIF3L
31	ACTG1, RPL15, RPL10A, EEF1B2, RPS13, RPS26, RPL27, UBA52, EIF4G2, RPL24, HSPD1, ENO1, EIF4A1, TUBB, HSP90AB1, HSPA8, YBX1, RPL9, RACK1, RPSA, RPL11, RPL18, RPS9, RPS7, TPI1, ATP5F1B, SLC25A3, CFL1, PKM, SLC25A5, RPLP0
31	ACTG1, RPL15, RPL10A, EEF1B2, RPS13, RPS26, RPL27, UBA52, FAU, RPL35A, RPL18, RPS5, RACK1, RPS10, RPS7, RPSA, TKT, EIF4A1, RPS9, TUBB, RPL14, COX4I1, RPL12, CFL1, PPIA, SLC25A5, RPS14, CHCHD2, RPL36, RPL8, HSPD1
31	ACTG1, RPL15, RPL10A, EEF1B2, RPS13, RPS26, RPL27, UBA52, FAU, RPL35A, RPL18, RPS5, RACK1, RPS10, RPS7, RPSA, TKT, EIF4A1, RPS9, TUBB, RPL14, COX4I1, RPL12, CFL1, PPIA, SLC25A5, RPS14, CHCHD2, RPL36, RPL8, RPS15
31	EEF1D, RPL10A, RPL11, EEF1B2, RPL24, RPS7, RPL9, RPL14, RPL15, RPS13, RPS26, RPSA, RPL27, RPL21, RPL34, RPL35A, RPL5, RPL23A, RPL30, RPS15A, RPS20, RPL12, PFDN5, RPS25, EIF4A1, UBA52, RPL7, RPS3A, RPL31, NAP1L1, HSPD1
31	EEF1D, RPL10A, RPL11, EEF1B2, RPL24, RPS7, RPL9, RPL14, RPL15, RPS13, RPS26, RPSA, RPL27, RPL21, RPL34, RPL35A, RPL5, RPL23A, RPL30, RPS15A, RPS20, RPL12, PFDN5, RPS25, EIF4A1, UBA52, RPL7, RPS3A, RPL31, NAP1L1, RPL38
31	EEF1D, RPL10A, RPL11, EEF1B2, RPL24, RPS7, RPL9, RPL14, RPL15, RPS13, RPS26, RPSA, RPL27, RPL21, RPL34, RPL35A, RPL5, RPL23A, EIF3L, RPL4, RPL6, RPL7A, RPS25, EIF4A1, RPS4X, RACK1, YBX1, HSP90AB1, NAP1L1, HSPD1, EIF4B
31	EEF1D, RPL10A, RPL11, EEF1B2, RPL24, RPS7, RPL9, RPL14, RPL15, RPS13, RPS26, RPSA, RPL27, RPL21, RPL34, RPL35A, RPL5, RPL23A, EIF3L, RPL4, RPL6, RPL7A, RPS25, EIF4A1, RPS4X, RACK1, YBX1, HSP90AB1, NAP1L1, HSPD1, UBA52
31	EIF4B, HSP90AB1, HSPA8, EEF1B2, RPL10A, RPL24, RPL11, RPL9, RPL14, RPS13, RPS7, RPL35A, RPL5, RPL21, RPL23A, RPL27, RPL34, RPL6, RPS4X, RACK1, RPSA, EIF3E, RPL4, SLC25A3, HSP90AA1, HSPD1, EIF4A1, RPS3A, RPS8, RPS14, RPS3
31	RACK1, RPL10A, EEF1B2, RPS13, RPSA, RPL24, RPL11, RPL27, RPL9, RPL15, RPS26, RPL14, RPS7, NAP1L1, UBA52, RPL21, RPL34, RPL5, RPL6, HSP90AA1, EIF4G2, ENO1, HSPA8, HSPD1, EIF4A1, HSP90AB1, RAN, SLC25A3, CFL1, TUBB, YBX1
31	RACK1, RPL10A, EEF1B2, RPS13, RPSA, RPL24, RPL11, RPL27, RPL9, RPL15, RPS26, RPL14, RPS7, NAP1L1, UBA52, RPL21, RPL34, RPL5, RPL6, HSP90AA1, EIF4G2, ENO1, HSPA8, HSPD1, EIF4A1, HSP90AB1, RAN, SLC25A3, EIF3L, TUBB, YBX1
31	RACK1, RPL10A, EEF1B2, RPS13, RPSA, RPL24, RPL11, RPL27, RPL9, EIF3E, RPL14, RPL21, RPL34, RPL5, RPL6, RPS7, RPL23A, RPL35A, RPS4X, UBA52, HSP90AA1, HSPD1, NACA, RPS25, EIF4A1, HSP90AB1, EIF3H, NAP1L1, RAN, ENO1, EIF3L
31	RACK1, RPL10A, EEF1B2, RPS13, RPSA, RPL24, RPL11, RPL27, RPL9, EIF3E, RPL14, RPL21, RPL34, RPL5, RPL6, RPS7, RPL23A, RPL35A, RPS4X, UBA52, HSP90AA1, HSPD1, NACA, RPS25, EIF4A1, HSP90AB1, EIF3L, ENO1, RPL4, RPL3, RPS8
31	RACK1, RPL10A, EEF1B2, RPS13, RPSA, RPL24, RPL11, RPL27, RPL9, EIF3E, RPL14, RPL21, RPL34, RPL5, RPL6, RPS7, RPL23A, RPL35A, RPS4X, UBA52, HSP90AA1, HSPD1, NACA, SLC25A3, ENO1, EIF4A1, HSP90AB1, EIF3H, NAP1L1, RAN, EIF3L
31	RACK1, RPL10A, EEF1B2, RPS13, RPSA, RPL24, RPL11, RPL27, RPL9, EIF3E, RPL14, RPL21, RPL34, RPL5, RPL6, RPS7, RPL23A, RPL35A, RPS4X, UBA52, HSP90AA1, HSPD1, NACA, SLC25A3, ENO1, EIF4A1, HSP90AB1, RPL4, RPS3A, PPIA, NAP1L1
31	RACK1, RPL10A, EEF1B2, RPS13, RPSA, RPL24, RPL11, RPL27, RPL9, EIF3E, RPL14, RPL21, RPL34, RPL5, RPL6, RPS7, RPL23A, RPL35A, RPS4X, UBA52, HSP90AA1, HSPD1, HSPA8, EIF4A1, HSP90AB1, RPS25, EIF3H, NAP1L1, RAN, ENO1, EIF3L
31	RACK1, RPL10A, EEF1B2, RPS13, RPSA, RPL24, RPL11, RPL27, RPL9, EIF3E, RPL14, RPL21, RPL34, RPL5, RPL6, RPS7, RPL23A, RPL35A, RPS4X, UBA52, HSP90AA1, HSPD1, HSPA8, EIF4A1, HSP90AB1, RPS25, EIF3L, ENO1, RPL4, RPL3, RPS8
31	RACK1, RPL10A, EEF1B2, RPS13, RPSA, RPL24, RPL11, RPL27, RPL9, EIF3E, RPL14, RPL21, RPL34, RPL5, RPL6, RPS7, RPL23A, RPL35A, RPS4X, UBA52, HSP90AA1, HSPD1, HSPA8, EIF4A1, HSP90AB1, SLC25A3, ENO1, EIF3H, NAP1L1, RAN, EIF3L
31	RACK1, RPL10A, EEF1B2, RPS13, RPSA, RPL24, RPL11, RPL27, RPL9, EIF3E, RPL14, RPL21, RPL34, RPL5, RPL6, RPS7, RPL23A, RPL35A, RPS4X, UBA52, HSP90AA1, HSPD1, HSPA8, EIF4A1, HSP90AB1, SLC25A3, ENO1, RPL4, RPS3A, PPIA, NAP1L1
31	RPL11, RPL24, RPL10A, EEF1B2, RPL9, RPS13, RPS7, RPL14, RPL35A, RPL5, RPL21, RPL27, RPL34, RPL23A, PFDN5, UBA52, EIF3E, NACA, PPIA, RPL30, RPS15A, RPS20, RPS25, RPSA, HSP90AA1, RPL7, RPS3A, NAP1L1, HSPD1, EIF4A1, RPL31
31	RPL11, RPL24, RPL10A, EEF1B2, RPL9, RPS13, RPS7, RPL14, RPL35A, RPL5, RPL21, RPL27, RPL34, RPL23A, PFDN5, UBA52, EIF3E, NACA, PPIA, RPL30, RPS15A, RPS20, RPS25, RPSA, HSP90AA1, RPL7, RPS3A, NAP1L1, HSPD1, EIF4A1, ENO1
31	RPL11, RPL24, RPL10A, EEF1B2, RPL9, RPS13, RPS7, RPL14, RPL35A, RPL5, RPL21, RPL27, RPL34, RPL23A, PFDN5, UBA52, EIF3E, NACA, PPIA, RPL30, RPS15A, RPS20, RPS25, RPSA, HSP90AA1, RPL7, RPS3A, NAP1L1, HSPD1, RPS27A, RPL31
31	RPL11, RPL24, RPL10A, EEF1B2, RPL9, RPS13, RPS7, RPL14, RPL35A, RPL5, RPL21, RPL27, RPL34, RPL23A, PFDN5, UBA52, EIF3E, NACA, PPIA, RPL30, RPS15A, RPS20, RPS25, RPSA, HSP90AA1, RPL7, RPS3A, NAP1L1, RPL38, RPL31, EIF4A1
31	RPL11, RPL24, RPL10A, EEF1B2, RPL9, RPS13, RPS7, RPL14, RPL35A, RPL5, RPL21, RPL27, RPL34, RPL23A, PFDN5, UBA52, EIF3E, NACA, PPIA, RPL30, RPS15A, RPS20, RPS25, RPSA, HSP90AA1, RPL7, RPS3A, NAP1L1, RPL38, RPL31, RPS27A
30	ACTG1, RPL15, RPL10A, PCBP2, UBA52, PKM, TUBB, YBX1, RPL18, RPL7A, RPL8, RPS9, RACK1, RPL12, RPL14, HSP90AA1, RPSA, ENO1, ATP5F1B, HSPA8, RPS26, RPL27, EIF4A1, CFL1, RPL35A, SLC25A5, RPS13, HSP90AB1, RPS7, SLC25A3
30	ACTG1, RPL15, RPL10A, EEF1B2, RPS13, RPS26, RPL27, UBA52, EIF4G2, RPL24, HSPD1, ENO1, EIF4A1, TUBB, HSP90AB1, COX4I1, RAN, ATP5F1B, SLC25A3, SLC25A5, HSP90AA1, RACK1, RPSA, RPL9, RPL11, RPS9, RPL18, CFL1, RPS7, TPI1
30	ACTG1, RPL15, RPL10A, EEF1B2, SLC25A6, RPL18, RPL18A, RPL3, RPL7A, RPL8, RPLP0, UBA52, PKM, RPS10, RPS11, RPS15, RPS9, RACK1, RPS5, YBX1, RPL10, RPL12, FAU, RPL14, TUBB, RPL36, RPL28, EEF2, RPLP2, RPS2
30	ACTG1, RPL15, RPL10A, EEF1B2, SLC25A6, RPL18, RPL18A, RPL3, RPL7A, RPL8, RPLP0, UBA52, PKM, RPS10, RPS11, RPS15, RPS9, RACK1, RPS5, YBX1, RPL10, RPL12, FAU, RPL14, EEF1D, RPL36, RPS2, EEF2, RPLP2, RPL28
30	EIF4B, HSP90AB1, HSPA8, EEF1B2, RPL10A, RPL24, RPL11, RPL9, RPL14, RPS13, RPS7, RPL35A, RPL5, RPL21, RPL23A, RPL27, RPL34, RPL6, RPS4X, RACK1, RPSA, RPL15, RPS26, RPL18, EIF3H, EIF3L, HSPD1, HSP90AA1, EIF4A1, RPS25
30	EIF4B, HSP90AB1, HSPA8, EEF1B2, RPL10A, RPL24, RPL11, RPL9, RPL14, RPS13, RPS7, RPL35A, RPL5, RPL21, RPL23A, RPL27, RPL34, RPL6, RPS4X, RACK1, RPSA, RPL15, RPS26, RPL18, EIF3H, EIF3L, HSPD1, HSP90AA1, EIF4A1, SLC25A3
30	EIF4B, HSP90AB1, HSPA8, EEF1B2, RPL10A, RPL24, RPL11, RPL9, RPL14, RPS13, RPS7, RPL35A, RPL5, RPL21, RPL23A, RPL27, RPL34, RPL6, RPS4X, RACK1, RPSA, RPL15, RPS26, NAP1L1, EIF4A1, HSP90AA1, HSPD1, EIF3H, EIF3L, RPS25
30	EIF4B, HSP90AB1, HSPA8, EEF1B2, RPL10A, RPL24, RPL11, RPL9, RPL14, RPS13, RPS7, RPL35A, RPL5, RPL21, RPL23A, RPL27, RPL34, RPL6, RPS4X, RACK1, RPSA, RPL15, RPS26, NAP1L1, EIF4A1, HSP90AA1, HSPD1, EIF3H, EIF3L, SLC25A3
30	EIF4B, HSP90AB1, HSPA8, EEF1B2, RPL10A, RPL24, RPL11, RPL9, RPL14, RPS13, RPS7, RPL35A, RPL5, RPL21, RPL23A, RPL27, RPL34, RPL6, RPS4X, RACK1, RPSA, EIF3E, RPL4, RPS25, RPL3, RPS8, EIF3L, HSPD1, EIF4A1, HSP90AA1
30	NPM1, RPL24, EEF1B2, NACA, HSPD1, EIF4A1, HSP90AA1, RPS13, RPL35A, RPL5, RPL9, RPS25, RPS7, RPL10A, RPL11, RPL14, RPL21, RPL23A, RPL27, RPL34, RPL6, RPS4X, RPL30, PPIA, RPS15A, RPS20, RAN, ENO1, RPS10, RPL12
30	NPM1, RPL24, EEF1B2, NACA, HSPD1, EIF4A1, HSP90AA1, RPS13, RPL35A, RPL5, RPL9, RPS25, RPS7, RPL10A, RPL11, RPL14, RPL21, RPL23A, RPL27, RPL34, RPL6, RPS4X, RPL30, PPIA, RPS15A, RPS20, RAN, ENO1, NAP1L1, RPL12
30	NPM1, RPL24, EEF1B2, NACA, HSPD1, EIF4A1, HSP90AA1, RPS13, RPL35A, RPL5, RPL9, RPS25, RPS7, RPL10A, RPL11, RPL14, RPL21, RPL23A, RPL27, RPL34, RPL6, RPS4X, RPL30, PPIA, RPS15A, RPS20, RAN, ENO1, NAP1L1, EIF3E
30	RACK1, RPL10A, EEF1B2, RPS13, RPSA, RPL24, RPL11, NONO, RAN, HSPA8, HSPD1, UBA52, EIF4A1, SLC25A3, HSP90AB1, ENO1, RPL9, RPL14, RPL15, RPS26, RPL5, RPL6, RPS7, RPL18, ATP5F1B, SLC25A5, EIF3H, EIF3L, HSP90AA1, EIF4G2
30	RACK1, RPL10A, EEF1B2, RPS13, RPSA, RPL24, RPL11, NONO, RAN, HSPA8, HSPD1, UBA52, EIF4A1, SLC25A3, HSP90AB1, ENO1, RPL9, RPL14, RPL15, RPS26, RPL5, RPL6, RPS7, RPL18, ATP5F1B, SLC25A5, EIF3H, EIF3L, HSP90AA1, RPL35A
30	RACK1, RPL10A, EEF1B2, RPS13, RPSA, RPL24, RPL11, NONO, RAN, HSPA8, HSPD1, UBA52, EIF4A1, SLC25A3, HSP90AB1, ENO1, RPL9, RPL14, RPL15, RPS26, RPL5, RPL6, RPS7, RPL18, ATP5F1B, SLC25A5, EIF3H, EIF3L, FAU, RPL35A
30	RACK1, RPL10A, EEF1B2, RPS13, RPSA, RPL24, RPL11, RPL27, RPL9, RPL15, RPS26, RPL14, RPS7, NAP1L1, UBA52, RPL21, RPL34, RPL5, RPL6, HSP90AA1, EIF4G2, ENO1, HSPA8, HSPD1, EIF4A1, HSP90AB1, RAN, SLC25A3, EIF3L, EIF3H
30	RACK1, RPL10A, EEF1B2, RPS13, RPSA, RPL24, RPL11, RPL27, RPL9, RPL15, RPS26, RPL14, RPS7, NAP1L1, UBA52, RPL21, RPL34, RPL5, RPL6, HSP90AA1, EIF4G2, ENO1, HSPA8, HSPD1, EIF4A1, HSP90AB1, RPS23, CFL1, TUBB, YBX1
30	RACK1, RPL10A, EEF1B2, RPS13, RPSA, RPL24, RPL11, RPL27, RPL9, RPL15, RPS26, RPL14, RPS7, RPL18, EIF3F, HSPD1, UBA52, EIF4A1, SLC25A5, HSP90AB1, FAU, RPS9, TUBB, RPS10, RPS5, RAN, ATP5F1B, SLC25A3, HSPA8, EIF3L
30	RACK1, RPL10A, EEF1B2, RPS13, RPSA, RPL24, RPL11, RPL27, RPL9, RPL15, RPS26, RPL14, RPS7, RPL18, RPL21, EIF3H, RAN, HSPD1, RPL34, RPL5, ENO1, EIF4A1, UBA52, SLC25A5, HSP90AB1, COX4I1, ATP5F1B, SLC25A3, HSP90AA1, EIF4G2
30	RACK1, RPL10A, EEF1B2, RPS13, RPSA, RPL24, RPL11, RPL27, RPL9, RPL15, RPS26, RPL14, RPS7, RPL18, RPL21, EIF3H, RAN, HSPD1, RPL34, RPL5, ENO1, EIF4A1, UBA52, SLC25A5, HSP90AB1, COX4I1, ATP5F1B, SLC25A3, HSP90AA1, RPL35A
30	RACK1, RPL10A, EEF1B2, RPS13, RPSA, RPL24, RPL11, RPL27, RPL9, RPL15, RPS26, RPL14, RPS7, RPL18, RPL21, EIF3H, RAN, HSPD1, RPL34, RPL5, ENO1, EIF4A1, UBA52, SLC25A5, HSP90AB1, COX4I1, ATP5F1B, SLC25A3, FAU, RPL35A
30	RACK1, RPL10A, EEF1B2, RPS13, RPSA, RPL24, RPL11, RPL27, RPL9, EIF3E, RPL14, RPL21, RPL34, RPL5, RPL6, RPS7, RPL23A, RPL35A, RPS4X, UBA52, HSP90AA1, HSPD1, NACA, RPS25, EIF4A1, HSP90AB1, EIF3L, ENO1, RPL4, NAP1L1
30	RACK1, RPL10A, EEF1B2, RPS13, RPSA, RPL24, RPL11, RPL27, RPL9, EIF3E, RPL14, RPL21, RPL34, RPL5, RPL6, RPS7, RPL23A, RPL35A, RPS4X, UBA52, HSP90AA1, HSPD1, NACA, SLC25A3, ENO1, EIF4A1, HSP90AB1, RAN, RPS14, PPIA
30	RACK1, RPL10A, EEF1B2, RPS13, RPSA, RPL24, RPL11, RPL27, RPL9, EIF3E, RPL14, RPL21, RPL34, RPL5, RPL6, RPS7, RPL23A, RPL35A, RPS4X, UBA52, HSP90AA1, HSPD1, NACA, SLC25A3, ENO1, EIF4A1, HSP90AB1, RAN, PPIA, NAP1L1
30	RACK1, RPL10A, EEF1B2, RPS13, RPSA, RPL24, RPL11, RPL27, RPL9, EIF3E, RPL14, RPL21, RPL34, RPL5, RPL6, RPS7, RPL23A, RPL35A, RPS4X, UBA52, HSP90AA1, HSPD1, NACA, SLC25A3, ENO1, EIF4A1, HSP90AB1, RPL4, EIF3L, NAP1L1
30	RACK1, RPL10A, EEF1B2, RPS13, RPSA, RPL24, RPL11, RPL27, RPL9, EIF3E, RPL14, RPL21, RPL34, RPL5, RPL6, RPS7, RPL23A, RPL35A, RPS4X, UBA52, HSP90AA1, HSPD1, NACA, SLC25A3, ENO1, EIF4A1, HSP90AB1, RPL4, EIF3L, RPS8
30	RACK1, RPL10A, EEF1B2, RPS13, RPSA, RPL24, RPL11, RPL27, RPL9, EIF3E, RPL14, RPL21, RPL34, RPL5, RPL6, RPS7, RPL23A, RPL35A, RPS4X, UBA52, HSP90AA1, HSPD1, HSPA8, EIF4A1, HSP90AB1, RPS25, EIF3L, ENO1, RPL4, NAP1L1
30	RACK1, RPL10A, EEF1B2, RPS13, RPSA, RPL24, RPL11, RPL27, RPL9, EIF3E, RPL14, RPL21, RPL34, RPL5, RPL6, RPS7, RPL23A, RPL35A, RPS4X, UBA52, HSP90AA1, HSPD1, HSPA8, EIF4A1, HSP90AB1, SLC25A3, ENO1, RAN, RPS14, PPIA
30	RACK1, RPL10A, EEF1B2, RPS13, RPSA, RPL24, RPL11, RPL27, RPL9, EIF3E, RPL14, RPL21, RPL34, RPL5, RPL6, RPS7, RPL23A, RPL35A, RPS4X, UBA52, HSP90AA1, HSPD1, HSPA8, EIF4A1, HSP90AB1, SLC25A3, ENO1, RAN, PPIA, NAP1L1
30	RACK1, RPL10A, EEF1B2, RPS13, RPSA, RPL24, RPL11, RPL27, RPL9, EIF3E, RPL14, RPL21, RPL34, RPL5, RPL6, RPS7, RPL23A, RPL35A, RPS4X, UBA52, HSP90AA1, HSPD1, HSPA8, EIF4A1, HSP90AB1, SLC25A3, ENO1, RPL4, EIF3L, NAP1L1
30	RACK1, RPL10A, EEF1B2, RPS13, RPSA, RPL24, RPL11, RPL27, RPL9, EIF3E, RPL14, RPL21, RPL34, RPL5, RPL6, RPS7, RPL23A, RPL35A, RPS4X, UBA52, HSP90AA1, HSPD1, HSPA8, EIF4A1, HSP90AB1, SLC25A3, ENO1, RPL4, EIF3L, RPS8
30	RPL11, RPL24, RPL10A, EEF1B2, RPL9, RPS13, RPS7, RPL14, RPL35A, RPL5, RPL21, RPL27, RPL34, RPL23A, PFDN5, UBA52, RPL15, RPS26, PPIA, RPL12, RPL30, RPS15A, RPS20, RPS10, RPS14, RPS25, NACA, RPL22, RPL38, RAN
30	RPL11, RPL24, RPL10A, EEF1B2, RPL9, RPS13, RPS7, RPL14, RPL35A, RPL5, RPL21, RPL27, RPL34, RPL23A, PFDN5, UBA52, RPL15, RPS26, PPIA, RPL12, SLC25A3, RPSA, ENO1, HSPD1, EIF4A1, CFL1, NACA, HSP90AA1, NAP1L1, RPS3A
30	RPL11, RPL24, RPL10A, EEF1B2, RPL9, RPS13, RPS7, RPL14, RPL35A, RPL5, RPL21, RPL27, RPL34, RPL23A, PFDN5, UBA52, RPL15, RPS26, PPIA, RPL12, SLC25A3, RPSA, ENO1, HSPD1, EIF4A1, CFL1, NACA, HSP90AA1, NAP1L1, RAN
30	RPL11, RPL24, RPL10A, EEF1B2, RPL9, RPS13, RPS7, RPL14, RPL35A, RPL5, RPL21, RPL27, RPL34, RPL23A, PFDN5, UBA52, EIF3E, NACA, PPIA, RPL30, RPS15A, RPS20, RPS25, RPSA, HSP90AA1, RAN, EIF4A1, NAP1L1, HSPD1, ENO1
30	RPL11, RPL24, RPL10A, EEF1B2, RPL9, RPS13, RPS7, RPL14, RPL35A, RPL5, RPL21, RPL27, RPL34, RPL23A, PFDN5, UBA52, EIF3E, NACA, PPIA, RPL30, RPS15A, RPS20, RPS25, RPSA, HSP90AA1, RAN, EIF4A1, RPS14, HSPD1, ENO1
29	ACTG1, RPL15, RPL10A, EEF1B2, RPS13, RPS26, NONO, HSPD1, UBA52, EIF4A1, YBX1, SLC25A5, RAN, ENO1, ATP5F1B, SLC25A3, TUBB, HSPA8, HSP90AB1, RPL24, ATP5F1A, RACK1, RPSA, RPL9, RPL11, RPL14, PKM, EIF4G2, HSP90AA1
29	ACTG1, RPL15, RPL10A, EEF1B2, RPS13, RPS26, NONO, HSPD1, UBA52, EIF4A1, YBX1, SLC25A5, RAN, ENO1, ATP5F1B, SLC25A3, TUBB, HSPA8, HSP90AB1, RPL24, ATP5F1A, RACK1, RPSA, RPL9, RPL11, RPL14, EIF3L, EIF4G2, HSP90AA1
29	ACTG1, RPL15, RPL10A, EEF1B2, RPS13, RPS26, NONO, HSPD1, UBA52, EIF4A1, YBX1, SLC25A5, EEF1D, RPS9, RPL5, RACK1, RPSA, RPL6, RPL18, RPL9, RPL24, RPS5, RPS7, RPL35A, RPL11, HSP90AB1, FAU, RPL14, PKM
29	ACTG1, RPL15, RPL10A, EEF1B2, RPS13, RPS26, NONO, HSPD1, UBA52, EIF4A1, YBX1, SLC25A5, EEF1D, RPS9, RPL5, RACK1, RPSA, RPL6, RPL18, RPL9, RPL24, RPS5, RPS7, RPL35A, RPL11, HSP90AB1, FAU, RPL14, EIF3L
29	ACTG1, RPL15, RPL10A, EEF1B2, RPS13, RPS26, RPL27, UBA52, EIF4G2, RPL24, HSPD1, ENO1, EIF4A1, TUBB, HSP90AB1, HSPA8, YBX1, RPL9, RACK1, RPSA, RPL11, ATP5F1A, RAN, ATP5F1B, SLC25A3, SLC25A5, HSP90AA1, TPI1, PKM
29	ACTG1, RPL15, RPL10A, EEF1B2, RPS13, RPS26, RPL27, UBA52, EIF4G2, RPL24, HSPD1, ENO1, EIF4A1, TUBB, HSP90AB1, HSPA8, YBX1, RPL9, RACK1, RPSA, RPL11, ATP5F1A, RAN, ATP5F1B, SLC25A3, SLC25A5, HSP90AA1, RPL14, PKM
29	ACTG1, RPL15, RPL10A, EEF1B2, RPS13, RPS26, RPL27, UBA52, EIF4G2, RPL24, HSPD1, ENO1, EIF4A1, TUBB, HSP90AB1, HSPA8, YBX1, RPL9, RACK1, RPSA, RPL11, ATP5F1A, RAN, ATP5F1B, SLC25A3, SLC25A5, HSP90AA1, RPL14, EIF3L
29	ACTG1, RPL15, RPL10A, EEF1B2, RPS13, RPS26, RPL27, UBA52, FAU, RPL35A, RPL18, RPS5, RACK1, COX6A1, PPIA, RPS14, EIF4A1, CFL1, SLC25A5, RPS9, TUBB, ENO1, ATP5F1B, RAN, SLC25A3, HSPD1, TKT, CHCHD2, COX4I1
29	ACTG1, RPL15, RPL10A, EEF1B2, RPS13, RPS26, RPL27, UBA52, FAU, RPL35A, RPL18, RPS5, RACK1, COX6A1, PPIA, RPS14, EIF4A1, CFL1, SLC25A5, RPS9, TUBB, ENO1, ATP5F1B, RAN, SLC25A3, HSPD1, TKT, PKM, YBX1
29	ACTG1, RPL15, RPL10A, EEF1B2, RPS13, RPS26, RPL27, UBA52, FAU, RPL35A, RPL18, RPS5, RACK1, COX6A1, PPIA, RPS14, EIF4A1, CFL1, SLC25A5, RPS9, TUBB, ENO1, ATP5F1B, RAN, SLC25A3, HSPD1, TPI1, CHCHD2, COX4I1
29	ACTG1, RPL15, RPL10A, EEF1B2, RPS13, RPS26, RPL27, UBA52, FAU, RPL35A, RPL18, RPS5, RACK1, COX6A1, PPIA, RPS14, EIF4A1, CFL1, SLC25A5, RPS9, TUBB, ENO1, ATP5F1B, RAN, SLC25A3, HSPD1, TPI1, PKM, YBX1
29	ACTG1, RPL15, RPL10A, EEF1B2, RPS13, RPS26, RPL27, UBA52, FAU, RPL35A, RPL18, RPS5, RACK1, COX6A1, PPIA, RPS14, EIF4A1, CFL1, SLC25A5, RPS9, TUBB, ENO1, ATP5F1B, RPL8, SLC25A3, HSPD1, TKT, CHCHD2, COX4I1
29	ACTG1, RPL15, RPL10A, EEF1B2, RPS13, RPS26, RPL27, UBA52, FAU, RPL35A, RPL18, RPS5, RACK1, COX6A1, PPIA, RPS14, EIF4A1, CFL1, SLC25A5, RPS9, TUBB, ENO1, ATP5F1B, RPL8, SLC25A3, HSPD1, TKT, PKM, YBX1
29	ACTG1, RPL15, RPL10A, EEF1B2, RPS13, RPS26, RPL27, UBA52, FAU, RPL35A, RPL18, RPS5, RACK1, COX6A1, PPIA, RPS14, EIF4A1, CFL1, SLC25A5, RPS9, TUBB, ENO1, ATP5F1B, RPL8, SLC25A3, HSPD1, TPI1, CHCHD2, COX4I1
29	ACTG1, RPL15, RPL10A, EEF1B2, RPS13, RPS26, RPL27, UBA52, FAU, RPL35A, RPL18, RPS5, RACK1, COX6A1, PPIA, RPS14, EIF4A1, CFL1, SLC25A5, RPS9, TUBB, ENO1, ATP5F1B, RPL8, SLC25A3, HSPD1, TPI1, PKM, YBX1
29	EIF4B, HSP90AB1, HSPA8, EEF1B2, RPL10A, RPL24, RPL11, RPL9, RPL14, RPS13, RPS7, RPL35A, RPL5, RPL21, RPL23A, RPL27, RPL34, RPL6, RPS4X, RACK1, RPSA, EIF3E, EIF3H, EIF3L, HSPD1, EIF4A1, HSP90AA1, NAP1L1, RPS25
29	EIF4B, HSP90AB1, HSPA8, EEF1B2, RPL10A, RPL24, RPL11, RPL9, RPL14, RPS13, RPS7, RPL35A, RPL5, RPL21, RPL23A, RPL27, RPL34, RPL6, RPS4X, RACK1, RPSA, EIF3E, EIF3H, EIF3L, HSPD1, EIF4A1, HSP90AA1, NAP1L1, SLC25A3
29	EIF4B, HSP90AB1, HSPA8, EEF1B2, RPL10A, RPL24, RPL11, RPL9, RPL14, RPS13, RPS7, RPL35A, RPL5, RPL21, RPL23A, RPL27, RPL34, RPL6, RPS4X, RACK1, RPSA, EIF3E, RPL4, RPS25, NAP1L1, HSP90AA1, EIF4A1, EIF3L, HSPD1
29	EIF4B, HSP90AB1, HSPA8, EEF1B2, RPL10A, RPL24, RPL11, RPL9, RPL14, RPS13, RPS7, RPL35A, RPL5, RPL21, RPL23A, RPL27, RPL34, RPL6, RPS4X, RACK1, RPSA, EIF3E, RPL4, SLC25A3, HSP90AA1, HSPD1, EIF4A1, RPS3A, NAP1L1
29	EIF4B, HSP90AB1, HSPA8, EEF1B2, RPL10A, RPL24, RPL11, RPL9, RPL14, RPS13, RPS7, RPL35A, RPL5, RPL21, RPL23A, RPL27, RPL34, RPL6, RPS4X, RACK1, RPSA, EIF3E, RPL4, SLC25A3, HSP90AA1, HSPD1, EIF4A1, EIF3L, NAP1L1
29	EIF4B, HSP90AB1, HSPA8, EEF1B2, RPL10A, RPL24, RPL11, RPL9, RPL14, RPS13, RPS7, RPL35A, RPL5, RPL21, RPL23A, RPL27, RPL34, RPL6, RPS4X, RACK1, RPSA, EIF3E, RPL4, SLC25A3, HSP90AA1, HSPD1, EIF4A1, EIF3L, RPS8
29	NPM1, RPL24, EEF1B2, NACA, RPL38, RPL21, RPL23A, RPL27, RPL30, RPL34, PPIA, RPL35A, RPL5, RPL6, RPL9, RPS13, RPS15A, RPS20, RPS25, RPS4X, RPS7, RPL10A, RPL11, RPL14, RAN, HSP90AA1, EIF4A1, RPS10, RPL12
29	NPM1, RPL24, EEF1B2, NACA, RPL38, RPL21, RPL23A, RPL27, RPL30, RPL34, PPIA, RPL35A, RPL5, RPL6, RPL9, RPS13, RPS15A, RPS20, RPS25, RPS4X, RPS7, RPL10A, RPL11, RPL14, RAN, HSP90AA1, EIF4A1, NAP1L1, RPL12
29	NPM1, RPL24, EEF1B2, NACA, RPL38, RPL21, RPL23A, RPL27, RPL30, RPL34, PPIA, RPL35A, RPL5, RPL6, RPL9, RPS13, RPS15A, RPS20, RPS25, RPS4X, RPS7, RPL10A, RPL11, RPL14, RAN, HSP90AA1, EIF4A1, NAP1L1, EIF3E
29	RACK1, RPL10A, EEF1B2, RPS13, RPSA, RPL24, RPL11, NONO, RAN, HSPA8, HSPD1, UBA52, EIF4A1, SLC25A3, HSP90AB1, EIF3F, RPL15, RPL9, RPS26, EIF3L, RPS7, RPL14, RPL18, ATP5F1B, SLC25A5, FAU, RPS9, RPS5, TUBB
29	RACK1, RPL10A, EEF1B2, RPS13, RPSA, RPL24, RPL11, NONO, RAN, HSPA8, HSPD1, UBA52, EIF4A1, SLC25A3, HSP90AB1, ENO1, RPL9, RPL14, RPL15, RPS26, RPL5, RPL6, RPS7, NAP1L1, HSP90AA1, CFL1, YBX1, TUBB, EIF4G2
29	RACK1, RPL10A, EEF1B2, RPS13, RPSA, RPL24, RPL11, NONO, RAN, HSPA8, HSPD1, UBA52, EIF4A1, SLC25A3, HSP90AB1, ENO1, RPL9, RPL14, RPL15, RPS26, RPL5, RPL6, RPS7, NAP1L1, HSP90AA1, CFL1, YBX1, TUBB, RPL35A
29	RACK1, RPL10A, EEF1B2, RPS13, RPSA, RPL24, RPL11, NONO, RAN, HSPA8, HSPD1, UBA52, EIF4A1, SLC25A3, HSP90AB1, ENO1, RPL9, RPL14, RPL15, RPS26, RPL5, RPL6, RPS7, NAP1L1, HSP90AA1, EIF3L, EIF4G2, TUBB, YBX1
29	RACK1, RPL10A, EEF1B2, RPS13, RPSA, RPL24, RPL11, NONO, RAN, HSPA8, HSPD1, UBA52, EIF4A1, SLC25A3, HSP90AB1, ENO1, RPL9, RPL14, RPL15, RPS26, RPL5, RPL6, RPS7, NAP1L1, HSP90AA1, EIF3L, RPL35A, TUBB, YBX1
29	RACK1, RPL10A, EEF1B2, RPS13, RPSA, RPL24, RPL11, RPL27, RPL9, RPL15, RPS26, RPL14, RPS7, RPL18, EIF3F, HSPD1, UBA52, EIF4A1, SLC25A5, HSP90AB1, FAU, RPS9, TUBB, RPS10, RPS5, RAN, ATP5F1B, SLC25A3, COX4I1
29	RACK1, RPL10A, EEF1B2, RPS13, RPSA, RPL24, RPL11, RPL27, RPL9, RPL15, RPS26, RPL14, RPS7, RPL18, RPL21, EIF3H, RAN, HSPD1, RPL34, RPL5, ENO1, EIF4A1, UBA52, SLC25A5, HSP90AB1, COX4I1, RPS25, RPL35A, HSP90AA1
29	RACK1, RPL10A, EEF1B2, RPS13, RPSA, RPL24, RPL11, RPL27, RPL9, RPL15, RPS26, RPL14, RPS7, RPL18, RPL21, EIF3H, RAN, HSPD1, RPL34, RPL5, ENO1, EIF4A1, UBA52, SLC25A5, HSP90AB1, COX4I1, RPS25, RPL35A, FAU
29	RACK1, RPL10A, EEF1B2, RPS13, RPSA, RPL24, RPL11, RPL27, RPL9, EIF3E, RPL14, RPL21, RPL34, RPL5, RPL6, RPS7, EIF4G2, ENO1, HSPA8, HSPD1, EIF4A1, NAP1L1, UBA52, HSP90AA1, HSP90AB1, RAN, EIF3H, SLC25A3, EIF3L
29	RPL11, RPL24, RPL10A, EEF1B2, RPL9, RPS13, RPS7, TPI1, UBA52, RPS26, EIF4A1, SLC25A5, RPL15, RPL27, PFDN5, ENO1, RPSA, COX4I1, CFL1, RPL12, RPS14, PPIA, RPL35A, RPS10, ATP5F1B, SLC25A3, HSPD1, RAN, HSP90AA1
29	RPL11, RPL24, RPL10A, EEF1B2, RPL9, RPS13, RPS7, TPI1, UBA52, RPS26, EIF4A1, SLC25A5, RPL15, RPL27, PFDN5, ENO1, RPSA, COX4I1, CFL1, RPL12, RPS14, PPIA, RPL35A, RPS10, ATP5F1B, SLC25A3, HSPD1, RAN, FAU
29	RPL11, RPL24, RPL10A, EEF1B2, RPL9, RPS13, RPS7, TPI1, UBA52, RPS26, EIF4A1, SLC25A5, RPL15, RPL27, PFDN5, ENO1, RPSA, COX4I1, CFL1, RPL12, RPS14, PPIA, RPL35A, RPS10, ATP5F1B, SLC25A3, HSPD1, RPS3, HSP90AA1
29	RPL11, RPL24, RPL10A, EEF1B2, RPL9, RPS13, RPS7, TPI1, UBA52, RPS26, EIF4A1, SLC25A5, RPL15, RPL27, PFDN5, ENO1, RPSA, COX4I1, CFL1, RPL12, RPS14, PPIA, RPL35A, RPS10, ATP5F1B, SLC25A3, HSPD1, RPS3, FAU
29	RPL11, RPL24, RPL10A, EEF1B2, RPL9, RPS13, RPS7, RPL14, RPL35A, RPL5, RPL21, RPL27, RPL34, RPL23A, PFDN5, UBA52, EIF3E, NACA, PPIA, RPL30, RPS15A, RPS20, RPS25, RPSA, HSP90AA1, RAN, EIF4A1, NAP1L1, RPL38
29	RPL11, RPL24, RPL10A, EEF1B2, RPL9, RPS13, RPS7, RPL14, RPL35A, RPL5, RPL21, RPL27, RPL34, RPL23A, PFDN5, UBA52, EIF3E, NACA, PPIA, RPL30, RPS15A, RPS20, RPS25, RPSA, HSP90AA1, RAN, EIF4A1, RPS14, RPL38
28	ACTG1, RPL15, RPL10A, EEF1B2, RPS13, RPS26, NONO, HSPD1, UBA52, EIF4A1, YBX1, SLC25A5, RAN, ENO1, ATP5F1B, SLC25A3, TUBB, HSPA8, HSP90AB1, RPL24, ATP5F1A, RACK1, RPSA, RPL9, RPL11, RPL14, PKM, FAU
28	ACTG1, RPL15, RPL10A, EEF1B2, RPS13, RPS26, NONO, HSPD1, UBA52, EIF4A1, YBX1, SLC25A5, RAN, ENO1, ATP5F1B, SLC25A3, TUBB, HSPA8, HSP90AB1, RPL24, ATP5F1A, RACK1, RPSA, RPL9, RPL11, RPL14, EIF3L, FAU
28	ACTG1, RPL15, RPL10A, EEF1B2, RPS13, RPS26, RPL27, UBA52, FAU, ATP5F1A, RAN, HSPD1, ENO1, EIF4A1, ATP5F1B, SLC25A3, TUBB, SLC25A5, RACK1, RPSA, RPL9, RPL24, RPL11, HSPA8, TPI1, HSP90AB1, PKM, YBX1
28	ACTG1, RPL15, RPL10A, EEF1B2, RPS13, RPS26, RPL27, UBA52, FAU, ATP5F1A, RAN, HSPD1, ENO1, EIF4A1, ATP5F1B, SLC25A3, TUBB, SLC25A5, RACK1, RPSA, RPL9, RPL24, RPL11, HSPA8, RPL14, YBX1, HSP90AB1, PKM
28	ACTG1, RPL15, RPL10A, EEF1B2, RPS13, RPS26, RPL27, UBA52, FAU, ATP5F1A, RAN, HSPD1, ENO1, EIF4A1, ATP5F1B, SLC25A3, TUBB, SLC25A5, RACK1, RPSA, RPL9, RPL24, RPL11, HSPA8, RPL14, YBX1, HSP90AB1, EIF3L
28	ACTG1, RPL15, RPL10A, EEF1B2, RPS13, RPS26, RPL27, UBA52, FAU, RPL35A, RPL18, RPS5, RACK1, COX6A1, PPIA, RPS14, EIF4A1, CFL1, SLC25A5, RPS9, TUBB, ENO1, ATP5F1B, RPL8, RPS15, TKT, CHCHD2, COX4I1
28	ACTG1, RPL15, RPL10A, EEF1B2, RPS13, RPS26, RPL27, UBA52, FAU, RPL35A, RPL18, RPS5, RACK1, COX6A1, PPIA, RPS14, EIF4A1, CFL1, SLC25A5, RPS9, TUBB, ENO1, ATP5F1B, RPL8, RPS15, TKT, PKM, YBX1
28	ACTG1, RPL15, RPL10A, EEF1B2, RPS13, RPS26, RPL27, UBA52, FAU, RPL35A, RPL18, RPS5, RACK1, COX6A1, PPIA, RPS14, EIF4A1, CFL1, SLC25A5, RPS9, TUBB, ENO1, ATP5F1B, RPL8, RPS15, TPI1, CHCHD2, COX4I1
28	ACTG1, RPL15, RPL10A, EEF1B2, RPS13, RPS26, RPL27, UBA52, FAU, RPL35A, RPL18, RPS5, RACK1, COX6A1, PPIA, RPS14, EIF4A1, CFL1, SLC25A5, RPS9, TUBB, ENO1, ATP5F1B, RPL8, RPS15, TPI1, PKM, YBX1
28	ACTG1, RPL15, RPL10A, EEF1B2, RPS13, RPS26, CALR, RAN, ENO1, PKM, EIF4A1, ATP5F1B, SLC25A3, TUBB, CFL1, SLC25A5, TPI1, RPS9, RPSA, RACK1, RPL9, HSPA8, RPL24, YBX1, EIF4G2, HSP90AA1, HSP90AB1, RPS7
28	ACTG1, RPL15, RPL10A, EEF1B2, SLC25A6, RPL18, RPL18A, RPL3, RPL7A, RPL8, RPLP0, UBA52, PKM, RPS10, RPS11, RPS15, RPS9, RACK1, RPS5, YBX1, RPL10, RPL12, FAU, RPL14, TUBB, RPL36, SLC25A5, TKT
28	ACTG1, RPL15, RPL10A, EEF1B2, SLC25A6, RPL18, RPL18A, RPL3, RPL7A, RPL8, RPLP0, UBA52, PKM, RPS10, RPS11, RPS15, RPS9, RACK1, RPS5, YBX1, RPL10, RPL12, FAU, RPL14, TUBB, RPL36, RPL28, TKT
28	ACTG1, RPL15, RPL10A, EEF1B2, SLC25A6, RPL18, RPL18A, RPL3, RPL7A, RPL8, RPLP0, UBA52, PKM, RPS10, RPS11, RPS15, RPS9, RACK1, RPS5, YBX1, RPL10, RPL12, FAU, RPL14, TUBB, ATP5F1B, EEF2, RPS2
28	ACTG1, RPL15, RPL10A, EEF1B2, SLC25A6, RPL18, RPL18A, RPL3, RPL7A, RPL8, RPLP0, UBA52, PKM, RPS10, RPS11, RPS15, RPS9, RACK1, RPS5, YBX1, RPL10, RPL12, FAU, RPL14, TUBB, ATP5F1B, SLC25A5, TKT
28	CCT3, RPL15, SLC25A3, SLC25A5, EIF4A1, RAN, ENO1, UBA52, HSPD1, RPS26, EEF1B2, RPS13, RPL10A, RPL27, RPL24, RPL35A, RPS7, RPSA, RPL18, ATP5F1B, HSPA8, TUBB, CFL1, PPIA, RPL14, YBX1, HSP90AB1, HSP90AA1
28	CCT3, RPL15, SLC25A3, SLC25A5, EIF4A1, RAN, ENO1, UBA52, HSPD1, RPS26, EEF1B2, RPS13, RPL10A, RPL27, RPL24, RPL35A, RPS7, RPSA, RPL18, ATP5F1B, HSPA8, TUBB, CFL1, PPIA, RPL14, YBX1, HSP90AB1, FAU
28	CCT3, RPL15, SLC25A3, SLC25A5, EIF4A1, RAN, ENO1, UBA52, HSPD1, RPS26, EEF1B2, RPS13, RPL10A, RPL27, RPL24, RPL35A, RPS7, RPSA, RPL18, ATP5F1B, HSPA8, TUBB, CFL1, PPIA, TPI1, YBX1, HSP90AB1, HSP90AA1
28	CCT3, RPL15, SLC25A3, SLC25A5, EIF4A1, RAN, ENO1, UBA52, HSPD1, RPS26, EEF1B2, RPS13, RPL10A, RPL27, RPL24, RPL35A, RPS7, RPSA, RPL18, ATP5F1B, HSPA8, TUBB, CFL1, PPIA, TPI1, YBX1, HSP90AB1, FAU
28	CCT3, RPL15, SLC25A3, SLC25A5, EIF4A1, RAN, ENO1, UBA52, HSPD1, RPS26, EEF1B2, RPS13, RPL10A, RPL27, TKT, RPL35A, ATP5F1B, FAU, RPSA, RPL18, RPS7, RPL14, HSPA8, TUBB, CFL1, PPIA, HSP90AB1, YBX1
28	CCT3, XRCC6, EIF3I, ILF2, HNRNPF, EIF3D, CCT4, XRCC5, HSPA9, HNRNPK, HNRNPC, CCT5, CCT6A, PSMB1, CCT8, SERBP1, PGK1, CNBP, EIF3K, EIF4H, EIF3M, SLC25A3, EIF3H, HSPD1, NONO, RAN, EIF4A1, YWHAE
28	CCT3, XRCC6, EIF3I, ILF2, HNRNPF, EIF3D, CCT4, XRCC5, HSPA9, HNRNPK, HNRNPC, CCT5, CCT6A, PSMB1, SLC25A5, SERBP1, YWHAE, PGK1, ENO1, RAN, ATP5F1A, SLC25A3, HSPD1, ATP5F1B, EIF3K, EIF4A1, NONO, EIF3H
28	CCT3, XRCC6, EIF3I, ILF2, HNRNPF, EIF3D, CCT4, XRCC5, HSPA9, HNRNPK, HNRNPC, CCT5, CCT6A, PSMB1, SLC25A5, SERBP1, YWHAE, PGK1, CNBP, EIF3K, RAN, SLC25A3, ATP5F1A, ATP5F1B, EIF3H, HSPD1, EIF4A1, NONO
28	NPM1, RPL24, EEF1B2, NACA, RPL38, RPL21, RPL23A, RPL27, RPL30, RPL34, PPIA, RPL35A, RPL5, RPL6, RPL9, RPS13, RPS15A, RPS20, RPS25, RPS4X, RPS7, RPL10A, RPL11, RPL14, RAN, RPL22, RPS10, RPL12
28	RACK1, RPL10A, EEF1B2, RPS13, RPSA, RPL24, RPL11, NONO, RAN, HSPA8, HSPD1, UBA52, EIF4A1, SLC25A3, HSP90AB1, ENO1, RPL9, RPL14, RPL15, RPS26, RPL5, RPL6, RPS7, NAP1L1, HSP90AA1, EIF3L, EIF4G2, EIF3H
28	RACK1, RPL10A, EEF1B2, RPS13, RPSA, RPL24, RPL11, NONO, RAN, HSPA8, HSPD1, UBA52, EIF4A1, SLC25A3, HSP90AB1, ENO1, RPL9, RPL14, RPL15, RPS26, RPL5, RPL6, RPS7, NAP1L1, HSP90AA1, EIF3L, RPL35A, EIF3H
28	RACK1, RPL10A, EEF1B2, RPS13, RPSA, TKT, RPL15, RPL18, UBA52, RPS26, EIF4A1, FAU, RPS7, RPL14, RPL27, EIF3F, HSPD1, SLC25A5, HSP90AB1, RPS9, TUBB, RPS5, RPS10, RAN, ATP5F1B, SLC25A3, HSPA8, EIF3L
28	RPL11, RPL24, RPL10A, EEF1B2, RPL9, RPS13, RPS7, RPL14, EIF4G2, HSPD1, RPL5, ENO1, UBA52, EIF4A1, SLC25A3, RAN, HSP90AA1, PFDN5, EIF3H, RPSA, RPL15, RPS26, RPL21, RPL27, RPL34, SLC25A5, ATP5F1B, COX4I1
28	RPL11, RPL24, RPL10A, EEF1B2, RPL9, RPS13, RPS7, RPL14, EIF4G2, HSPD1, RPL5, ENO1, UBA52, EIF4A1, SLC25A3, RAN, HSP90AA1, PFDN5, CFL1, ATP5F1B, SLC25A5, RPS26, RPL15, RPSA, RPL21, RPL27, RPL34, COX4I1
28	RPL11, RPL24, RPL10A, EEF1B2, RPL9, RPS13, RPS7, RPL14, RPL35A, RPL5, RPL21, RPL27, RPL34, RPL23A, PFDN5, UBA52, RPL15, RPS26, EIF3H, RPSA, RAN, ENO1, HSPD1, EIF4A1, NACA, RPS25, NAP1L1, HSP90AA1
28	RPL11, RPL24, RPL10A, EEF1B2, RPL9, RPS13, RPS7, RPL14, RPL35A, RPL5, RPL21, RPL27, RPL34, RPL23A, PFDN5, UBA52, RPL15, RPS26, EIF3H, RPSA, RAN, ENO1, HSPD1, EIF4A1, NACA, RPS25, SLC25A5, HSP90AA1
28	RPL11, RPL24, RPL10A, EEF1B2, RPL9, RPS13, RPS7, RPL14, RPL35A, RPL5, RPL21, RPL27, RPL34, RPL23A, PFDN5, UBA52, RPL15, RPS26, EIF3H, RPSA, RAN, ENO1, HSPD1, EIF4A1, NACA, RPS25, SLC25A5, FAU
28	RPL11, RPL24, RPL10A, EEF1B2, RPL9, RPS13, RPS7, RPL14, RPL35A, RPL5, RPL21, RPL27, RPL34, RPL23A, PFDN5, UBA52, RPL15, RPS26, EIF3H, RPSA, RAN, ENO1, HSPD1, EIF4A1, NACA, SLC25A3, NAP1L1, HSP90AA1
28	RPL11, RPL24, RPL10A, EEF1B2, RPL9, RPS13, RPS7, RPL14, RPL35A, RPL5, RPL21, RPL27, RPL34, RPL23A, PFDN5, UBA52, RPL15, RPS26, EIF3H, RPSA, RAN, ENO1, HSPD1, EIF4A1, NACA, SLC25A3, SLC25A5, HSP90AA1
28	RPL11, RPL24, RPL10A, EEF1B2, RPL9, RPS13, RPS7, RPL14, RPL35A, RPL5, RPL21, RPL27, RPL34, RPL23A, PFDN5, UBA52, RPL15, RPS26, EIF3H, RPSA, RAN, ENO1, HSPD1, EIF4A1, NACA, SLC25A3, SLC25A5, FAU
28	RPL11, RPL24, RPL10A, EEF1B2, RPL9, RPS13, RPS7, RPL14, RPL35A, RPL5, RPL21, RPL27, RPL34, RPL23A, PFDN5, UBA52, RPL15, RPS26, EIF3H, RPSA, RAN, ENO1, HSPD1, EIF4A1, ATP5F1B, SLC25A3, SLC25A5, HSP90AA1
28	RPL11, RPL24, RPL10A, EEF1B2, RPL9, RPS13, RPS7, RPL14, RPL35A, RPL5, RPL21, RPL27, RPL34, RPL23A, PFDN5, UBA52, RPL15, RPS26, EIF3H, RPSA, RAN, ENO1, HSPD1, EIF4A1, ATP5F1B, SLC25A3, SLC25A5, FAU
28	RPL11, RPL24, RPL10A, EEF1B2, RPL9, RPS13, RPS7, RPL14, RPL35A, RPL5, RPL21, RPL27, RPL34, RPL23A, PFDN5, UBA52, EIF3E, NACA, PPIA, SLC25A3, RPSA, ENO1, HSP90AA1, HSPD1, EIF4A1, RPS3A, RPS14, RPS3
28	RPL11, RPL24, RPL10A, EEF1B2, RPL9, RPS13, RPS7, RPL14, RPL35A, RPL5, RPL21, RPL27, RPL34, RPL23A, RPL6, RPS4X, RPL22, RPL30, PPIA, RPL38, RPS14, RPS15A, RPS20, RPS25, EIF3E, NACA, UBA52, RAN
28	RPL11, RPL24, RPL10A, EEF1B2, RPL9, RPS13, RPS7, RPL14, RPL35A, RPL5, RPL21, RPL27, RPL34, COX4I1, RPL15, UBA52, RPS26, EIF4A1, PFDN5, ENO1, RPSA, SLC25A5, EIF3H, RAN, HSPD1, ATP5F1B, SLC25A3, HSP90AA1
28	RPL11, RPL24, RPL10A, EEF1B2, RPL9, RPS13, RPS7, RPL14, RPL35A, RPL5, RPL21, RPL27, RPL34, COX4I1, RPL15, UBA52, RPS26, EIF4A1, PFDN5, ENO1, RPSA, SLC25A5, EIF3H, RAN, HSPD1, ATP5F1B, SLC25A3, FAU
27	ACTG1, RPL15, RPL10A, EEF1B2, RPS13, RPS26, NONO, HSPD1, UBA52, EIF4A1, YBX1, SLC25A5, RAN, ENO1, ATP5F1B, SLC25A3, TUBB, COX6A1, PKM, FAU, RACK1, RPS9, RPL18, RPS5, CFL1, TKT, RPL35A
27	ACTG1, RPL15, RPL10A, EEF1B2, RPS13, RPS26, RPL27, UBA52, EIF4G2, RPL24, HSPD1, ENO1, EIF4A1, TUBB, HSP90AB1, COX4I1, RAN, ATP5F1B, SLC25A3, SLC25A5, HSP90AA1, RACK1, RPSA, RPL9, RPL11, ATP5F1A, RPL14
27	ACTG1, RPL15, RPL10A, EEF1B2, RPS13, RPS26, RPL27, UBA52, EIF4G2, RPL24, HSPD1, ENO1, EIF4A1, TUBB, HSP90AB1, COX4I1, RAN, ATP5F1B, SLC25A3, SLC25A5, HSP90AA1, RACK1, RPSA, RPL9, RPL11, ATP5F1A, TPI1
27	ACTG1, RPL15, RPL10A, EEF1B2, RPS13, RPS26, RPL27, UBA52, HSP90AA1, RPL24, EIF4A1, HSP90AB1, HSPD1, RPL35A, YWHAE, RAN, ENO1, SLC25A3, SLC25A5, RPL5, ATP5F1B, TUBB, HSPA8, YBX1, CFL1, PKM, PPIA
27	ACTG1, RPL15, RPL10A, EEF1B2, RPS13, RPS26, RPL27, UBA52, HSP90AA1, RPL24, EIF4A1, HSP90AB1, HSPD1, RPL35A, YWHAE, RAN, ENO1, SLC25A3, SLC25A5, TPI1, ATP5F1B, TUBB, CFL1, PPIA, HSPA8, PKM, YBX1
27	ACTG1, RPL15, RPL10A, EEF1B2, RPS13, RPS26, RPL27, UBA52, FAU, RPL35A, RPL18, RPS5, RACK1, COX6A1, PPIA, RPS14, EIF4A1, CFL1, SLC25A5, RPS9, TUBB, RPL36, RPL8, TKT, HSPD1, CHCHD2, COX4I1
27	ACTG1, RPL15, RPL10A, EEF1B2, RPS13, RPS26, RPL27, UBA52, FAU, RPL35A, RPL18, RPS5, RACK1, COX6A1, PPIA, RPS14, EIF4A1, CFL1, SLC25A5, RPS9, TUBB, RPL36, RPL8, TKT, HSPD1, PKM, YBX1
27	ACTG1, RPL15, RPL10A, EEF1B2, RPS13, RPS26, RPL27, UBA52, FAU, RPL35A, RPL18, RPS5, RACK1, COX6A1, PPIA, RPS14, EIF4A1, CFL1, SLC25A5, RPS9, TUBB, RPL36, RPL8, TKT, RPS15, CHCHD2, COX4I1
27	ACTG1, RPL15, RPL10A, EEF1B2, RPS13, RPS26, RPL27, UBA52, FAU, RPL35A, RPL18, RPS5, RACK1, COX6A1, PPIA, RPS14, EIF4A1, CFL1, SLC25A5, RPS9, TUBB, RPL36, RPL8, TKT, RPS15, PKM, YBX1
27	ACTG1, RPL15, RPL10A, EEF1B2, RPS13, RPS26, RPL27, UBA52, FAU, RPL35A, RPL18, RPS5, RACK1, COX6A1, PPIA, RPS14, EIF4A1, CFL1, SLC25A5, RPS9, TUBB, RPL36, RPL8, TPI1, HSPD1, CHCHD2, COX4I1
27	ACTG1, RPL15, RPL10A, EEF1B2, RPS13, RPS26, RPL27, UBA52, FAU, RPL35A, RPL18, RPS5, RACK1, COX6A1, PPIA, RPS14, EIF4A1, CFL1, SLC25A5, RPS9, TUBB, RPL36, RPL8, TPI1, HSPD1, PKM, YBX1
27	ACTG1, RPL15, RPL10A, EEF1B2, RPS13, RPS26, RPL27, UBA52, FAU, RPL35A, RPL18, RPS5, RACK1, COX6A1, PPIA, RPS14, EIF4A1, CFL1, SLC25A5, RPS9, TUBB, RPL36, RPL8, TPI1, RPS15, CHCHD2, COX4I1
27	ACTG1, RPL15, RPL10A, EEF1B2, RPS13, RPS26, RPL27, UBA52, FAU, RPL35A, RPL18, RPS5, RACK1, COX6A1, PPIA, RPS14, EIF4A1, CFL1, SLC25A5, RPS9, TUBB, RPL36, RPL8, TPI1, RPS15, PKM, YBX1
27	ACTG1, RPL15, RPL10A, EEF1B2, RPS13, RPS26, RPL27, UBA52, FAU, RPL35A, YWHAE, RAN, HSPD1, ENO1, EIF4A1, SLC25A3, SLC25A5, ATP5F1B, TUBB, CFL1, PPIA, PKM, YBX1, HSPA8, HSP90AB1, RPL5, RPL24
27	ACTG1, RPL15, RPL10A, EEF1B2, RPS13, RPS26, RPL27, UBA52, FAU, RPL35A, YWHAE, RAN, HSPD1, ENO1, EIF4A1, SLC25A3, SLC25A5, ATP5F1B, TUBB, CFL1, PPIA, PKM, YBX1, HSPA8, HSP90AB1, RPL5, TKT
27	ACTG1, RPL15, RPL10A, EEF1B2, RPS13, RPS26, RPL27, UBA52, FAU, RPL35A, YWHAE, RAN, HSPD1, ENO1, EIF4A1, SLC25A3, SLC25A5, ATP5F1B, TUBB, CFL1, PPIA, PKM, YBX1, HSPA8, HSP90AB1, TPI1, RPL24
27	ACTG1, RPL15, RPL10A, EEF1B2, SLC25A6, RPL18, RPL18A, RPL3, RPL7A, RPL8, RPLP0, UBA52, PKM, RPS10, RPS11, RPS15, RPS9, RACK1, RPS5, YBX1, RPL10, RPL12, FAU, RPL14, EEF1D, RPL36, SLC25A5
27	ATP5F1E, PPIA, RPS26, EEF1B2, RPL24, RPL35A, UBA52, RPL27, RPS13, RPL21, RPL30, RPL5, RPS20, RPS7, RPS25, RPL34, RPS10, RPL23A, RPL38, RPS15A, RPL22, RPS27A, RPS21, RPS12, RPL32, RPS28, RPS23
27	CCT3, RPL15, SLC25A3, SLC25A5, EIF4A1, RAN, ENO1, UBA52, HSPD1, RPS26, EEF1B2, RPS13, RPL10A, NONO, ATP5F1B, HSPA8, HSP90AB1, RPSA, RPL14, RPL18, RPS7, RPL24, TUBB, YBX1, CFL1, HSP90AA1, EIF4G2
27	CCT3, RPL15, SLC25A3, SLC25A5, EIF4A1, RAN, ENO1, UBA52, HSPD1, RPS26, EEF1B2, RPS13, RPL10A, NONO, ATP5F1B, HSPA8, HSP90AB1, RPSA, RPL14, RPL18, RPS7, RPL24, TUBB, YBX1, CFL1, HSP90AA1, RPL35A
27	CCT3, RPL15, SLC25A3, SLC25A5, EIF4A1, RAN, ENO1, UBA52, HSPD1, RPS26, EEF1B2, RPS13, RPL10A, NONO, ATP5F1B, HSPA8, HSP90AB1, RPSA, RPL14, RPL18, RPS7, RPL24, TUBB, YBX1, CFL1, FAU, RPL35A
27	CCT3, RPL15, SLC25A3, SLC25A5, EIF4A1, RAN, ENO1, UBA52, HSPD1, RPS26, EEF1B2, RPS13, RPL10A, NONO, ATP5F1B, HSPA8, HSP90AB1, RPSA, RPL14, RPL18, RPS7, RPL24, TUBB, YBX1, EIF3L, HSP90AA1, EIF4G2
27	CCT3, RPL15, SLC25A3, SLC25A5, EIF4A1, RAN, ENO1, UBA52, HSPD1, RPS26, EEF1B2, RPS13, RPL10A, NONO, ATP5F1B, HSPA8, HSP90AB1, RPSA, RPL14, RPL18, RPS7, RPL24, TUBB, YBX1, EIF3L, HSP90AA1, RPL35A
27	CCT3, RPL15, SLC25A3, SLC25A5, EIF4A1, RAN, ENO1, UBA52, HSPD1, RPS26, EEF1B2, RPS13, RPL10A, NONO, ATP5F1B, HSPA8, HSP90AB1, RPSA, RPL14, RPL18, RPS7, RPL24, TUBB, YBX1, EIF3L, FAU, RPL35A
27	CCT3, RPL15, SLC25A3, SLC25A5, EIF4A1, RAN, ENO1, UBA52, HSPD1, RPS26, EEF1B2, RPS13, RPL10A, NONO, ATP5F1B, HSPA8, HSP90AB1, RPSA, RPL14, RPL18, RPS7, TKT, RPL35A, FAU, TUBB, YBX1, CFL1
27	CCT3, RPL15, SLC25A3, SLC25A5, EIF4A1, RAN, ENO1, UBA52, HSPD1, RPS26, EEF1B2, RPS13, RPL10A, NONO, ATP5F1B, HSPA8, HSP90AB1, RPSA, RPL14, RPL18, RPS7, TKT, RPL35A, FAU, TUBB, YBX1, EIF3L
27	CCT3, RPL15, SLC25A3, SLC25A5, EIF4A1, RAN, ENO1, UBA52, HSPD1, RPS26, EEF1B2, RPS13, RPL10A, RPL27, RPL24, EIF4G2, HSP90AA1, ATP5F1B, RPSA, HSP90AB1, RPL18, RPS7, HSPA8, TUBB, YBX1, CFL1, RPL14
27	CCT3, RPL15, SLC25A3, SLC25A5, EIF4A1, RAN, ENO1, UBA52, HSPD1, RPS26, EEF1B2, RPS13, RPL10A, RPL27, RPL24, EIF4G2, HSP90AA1, ATP5F1B, RPSA, HSP90AB1, RPL18, RPS7, HSPA8, TUBB, YBX1, CFL1, TPI1
27	CCT3, RPL15, SLC25A3, SLC25A5, EIF4A1, RAN, ENO1, UBA52, HSPD1, RPS26, EEF1B2, RPS13, RPL10A, RPL27, RPL24, EIF4G2, HSP90AA1, ATP5F1B, RPSA, HSP90AB1, RPL18, RPS7, HSPA8, TUBB, YBX1, EIF3L, RPL14
27	CCT3, RPL15, SLC25A3, SLC25A5, EIF4A1, RAN, ENO1, UBA52, HSPD1, RPS26, EEF1B2, RPS13, RPL10A, RPL27, RPL24, RPL35A, RPS7, RPSA, RPL18, ATP5F1B, HSPA8, TUBB, CFL1, PPIA, RPL14, CHCHD2, FAU
27	CCT3, RPL15, SLC25A3, SLC25A5, EIF4A1, RAN, ENO1, UBA52, HSPD1, RPS26, EEF1B2, RPS13, RPL10A, RPL27, RPL24, RPL35A, RPS7, RPSA, RPL18, ATP5F1B, HSPA8, TUBB, CFL1, PPIA, TPI1, CHCHD2, FAU
27	CCT3, RPL15, SLC25A3, SLC25A5, EIF4A1, RAN, ENO1, UBA52, HSPD1, RPS26, EEF1B2, RPS13, RPL10A, RPL27, RPL24, RPL35A, RPS7, RPSA, RPL18, ATP5F1B, HSPA8, TUBB, EIF3L, YBX1, HSP90AB1, RPL14, HSP90AA1
27	CCT3, RPL15, SLC25A3, SLC25A5, EIF4A1, RAN, ENO1, UBA52, HSPD1, RPS26, EEF1B2, RPS13, RPL10A, RPL27, RPL24, RPL35A, RPS7, RPSA, RPL18, ATP5F1B, HSPA8, TUBB, EIF3L, YBX1, HSP90AB1, RPL14, FAU
27	CCT3, RPL15, SLC25A3, SLC25A5, EIF4A1, RAN, ENO1, UBA52, HSPD1, RPS26, EEF1B2, RPS13, RPL10A, RPL27, RPL24, RPL35A, RPS7, RPSA, RPL18, ATP5F1B, COX4I1, TUBB, CFL1, PPIA, RPL14, CHCHD2, FAU
27	CCT3, RPL15, SLC25A3, SLC25A5, EIF4A1, RAN, ENO1, UBA52, HSPD1, RPS26, EEF1B2, RPS13, RPL10A, RPL27, RPL24, RPL35A, RPS7, RPSA, RPL18, ATP5F1B, COX4I1, TUBB, CFL1, PPIA, RPL14, HSP90AB1, HSP90AA1
27	CCT3, RPL15, SLC25A3, SLC25A5, EIF4A1, RAN, ENO1, UBA52, HSPD1, RPS26, EEF1B2, RPS13, RPL10A, RPL27, RPL24, RPL35A, RPS7, RPSA, RPL18, ATP5F1B, COX4I1, TUBB, CFL1, PPIA, RPL14, HSP90AB1, FAU
27	CCT3, RPL15, SLC25A3, SLC25A5, EIF4A1, RAN, ENO1, UBA52, HSPD1, RPS26, EEF1B2, RPS13, RPL10A, RPL27, RPL24, RPL35A, RPS7, RPSA, RPL18, ATP5F1B, COX4I1, TUBB, CFL1, PPIA, TPI1, CHCHD2, FAU
27	CCT3, RPL15, SLC25A3, SLC25A5, EIF4A1, RAN, ENO1, UBA52, HSPD1, RPS26, EEF1B2, RPS13, RPL10A, RPL27, RPL24, RPL35A, RPS7, RPSA, RPL18, ATP5F1B, COX4I1, TUBB, CFL1, PPIA, TPI1, HSP90AB1, HSP90AA1
27	CCT3, RPL15, SLC25A3, SLC25A5, EIF4A1, RAN, ENO1, UBA52, HSPD1, RPS26, EEF1B2, RPS13, RPL10A, RPL27, RPL24, RPL35A, RPS7, RPSA, RPL18, ATP5F1B, COX4I1, TUBB, CFL1, PPIA, TPI1, HSP90AB1, FAU
27	CCT3, RPL15, SLC25A3, SLC25A5, EIF4A1, RAN, ENO1, UBA52, HSPD1, RPS26, EEF1B2, RPS13, RPL10A, RPL27, TKT, RPL35A, ATP5F1B, FAU, RPSA, RPL18, RPS7, RPL14, HSPA8, TUBB, CFL1, PPIA, CHCHD2
27	CCT3, RPL15, SLC25A3, SLC25A5, EIF4A1, RAN, ENO1, UBA52, HSPD1, RPS26, EEF1B2, RPS13, RPL10A, RPL27, TKT, RPL35A, ATP5F1B, FAU, RPSA, RPL18, RPS7, RPL14, HSPA8, TUBB, EIF3L, HSP90AB1, YBX1
27	CCT3, RPL15, SLC25A3, SLC25A5, EIF4A1, RAN, ENO1, UBA52, HSPD1, RPS26, EEF1B2, RPS13, RPL10A, RPL27, TKT, RPL35A, ATP5F1B, FAU, RPSA, RPL18, RPS7, RPL14, COX4I1, TUBB, CFL1, PPIA, CHCHD2
27	CCT3, RPL15, SLC25A3, SLC25A5, EIF4A1, RAN, ENO1, UBA52, HSPD1, RPS26, EEF1B2, RPS13, RPL10A, RPL27, TKT, RPL35A, ATP5F1B, FAU, RPSA, RPL18, RPS7, RPL14, COX4I1, TUBB, CFL1, PPIA, HSP90AB1
27	CCT3, XRCC6, EIF3I, ILF2, VDAC2, CCT4, CCT5, CCT6A, HSPA9, HNRNPK, PGK1, CNBP, HNRNPC, XRCC5, HNRNPU, SERBP1, EIF3D, SLC25A3, EIF3H, HSPD1, NONO, EIF3K, EIF4H, EIF3M, CCT8, KARS1, G3BP1
27	CCT3, XRCC6, EIF3I, ILF2, VDAC2, CCT4, CCT5, CCT6A, HSPA9, HNRNPK, PGK1, CNBP, HNRNPC, XRCC5, HNRNPU, SERBP1, EIF3D, SLC25A3, EIF3H, HSPD1, NONO, TCP1, CCT8, EIF3M, EIF4H, KARS1, G3BP1
27	CCT3, XRCC6, EIF3I, ILF2, VDAC2, CCT4, CCT5, CCT6A, HSPA9, HNRNPK, PGK1, CNBP, HNRNPC, XRCC5, PSMB1, YWHAE, RAN, SLC25A3, EIF3D, SERBP1, EIF3H, EIF3K, HSPD1, NONO, EIF4H, CCT8, EIF3M
27	CCT3, XRCC6, EIF3I, ILF2, VDAC2, CCT4, CCT5, CCT6A, HSPA9, HNRNPK, PGK1, CNBP, HNRNPC, XRCC5, PSMB1, YWHAE, RAN, SLC25A3, EIF3D, SERBP1, EIF3H, EIF3K, HSPD1, NONO, ATP5F1A, SLC25A5, ATP5F1B
27	CCT3, XRCC6, EIF3I, ILF2, VDAC2, CCT4, CCT5, CCT6A, HSPA9, HNRNPK, PGK1, CNBP, HNRNPC, XRCC5, PSMB1, YWHAE, RAN, SLC25A3, EIF3D, SERBP1, EIF3H, TCP1, HSPD1, NONO, CCT8, EIF4H, EIF3M
27	CCT3, XRCC6, EIF3I, ILF2, VDAC2, CCT4, CCT5, CCT6A, HSPA9, HNRNPK, PGK1, CNBP, HNRNPC, XRCC5, PSMB1, KARS1, SERBP1, EIF3D, SLC25A3, EIF3K, EIF3H, HSPD1, NONO, CCT8, G3BP1, EIF4H, EIF3M
27	CCT3, XRCC6, EIF3I, ILF2, VDAC2, CCT4, CCT5, CCT6A, HSPA9, HNRNPK, PGK1, CNBP, HNRNPC, XRCC5, PSMB1, KARS1, SERBP1, EIF3D, SLC25A3, TCP1, EIF3H, HSPD1, NONO, CCT8, G3BP1, EIF4H, EIF3M
27	CCT3, XRCC6, EIF3I, ILF2, HNRNPF, EIF3D, CCT4, XRCC5, HSPA9, HNRNPK, HNRNPC, CCT5, CCT6A, HNRNPU, SERBP1, HSPD1, EIF3H, SLC25A3, NONO, PGK1, ENO1, ATP5F1A, YWHAE, SLC25A5, EIF3K, EIF4A1, ATP5F1B
27	CCT3, XRCC6, EIF3I, ILF2, HNRNPF, EIF3D, CCT4, XRCC5, HSPA9, HNRNPK, HNRNPC, CCT5, CCT6A, HNRNPU, SERBP1, HSPD1, EIF3H, SLC25A3, NONO, PGK1, CNBP, EIF3K, EIF4H, EIF3M, CCT8, EIF4A1, YWHAE
27	CCT3, XRCC6, EIF3I, ILF2, HNRNPF, EIF3D, CCT4, XRCC5, HSPA9, HNRNPK, HNRNPC, CCT5, CCT6A, HNRNPU, SERBP1, HSPD1, EIF3H, SLC25A3, NONO, PGK1, CNBP, EIF3K, EIF4H, EIF3M, CCT8, KARS1, G3BP1
27	CCT3, XRCC6, EIF3I, ILF2, HNRNPF, EIF3D, CCT4, XRCC5, HSPA9, HNRNPK, HNRNPC, CCT5, CCT6A, HNRNPU, SERBP1, HSPD1, EIF3H, SLC25A3, NONO, PGK1, CNBP, EIF3K, ATP5F1A, SLC25A5, EIF4A1, YWHAE, ATP5F1B
27	CCT3, XRCC6, EIF3I, ILF2, HNRNPF, EIF3D, CCT4, XRCC5, HSPA9, HNRNPK, HNRNPC, CCT5, CCT6A, HNRNPU, SERBP1, HSPD1, EIF3H, SLC25A3, NONO, PGK1, CNBP, TCP1, CCT8, EIF3M, EIF4H, KARS1, G3BP1
27	CCT3, XRCC6, EIF3I, ILF2, HNRNPF, EIF3D, CCT4, XRCC5, HSPA9, HNRNPK, HNRNPC, CCT5, CCT6A, PSMB1, PSMB4, YWHAE, SLC25A5, PGK1, ENO1, RAN, ATP5F1A, SLC25A3, HSPD1, ATP5F1B, EIF3K, EIF4A1, NONO
27	CCT3, XRCC6, EIF3I, ILF2, HNRNPF, EIF3D, CCT4, XRCC5, HSPA9, HNRNPK, HNRNPC, CCT5, CCT6A, PSMB1, PSMB4, YWHAE, SLC25A5, PGK1, CNBP, RAN, SLC25A3, ATP5F1A, ATP5F1B, EIF3K, HSPD1, EIF4A1, NONO
27	CCT3, XRCC6, EIF3I, ILF2, HNRNPF, EIF3D, CCT4, XRCC5, HSPA9, HNRNPK, HNRNPC, CCT5, CCT6A, PSMB1, CCT8, SERBP1, PGK1, ENO1, RAN, ATP5F1A, SLC25A3, HSPD1, YWHAE, EIF3H, NONO, EIF4A1, EIF3K
27	CCT3, XRCC6, EIF3I, ILF2, HNRNPF, EIF3D, CCT4, XRCC5, HSPA9, HNRNPK, HNRNPC, CCT5, CCT6A, PSMB1, CCT8, SERBP1, PGK1, CNBP, EIF3K, EIF4H, EIF3M, SLC25A3, EIF3H, HSPD1, NONO, KARS1, G3BP1
27	CCT3, XRCC6, EIF3I, ILF2, HNRNPF, EIF3D, CCT4, XRCC5, HSPA9, HNRNPK, HNRNPC, CCT5, CCT6A, PSMB1, CCT8, SERBP1, PGK1, CNBP, EIF3K, ATP5F1A, SLC25A3, EIF3H, HSPD1, NONO, RAN, EIF4A1, YWHAE
27	CCT3, XRCC6, EIF3I, ILF2, HNRNPF, EIF3D, CCT4, XRCC5, HSPA9, HNRNPK, HNRNPC, CCT5, CCT6A, PSMB1, CCT8, SERBP1, PGK1, CNBP, TCP1, SLC25A3, EIF3H, EIF3M, EIF4H, HSPD1, NONO, RAN, YWHAE
27	CCT3, XRCC6, EIF3I, ILF2, HNRNPF, EIF3D, CCT4, XRCC5, HSPA9, HNRNPK, HNRNPC, CCT5, CCT6A, PSMB1, CCT8, SERBP1, PGK1, CNBP, TCP1, SLC25A3, EIF3H, EIF3M, EIF4H, HSPD1, NONO, KARS1, G3BP1
27	CCT3, XRCC6, EIF3I, ILF2, HNRNPF, EIF3D, CCT4, XRCC5, HSPA9, HNRNPK, HNRNPC, CCT5, CCT6A, PSMB1, SLC25A5, SERBP1, YWHAE, PGK1, CNBP, EIF3K, RAN, SLC25A3, EIF4H, EIF3H, HSPD1, EIF4A1, NONO
27	CCT3, XRCC6, EIF3I, ILF2, HNRNPF, EIF3D, CCT4, XRCC5, HSPA9, HNRNPK, EIF3L, SLC25A3, PGK1, NONO, CCT5, HSPD1, CCT6A, ATP5F1A, EIF3H, SERBP1, EIF3K, HNRNPU, ENO1, EIF4A1, YWHAE, SLC25A5, ATP5F1B
27	CCT3, XRCC6, EIF3I, ILF2, HNRNPF, EIF3D, CCT4, XRCC5, HSPA9, HNRNPK, EIF3L, SLC25A3, PGK1, NONO, CCT5, HSPD1, CCT6A, ATP5F1A, EIF3H, SERBP1, EIF3K, RAN, ENO1, EIF4A1, YWHAE, SLC25A5, ATP5F1B
27	CCT3, XRCC6, EIF3I, VDAC1, EIF3K, PGK1, SLC25A3, HSPA9, HNRNPK, SERBP1, CCT4, CCT5, CCT6A, CNBP, HNRNPC, HSPD1, EIF3H, XRCC5, NONO, EIF3D, VDAC2, HNRNPU, EIF4H, EIF3M, CCT8, ST13, YWHAE
27	CCT3, XRCC6, EIF3I, VDAC1, EIF3K, PGK1, SLC25A3, HSPA9, HNRNPK, SERBP1, CCT4, CCT5, CCT6A, CNBP, HNRNPC, HSPD1, EIF3H, XRCC5, NONO, EIF3D, VDAC2, HNRNPU, EIF4H, EIF3M, CCT8, ST13, KARS1
27	CCT3, XRCC6, EIF3I, VDAC1, EIF3K, PGK1, SLC25A3, HSPA9, HNRNPK, SERBP1, CCT4, CCT5, CCT6A, CNBP, HNRNPC, HSPD1, EIF3H, XRCC5, NONO, EIF3D, VDAC2, HNRNPU, EIF4H, EIF3M, CCT8, G3BP1, KARS1
27	CCT3, XRCC6, EIF3I, EIF4G2, HNRNPK, PGK1, SLC25A3, HNRNPF, HSPA9, CCT4, CCT6A, HSPD1, XRCC5, CCT5, ATP5F1A, SERBP1, EIF3H, NONO, HNRNPC, ENO1, YWHAE, RAN, PSMB1, EIF3K, EIF4A1, SLC25A5, ATP5F1B
27	CCT3, XRCC6, EIF3I, EIF4G2, HNRNPK, PGK1, SLC25A3, HNRNPF, HSPA9, CCT4, CCT6A, HSPD1, XRCC5, CCT5, ATP5F1A, SERBP1, EIF3H, NONO, HNRNPC, CNBP, EIF3K, EIF4A1, YWHAE, RAN, PSMB1, SLC25A5, ATP5F1B
27	EEF1D, RPL10A, RPL11, EEF1B2, RPL24, RPS7, RPL9, RPL14, RPL15, RPS13, RPS26, RPSA, RPL27, EIF3F, RACK1, HSPD1, EIF4A1, HSP90AB1, RPS9, RPL18, RPS10, RPS5, UBA52, SLC25A5, FAU, RPL36, COX4I1
27	EIF4B, HSP90AB1, HSPA8, EEF1B2, RPL10A, RPL24, RPL11, RPL9, RPL14, RPS13, RPS7, RPL35A, RPL5, NONO, HSPD1, SLC25A3, EIF4A1, RPL6, RACK1, RPSA, RPL15, RPS26, RPL18, RPS9, YBX1, RPS5, PKM
27	EIF4B, HSP90AB1, HSPA8, EEF1B2, RPL10A, RPL24, RPL11, RPL9, RPL14, RPS13, RPS7, RPL35A, RPL5, NONO, HSPD1, SLC25A3, EIF4A1, RPL6, RACK1, RPSA, RPL15, RPS26, RPL18, RPS9, YBX1, RPS5, EIF3L
27	EIF4B, HSP90AB1, HSPA8, EEF1B2, RPL10A, RPL24, RPL11, RPL9, RPL14, RPS13, RPS7, RPL35A, RPL5, NONO, HSPD1, SLC25A3, EIF4A1, RPL6, RACK1, RPSA, RPL15, RPS26, RPL18, RPS9, YBX1, HSP90AA1, PKM
27	EIF4B, HSP90AB1, HSPA8, EEF1B2, RPL10A, RPL24, RPL11, RPL9, RPL14, RPS13, RPS7, RPL35A, RPL5, NONO, HSPD1, SLC25A3, EIF4A1, RPL6, RACK1, RPSA, RPL15, RPS26, RPL18, RPS9, YBX1, HSP90AA1, EIF3L
27	NPM1, RPL24, EEF1B2, NACA, HSPD1, EIF4A1, HSP90AA1, RPS13, RPL35A, RPL5, RPL9, RPS25, RPS7, RPL10A, RPL11, RPL14, RPL21, RPL23A, RPL27, RPL34, RPL6, RPS4X, EIF3H, NAP1L1, RAN, ENO1, EIF3E
27	NPM1, RPL24, EEF1B2, NACA, RPL38, RPL21, RPL23A, RPL27, RPL30, RPL34, PPIA, RPL35A, RPL5, RPL6, RPL9, RPS13, RPS15A, RPS20, RPS25, RPS4X, RPS7, RPL10A, RPL11, RPL14, RAN, RPL22, EIF3E
27	RACK1, RPL10A, EEF1B2, RPS13, RPSA, RPL24, RPL11, NONO, RAN, HSPA8, HSPD1, UBA52, EIF4A1, SLC25A3, HSP90AB1, EIF3F, RPL15, RPL9, RPS26, EIF3L, RPS7, RPL14, RPL18, ATP5F1B, SLC25A5, FAU, EIF3H
27	RACK1, RPL10A, EEF1B2, RPS13, RPSA, RPL24, RPL11, NONO, RAN, HSPA8, HSPD1, UBA52, EIF4A1, SLC25A3, HSP90AB1, ENO1, RPL9, RPL14, RPL15, RPS26, ATP5F1A, EIF3L, NAP1L1, EIF4G2, HSP90AA1, TUBB, YBX1
27	RACK1, RPL10A, EEF1B2, RPS13, RPSA, RPL24, RPL11, NONO, RAN, HSPA8, HSPD1, UBA52, EIF4A1, SLC25A3, HSP90AB1, ENO1, RPL9, RPL14, RPL15, RPS26, ATP5F1A, EIF3L, ATP5F1B, SLC25A5, EIF3H, EIF4G2, HSP90AA1
27	RACK1, RPL10A, EEF1B2, RPS13, RPSA, RPL24, RPL11, NONO, RAN, HSPA8, HSPD1, UBA52, EIF4A1, SLC25A3, HSP90AB1, ENO1, RPL9, RPL14, EIF3E, EIF3H, EIF3L, NAP1L1, HSP90AA1, RPL5, RPL6, RPS7, EIF4G2
27	RACK1, RPL10A, EEF1B2, RPS13, RPSA, RPL24, RPL11, NONO, RAN, HSPA8, HSPD1, UBA52, EIF4A1, SLC25A3, HSP90AB1, ENO1, RPL9, RPL14, EIF3E, EIF3H, EIF3L, NAP1L1, HSP90AA1, RPL5, RPL6, RPS7, RPL35A
27	RACK1, RPL10A, EEF1B2, RPS13, RPSA, RPL24, RPL11, RPL27, RPL9, RPL15, RPS26, RPL14, ATP5F1A, RAN, HSPD1, ENO1, UBA52, SLC25A3, EIF4A1, NAP1L1, HSPA8, EIF3L, EIF4G2, HSP90AA1, HSP90AB1, TUBB, YBX1
27	RACK1, RPL10A, EEF1B2, RPS13, RPSA, RPL24, RPL11, RPL27, RPL9, RPL15, RPS26, RPL14, ATP5F1A, RAN, HSPD1, ENO1, UBA52, SLC25A3, EIF4A1, ATP5F1B, SLC25A5, EIF3H, HSP90AB1, HSPA8, EIF3L, EIF4G2, HSP90AA1
27	RACK1, RPL10A, EEF1B2, RPS13, RPSA, RPL24, RPL11, RPL27, RPL9, RPL15, RPS26, RPL14, RPS7, RPL18, EIF3F, HSPD1, UBA52, EIF4A1, SLC25A5, HSP90AB1, FAU, RPS9, TUBB, RPS10, RPS5, RPL36, HSPA8
27	RACK1, RPL10A, EEF1B2, RPS13, RPSA, RPL24, RPL11, RPL27, RPL9, RPL15, RPS26, RPL14, RPS7, RPL18, EIF3F, HSPD1, UBA52, EIF4A1, SLC25A5, HSP90AB1, FAU, RPS9, TUBB, RPS10, RPS5, RPL36, COX4I1
27	RACK1, RPL10A, EEF1B2, RPS13, RPSA, RPL24, RPL11, RPL27, RPL9, RPL15, RPS26, RPL14, RPS7, RPL18, EIF3F, HSPD1, UBA52, EIF4A1, SLC25A5, HSP90AB1, FAU, EIF3H, RAN, ATP5F1B, SLC25A3, HSPA8, EIF3L
27	RACK1, RPL10A, EEF1B2, RPS13, RPSA, TKT, RPL15, RPL18, UBA52, RPS26, EIF4A1, FAU, RPS7, RPL14, NONO, RAN, HSPA8, ATP5F1B, SLC25A3, HSPD1, SLC25A5, HSP90AB1, RPS9, TUBB, RPS5, EIF3F, EIF3L
27	RACK1, RPL10A, EEF1B2, RPS13, RPSA, TKT, RPL15, RPL18, UBA52, RPS26, EIF4A1, FAU, RPS7, RPL14, NONO, RAN, HSPA8, ATP5F1B, SLC25A3, HSPD1, SLC25A5, HSP90AB1, EIF3H, EIF3L, RPL5, ENO1, RPL35A
27	RACK1, RPL10A, EEF1B2, RPS13, RPSA, TKT, RPL15, RPL18, UBA52, RPS26, EIF4A1, FAU, RPS7, RPL14, RPL27, EIF3F, HSPD1, SLC25A5, HSP90AB1, RPS9, TUBB, RPS5, RPS10, RAN, ATP5F1B, SLC25A3, COX4I1
27	RACK1, RPL10A, EEF1B2, RPS13, RPSA, TKT, RPL15, RPL18, UBA52, RPS26, EIF4A1, FAU, RPS7, RPL14, RPL27, RPL35A, EIF3H, RPL5, RAN, ENO1, ATP5F1B, SLC25A3, HSPD1, SLC25A5, HSP90AB1, HSPA8, EIF3L
27	RPL11, RPL24, RPL10A, EEF1B2, RPL9, RPS13, RPS7, TPI1, UBA52, RPS26, EIF4A1, SLC25A5, RPL15, RPL27, PFDN5, ENO1, RPSA, COX4I1, CFL1, RPL12, RPS14, PPIA, RPL35A, RPS10, RPL35, FAU, RPS3
27	RPL11, RPL24, RPL10A, EEF1B2, RPL9, RPS13, RPS7, RPL14, RPL35A, RPL5, RPL21, RPL27, RPL34, RPL23A, PFDN5, UBA52, EIF3E, NACA, EIF3H, RPSA, RAN, ENO1, HSPD1, EIF4A1, HSP90AA1, NAP1L1, RPS25
27	RPL11, RPL24, RPL10A, EEF1B2, RPL9, RPS13, RPS7, RPL14, RPL35A, RPL5, RPL21, RPL27, RPL34, RPL23A, PFDN5, UBA52, EIF3E, NACA, EIF3H, RPSA, RAN, ENO1, HSPD1, EIF4A1, HSP90AA1, NAP1L1, SLC25A3
27	RPL11, RPL24, RPL10A, EEF1B2, RPL9, RPS13, RPS7, RPL14, RPL35A, RPL5, RPL21, RPL27, RPL34, RPL23A, PFDN5, UBA52, EIF3E, NACA, PPIA, RPL30, RPS15A, RPS20, RPS25, RPL22, RPS14, RPL38, RAN
27	RPL11, RPL24, RPL10A, EEF1B2, RPL9, RPS13, RPS7, RPL14, RPL35A, RPL5, RPL21, RPL27, RPL34, RPL23A, PFDN5, UBA52, EIF3E, NACA, PPIA, SLC25A3, RPSA, ENO1, HSP90AA1, HSPD1, EIF4A1, RPS3A, NAP1L1
27	RPL11, RPL24, RPL10A, EEF1B2, RPL9, RPS13, RPS7, RPL14, RPL35A, RPL5, RPL21, RPL27, RPL34, RPL23A, PFDN5, UBA52, EIF3E, NACA, PPIA, SLC25A3, RPSA, ENO1, HSP90AA1, HSPD1, EIF4A1, RAN, NAP1L1
27	RPL11, RPL24, RPL10A, EEF1B2, RPL9, RPS13, RPS7, RPL14, RPL35A, RPL5, RPL21, RPL27, RPL34, RPL23A, PFDN5, UBA52, EIF3E, NACA, PPIA, SLC25A3, RPSA, ENO1, HSP90AA1, HSPD1, EIF4A1, RAN, RPS14
27	RPL11, RPL24, RPL10A, EEF1B2, RPL9, RPS13, RPS7, RPL14, RPL35A, RPL5, RPL21, RPL27, RPL34, COX4I1, RPL15, UBA52, RPS26, EIF4A1, PFDN5, ENO1, RPSA, SLC25A5, EIF3H, RAN, HSPD1, RPS25, HSP90AA1
27	RPL11, RPL24, RPL10A, EEF1B2, RPL9, RPS13, RPS7, RPL14, RPL35A, RPL5, RPL21, RPL27, RPL34, COX4I1, RPL15, UBA52, RPS26, EIF4A1, PFDN5, ENO1, RPSA, SLC25A5, EIF3H, RAN, HSPD1, RPS25, FAU
27	RPL11, RPL24, RPL39, RPL21, RPL23A, RPL26, RPL30, RPL31, RPL32, RPS18, RPL5, RPL6, RPS20, RPS21, RPS23, RPS24, RPS25, RPS27, RPS27A, RPS4X, RPS6, RPL35A, RPL34, RPS12, RPL37, RPL38, RPS15A
26	ACTG1, RPL15, RPL10A, EEF1B2, RPS13, RPS26, NONO, HSPD1, UBA52, EIF4A1, YBX1, SLC25A5, RAN, ENO1, ATP5F1B, SLC25A3, TUBB, HSPA8, HSP90AB1, RPL24, RPL5, YWHAE, CFL1, PKM, HSP90AA1, EIF4G2
26	ACTG1, RPL15, RPL10A, EEF1B2, RPS13, RPS26, NONO, HSPD1, UBA52, EIF4A1, YBX1, SLC25A5, RAN, ENO1, ATP5F1B, SLC25A3, TUBB, HSPA8, HSP90AB1, RPL24, RPL5, YWHAE, CFL1, PKM, HSP90AA1, RPL35A
26	ACTG1, RPL15, RPL10A, EEF1B2, RPS13, RPS26, NONO, HSPD1, UBA52, EIF4A1, YBX1, SLC25A5, RAN, ENO1, ATP5F1B, SLC25A3, TUBB, HSPA8, HSP90AB1, RPL24, RPL5, YWHAE, CFL1, PKM, FAU, RPL35A
26	ACTG1, RPL15, RPL10A, EEF1B2, RPS13, RPS26, NONO, HSPD1, UBA52, EIF4A1, YBX1, SLC25A5, RAN, ENO1, ATP5F1B, SLC25A3, TUBB, HSPA8, HSP90AB1, TKT, RPL5, RPL35A, FAU, YWHAE, CFL1, PKM
26	ACTG1, RPL15, RPL10A, EEF1B2, RPS13, RPS26, RPL27, UBA52, EIF4G2, RPL24, HSPD1, ENO1, EIF4A1, TUBB, HSP90AB1, HSPA8, YBX1, YWHAE, RAN, ATP5F1B, SLC25A3, SLC25A5, HSP90AA1, PKM, CFL1, RPL5
26	ACTG1, RPL15, RPL10A, EEF1B2, RPS13, RPS26, RPL27, UBA52, EIF4G2, RPL24, HSPD1, ENO1, EIF4A1, TUBB, HSP90AB1, HSPA8, YBX1, YWHAE, RAN, ATP5F1B, SLC25A3, SLC25A5, HSP90AA1, PKM, CFL1, TPI1
26	ACTG1, RPL15, RPL10A, EEF1B2, RPS13, RPS26, RPL27, UBA52, EIF4G2, RPL24, HSPD1, ENO1, EIF4A1, TUBB, HSP90AB1, HSPA8, YBX1, YWHAE, RAN, ATP5F1B, SLC25A3, SLC25A5, HSP90AA1, PKM, ATP5F1A, TPI1
26	ACTG1, RPL15, RPL10A, EEF1B2, RPS13, RPS26, RPL27, UBA52, FAU, ATP5F1A, RAN, HSPD1, ENO1, EIF4A1, ATP5F1B, SLC25A3, TUBB, SLC25A5, RACK1, RPSA, RPL9, RPL24, RPL11, HSPA8, TPI1, CHCHD2
26	ACTG1, RPL15, RPL10A, EEF1B2, RPS13, RPS26, RPL27, UBA52, FAU, ATP5F1A, RAN, HSPD1, ENO1, EIF4A1, ATP5F1B, SLC25A3, TUBB, SLC25A5, RACK1, RPSA, RPL9, RPL24, RPL11, HSPA8, RPL14, CHCHD2
26	ACTG1, RPL15, RPL10A, EEF1B2, RPS13, RPS26, RPL27, UBA52, FAU, ATP5F1A, RAN, HSPD1, ENO1, EIF4A1, ATP5F1B, SLC25A3, TUBB, SLC25A5, RACK1, RPSA, RPL9, RPL24, RPL11, COX4I1, CHCHD2, RPL14
26	ACTG1, RPL15, RPL10A, EEF1B2, RPS13, RPS26, RPL27, UBA52, FAU, ATP5F1A, RAN, HSPD1, ENO1, EIF4A1, ATP5F1B, SLC25A3, TUBB, SLC25A5, RACK1, RPSA, RPL9, RPL24, RPL11, COX4I1, CHCHD2, TPI1
26	ACTG1, RPL15, RPL10A, EEF1B2, RPS13, RPS26, RPL27, UBA52, FAU, ATP5F1A, RAN, HSPD1, ENO1, EIF4A1, ATP5F1B, SLC25A3, TUBB, SLC25A5, RACK1, RPSA, RPL9, RPL24, RPL11, COX4I1, HSP90AB1, RPL14
26	ACTG1, RPL15, RPL10A, EEF1B2, RPS13, RPS26, RPL27, UBA52, FAU, ATP5F1A, RAN, HSPD1, ENO1, EIF4A1, ATP5F1B, SLC25A3, TUBB, SLC25A5, RACK1, RPSA, RPL9, RPL24, RPL11, COX4I1, HSP90AB1, TPI1
26	ACTG1, LDHA, RAN, HSPD1, ENO1, UBA52, EIF4A1, SLC25A3, SLC25A5, HSP90AB1, HSPA8, ATP5F1B, TUBB, PKM, RPSA, CFL1, TPI1, RPS13, RACK1, EEF1B2, RPL24, RPL27, RPL11, RPL10A, PPIA, RPL35A
26	CCT3, RPL15, SLC25A3, NAP1L1, RAN, HSPD1, UBA52, EIF4A1, EEF1B2, RPL24, RPS13, RPS26, RPL10A, RPL27, ENO1, HSP90AA1, HSP90AB1, HSPA8, RPSA, RPL14, TUBB, YBX1, RPS7, CFL1, PPIA, RPL35A
26	CCT3, RPL15, SLC25A3, SLC25A5, EIF4A1, RAN, ENO1, UBA52, HSPD1, RPS26, EEF1B2, RPS13, RPL10A, NONO, ATP5F1B, HSPA8, HSP90AB1, RPSA, RPL14, RPL18, RPS7, RPL24, EIF3H, EIF3L, HSP90AA1, EIF4G2
26	CCT3, RPL15, SLC25A3, SLC25A5, EIF4A1, RAN, ENO1, UBA52, HSPD1, RPS26, EEF1B2, RPS13, RPL10A, NONO, ATP5F1B, HSPA8, HSP90AB1, RPSA, RPL14, RPL18, RPS7, RPL24, EIF3H, EIF3L, HSP90AA1, RPL35A
26	CCT3, RPL15, SLC25A3, SLC25A5, EIF4A1, RAN, ENO1, UBA52, HSPD1, RPS26, EEF1B2, RPS13, RPL10A, NONO, ATP5F1B, HSPA8, HSP90AB1, RPSA, RPL14, RPL18, RPS7, RPL24, EIF3H, EIF3L, FAU, RPL35A
26	CCT3, RPL15, SLC25A3, SLC25A5, EIF4A1, RAN, ENO1, UBA52, HSPD1, RPS26, EEF1B2, RPS13, RPL10A, NONO, ATP5F1B, HSPA8, HSP90AB1, RPSA, RPL14, RPL18, RPS7, TKT, RPL35A, FAU, EIF3H, EIF3L
26	CCT3, RPL15, SLC25A3, SLC25A5, EIF4A1, RAN, ENO1, UBA52, HSPD1, RPS26, EEF1B2, RPS13, RPL10A, NONO, ATP5F1B, HSPA8, HSP90AB1, RPSA, RPL14, ATP5F1A, RPL24, EIF3L, TUBB, YBX1, EIF4G2, HSP90AA1
26	CCT3, RPL15, SLC25A3, SLC25A5, EIF4A1, RAN, ENO1, UBA52, HSPD1, RPS26, EEF1B2, RPS13, RPL10A, RPL27, RPL24, EIF4G2, HSP90AA1, ATP5F1B, RPSA, HSP90AB1, RPL18, RPS7, HSPA8, EIF3H, EIF3L, RPL14
26	CCT3, RPL15, SLC25A3, SLC25A5, EIF4A1, RAN, ENO1, UBA52, HSPD1, RPS26, EEF1B2, RPS13, RPL10A, RPL27, RPL24, EIF4G2, HSP90AA1, ATP5F1B, RPSA, HSP90AB1, RPL18, RPS7, COX4I1, TUBB, CFL1, TPI1
26	CCT3, RPL15, SLC25A3, SLC25A5, EIF4A1, RAN, ENO1, UBA52, HSPD1, RPS26, EEF1B2, RPS13, RPL10A, RPL27, RPL24, EIF4G2, HSP90AA1, ATP5F1B, RPSA, HSP90AB1, RPL18, RPS7, COX4I1, TUBB, CFL1, RPL14
26	CCT3, RPL15, SLC25A3, SLC25A5, EIF4A1, RAN, ENO1, UBA52, HSPD1, RPS26, EEF1B2, RPS13, RPL10A, RPL27, RPL24, EIF4G2, HSP90AA1, ATP5F1B, RPSA, HSP90AB1, ATP5F1A, HSPA8, EIF3L, RPL14, TUBB, YBX1
26	CCT3, RPL15, SLC25A3, SLC25A5, EIF4A1, RAN, ENO1, UBA52, HSPD1, RPS26, EEF1B2, RPS13, RPL10A, RPL27, RPL24, RPL35A, YWHAE, HSP90AA1, HSP90AB1, ATP5F1B, HSPA8, TUBB, YBX1, CFL1, PPIA, TPI1
26	CCT3, RPL15, SLC25A3, SLC25A5, EIF4A1, RAN, ENO1, UBA52, HSPD1, RPS26, EEF1B2, RPS13, RPL10A, RPL27, RPL24, RPL35A, YWHAE, FAU, ATP5F1B, HSP90AB1, HSPA8, TUBB, YBX1, CFL1, PPIA, TPI1
26	CCT3, RPL15, SLC25A3, SLC25A5, EIF4A1, RAN, ENO1, UBA52, HSPD1, RPS26, EEF1B2, RPS13, RPL10A, RPL27, RPL24, RPL35A, RPS7, RPSA, RPL18, NACA, HSP90AB1, RPL14, YBX1, CFL1, PPIA, HSP90AA1
26	CCT3, RPL15, SLC25A3, SLC25A5, EIF4A1, RAN, ENO1, UBA52, HSPD1, RPS26, EEF1B2, RPS13, RPL10A, RPL27, RPL24, RPL35A, RPS7, RPSA, RPL18, NACA, HSP90AB1, RPL14, YBX1, CFL1, PPIA, FAU
26	CCT3, RPL15, SLC25A3, SLC25A5, EIF4A1, RAN, ENO1, UBA52, HSPD1, RPS26, EEF1B2, RPS13, RPL10A, RPL27, RPL24, RPL35A, RPS7, RPSA, RPL18, ATP5F1B, HSPA8, EIF3H, EIF3L, HSP90AB1, RPL14, HSP90AA1
26	CCT3, RPL15, SLC25A3, SLC25A5, EIF4A1, RAN, ENO1, UBA52, HSPD1, RPS26, EEF1B2, RPS13, RPL10A, RPL27, RPL24, RPL35A, RPS7, RPSA, RPL18, ATP5F1B, HSPA8, EIF3H, EIF3L, HSP90AB1, RPL14, FAU
26	CCT3, RPL15, SLC25A3, SLC25A5, EIF4A1, RAN, ENO1, UBA52, HSPD1, RPS26, EEF1B2, RPS13, RPL10A, RPL27, TKT, RPL35A, ATP5F1B, FAU, RPSA, RPL18, RPS7, RPL14, HSPA8, EIF3H, HSP90AB1, EIF3L
26	CCT3, XRCC6, SRSF3, HNRNPC, HNRNPK, HSPA9, CCT4, CCT8, XRCC5, CCT5, PGK1, CCT6A, EIF3H, NONO, HSPD1, EIF4A1, RAN, YWHAE, SERBP1, CNBP, EIF3K, EIF3M, EIF4H, ILF2, PSMB1, HNRNPF
26	CCT3, XRCC6, EIF3I, ILF2, VDAC2, CCT4, CCT5, CCT6A, HSPA9, HNRNPK, PGK1, CNBP, HNRNPC, XRCC5, HNRNPU, SERBP1, EIF3D, SLC25A3, EIF3H, HSPD1, NONO, EIF3K, EIF4H, EIF3M, CCT8, YWHAE
26	CCT3, XRCC6, EIF3I, ILF2, VDAC2, CCT4, CCT5, CCT6A, HSPA9, HNRNPK, PGK1, CNBP, HNRNPC, XRCC5, HNRNPU, SERBP1, EIF3D, SLC25A3, EIF3H, HSPD1, NONO, EIF3K, ATP5F1A, SLC25A5, YWHAE, ATP5F1B
26	CCT3, XRCC6, EIF3I, ILF2, VDAC2, CCT4, CCT5, CCT6A, HSPA9, HNRNPK, PGK1, CNBP, HNRNPC, XRCC5, HNRNPU, SERBP1, EIF3D, SLC25A3, EIF3H, HSPD1, NONO, EIF3K, ATP5F1A, G3BP1, CCT8, KARS1
26	CCT3, XRCC6, EIF3I, ILF2, VDAC2, CCT4, CCT5, CCT6A, HSPA9, HNRNPK, PGK1, CNBP, HNRNPC, XRCC5, HNRNPU, SERBP1, EIF3D, SLC25A3, EIF3H, HSPD1, NONO, TCP1, CCT8, ATP5F1A, KARS1, G3BP1
26	CCT3, XRCC6, EIF3I, ILF2, VDAC2, CCT4, CCT5, CCT6A, HSPA9, HNRNPK, PGK1, CNBP, HNRNPC, XRCC5, HNRNPU, SERBP1, EIF3D, SLC25A3, EIF3H, HSPD1, NONO, TCP1, CCT8, EIF3M, EIF4H, YWHAE
26	CCT3, XRCC6, EIF3I, ILF2, VDAC2, CCT4, CCT5, CCT6A, HSPA9, HNRNPK, PGK1, CNBP, HNRNPC, XRCC5, PSMB1, YWHAE, RAN, SLC25A3, EIF3D, PSMB4, SLC25A5, EIF4H, TCP1, PARK7, ATP5PB, ATP5F1C
26	CCT3, XRCC6, EIF3I, ILF2, VDAC2, CCT4, CCT5, CCT6A, HSPA9, HNRNPK, PGK1, CNBP, HNRNPC, XRCC5, PSMB1, YWHAE, RAN, SLC25A3, EIF3D, PSMB4, SLC25A5, ATP5F1A, TCP1, PARK7, ATP5PB, ATP5F1C
26	CCT3, XRCC6, EIF3I, ILF2, VDAC2, CCT4, CCT5, CCT6A, HSPA9, HNRNPK, PGK1, CNBP, HNRNPC, XRCC5, PSMB1, YWHAE, RAN, SLC25A3, EIF3D, PSMB4, SLC25A5, ATP5F1A, ATP5F1B, NONO, HSPD1, EIF3K
26	CCT3, XRCC6, EIF3I, ILF2, VDAC2, CCT4, CCT5, CCT6A, HSPA9, HNRNPK, PGK1, CNBP, HNRNPC, XRCC5, PSMB1, YWHAE, RAN, SLC25A3, EIF3D, PSMB4, SLC25A5, ATP5F1A, ATP5F1B, PARK7, ATP5PB, ATP5F1C
26	CCT3, XRCC6, EIF3I, ILF2, VDAC2, CCT4, CCT5, CCT6A, HSPA9, HNRNPK, PGK1, CNBP, HNRNPC, XRCC5, PSMB1, YWHAE, RAN, SLC25A3, EIF3D, PSMB4, SLC25A5, ATP5F1A, ATP5F1B, PARK7, EIF3K, HSPD1
26	CCT3, XRCC6, EIF3I, ILF2, VDAC2, CCT4, CCT5, CCT6A, HSPA9, HNRNPK, PGK1, CNBP, HNRNPC, XRCC5, PSMB1, YWHAE, RAN, SLC25A3, EIF3D, PSMB4, SLC25A5, ATP5F1A, ATP5F1B, PARK7, EIF3K, ATP5F1C
26	CCT3, XRCC6, EIF3I, ILF2, VDAC2, CCT4, CCT5, CCT6A, HSPA9, HNRNPK, PGK1, CNBP, HNRNPC, XRCC5, PSMB1, YWHAE, RAN, SLC25A3, EIF3D, SERBP1, EIF3H, EIF3K, HSPD1, NONO, EIF4H, SLC25A5
26	CCT3, XRCC6, EIF3I, ILF2, VDAC2, CCT4, CCT5, CCT6A, HSPA9, HNRNPK, PGK1, CNBP, HNRNPC, XRCC5, PSMB1, YWHAE, RAN, SLC25A3, EIF3D, SERBP1, EIF3H, EIF3K, HSPD1, NONO, ATP5F1A, CCT8
26	CCT3, XRCC6, EIF3I, ILF2, VDAC2, CCT4, CCT5, CCT6A, HSPA9, HNRNPK, PGK1, CNBP, HNRNPC, XRCC5, PSMB1, YWHAE, RAN, SLC25A3, EIF3D, SERBP1, EIF3H, EIF3K, ATP5F1C, EIF4H, CCT8, EIF3M
26	CCT3, XRCC6, EIF3I, ILF2, VDAC2, CCT4, CCT5, CCT6A, HSPA9, HNRNPK, PGK1, CNBP, HNRNPC, XRCC5, PSMB1, YWHAE, RAN, SLC25A3, EIF3D, SERBP1, EIF3H, EIF3K, ATP5F1C, ATP5F1A, SLC25A5, ATP5F1B
26	CCT3, XRCC6, EIF3I, ILF2, VDAC2, CCT4, CCT5, CCT6A, HSPA9, HNRNPK, PGK1, CNBP, HNRNPC, XRCC5, PSMB1, YWHAE, RAN, SLC25A3, EIF3D, SERBP1, EIF3H, TCP1, HSPD1, NONO, SLC25A5, ATP5F1A
26	CCT3, XRCC6, EIF3I, ILF2, VDAC2, CCT4, CCT5, CCT6A, HSPA9, HNRNPK, PGK1, CNBP, HNRNPC, XRCC5, PSMB1, YWHAE, RAN, SLC25A3, EIF3D, SERBP1, EIF3H, TCP1, HSPD1, NONO, SLC25A5, EIF4H
26	CCT3, XRCC6, EIF3I, ILF2, VDAC2, CCT4, CCT5, CCT6A, HSPA9, HNRNPK, PGK1, CNBP, HNRNPC, XRCC5, PSMB1, YWHAE, RAN, SLC25A3, EIF3D, SERBP1, EIF3H, TCP1, HSPD1, NONO, CCT8, ATP5F1A
26	CCT3, XRCC6, EIF3I, ILF2, VDAC2, CCT4, CCT5, CCT6A, HSPA9, HNRNPK, PGK1, CNBP, HNRNPC, XRCC5, PSMB1, YWHAE, RAN, SLC25A3, EIF3D, SERBP1, EIF3H, TCP1, ATP5F1C, CCT8, EIF4H, EIF3M
26	CCT3, XRCC6, EIF3I, ILF2, VDAC2, CCT4, CCT5, CCT6A, HSPA9, HNRNPK, PGK1, CNBP, HNRNPC, XRCC5, PSMB1, YWHAE, RAN, SLC25A3, EIF3D, SERBP1, PARK7, HSPD1, EIF3K, EIF4H, CCT8, EIF3M
26	CCT3, XRCC6, EIF3I, ILF2, VDAC2, CCT4, CCT5, CCT6A, HSPA9, HNRNPK, PGK1, CNBP, HNRNPC, XRCC5, PSMB1, YWHAE, RAN, SLC25A3, EIF3D, SERBP1, PARK7, HSPD1, EIF3K, ATP5F1A, SLC25A5, ATP5F1B
26	CCT3, XRCC6, EIF3I, ILF2, VDAC2, CCT4, CCT5, CCT6A, HSPA9, HNRNPK, PGK1, CNBP, HNRNPC, XRCC5, PSMB1, YWHAE, RAN, SLC25A3, EIF3D, SERBP1, PARK7, HSPD1, TCP1, CCT8, EIF4H, EIF3M
26	CCT3, XRCC6, EIF3I, ILF2, VDAC2, CCT4, CCT5, CCT6A, HSPA9, HNRNPK, PGK1, CNBP, HNRNPC, XRCC5, PSMB1, YWHAE, RAN, SLC25A3, EIF3D, SERBP1, PARK7, ATP5F1C, EIF3K, EIF4H, CCT8, EIF3M
26	CCT3, XRCC6, EIF3I, ILF2, VDAC2, CCT4, CCT5, CCT6A, HSPA9, HNRNPK, PGK1, CNBP, HNRNPC, XRCC5, PSMB1, YWHAE, RAN, SLC25A3, EIF3D, SERBP1, PARK7, ATP5F1C, EIF3K, ATP5F1A, SLC25A5, ATP5F1B
26	CCT3, XRCC6, EIF3I, ILF2, VDAC2, CCT4, CCT5, CCT6A, HSPA9, HNRNPK, PGK1, CNBP, HNRNPC, XRCC5, PSMB1, YWHAE, RAN, SLC25A3, EIF3D, SERBP1, PARK7, ATP5F1C, TCP1, CCT8, EIF4H, EIF3M
26	CCT3, XRCC6, EIF3I, ILF2, VDAC2, CCT4, CCT5, CCT6A, HSPA9, HNRNPK, PGK1, CNBP, HNRNPC, XRCC5, PSMB1, YWHAE, RAN, SLC25A3, EIF3D, ATP5PB, ATP5F1C, TCP1, EIF3H, CCT8, EIF4H, EIF3M
26	CCT3, XRCC6, EIF3I, ILF2, VDAC2, CCT4, CCT5, CCT6A, HSPA9, HNRNPK, PGK1, CNBP, HNRNPC, XRCC5, PSMB1, YWHAE, RAN, SLC25A3, EIF3D, ATP5PB, ATP5F1C, TCP1, PARK7, CCT8, EIF4H, EIF3M
26	CCT3, XRCC6, EIF3I, ILF2, VDAC2, CCT4, CCT5, CCT6A, HSPA9, HNRNPK, PGK1, CNBP, HNRNPC, XRCC5, PSMB1, KARS1, SERBP1, EIF3D, SLC25A3, EIF3K, EIF3H, HSPD1, NONO, CCT8, G3BP1, ATP5F1A
26	CCT3, XRCC6, EIF3I, ILF2, VDAC2, CCT4, CCT5, CCT6A, HSPA9, HNRNPK, PGK1, CNBP, HNRNPC, XRCC5, PSMB1, KARS1, SERBP1, EIF3D, SLC25A3, EIF3K, EIF3H, ATP5F1C, CCT8, G3BP1, EIF4H, EIF3M
26	CCT3, XRCC6, EIF3I, ILF2, VDAC2, CCT4, CCT5, CCT6A, HSPA9, HNRNPK, PGK1, CNBP, HNRNPC, XRCC5, PSMB1, KARS1, SERBP1, EIF3D, SLC25A3, TCP1, EIF3H, HSPD1, NONO, CCT8, G3BP1, ATP5F1A
26	CCT3, XRCC6, EIF3I, ILF2, VDAC2, CCT4, CCT5, CCT6A, HSPA9, HNRNPK, PGK1, CNBP, HNRNPC, XRCC5, PSMB1, KARS1, SERBP1, EIF3D, SLC25A3, TCP1, EIF3H, ATP5F1C, CCT8, G3BP1, EIF4H, EIF3M
26	CCT3, XRCC6, EIF3I, ILF2, VDAC2, CCT4, CCT5, CCT6A, HSPA9, HNRNPK, PGK1, CNBP, HNRNPC, XRCC5, PSMB1, KARS1, ATP5PB, ATP5F1C, TCP1, EIF3D, SLC25A3, EIF3H, CCT8, G3BP1, EIF4H, EIF3M
26	CCT3, XRCC6, EIF3I, ILF2, VDAC2, CCT4, CCT5, CCT6A, HSPA9, HNRNPK, PGK1, GDI2, CCT8, TCP1, EIF3D, XRCC5, SLC25A3, EIF3H, HNRNPC, EIF3M, EIF4H, KARS1, G3BP1, HNRNPU, HSPD1, NONO
26	CCT3, XRCC6, EIF3I, ILF2, VDAC2, CCT4, CCT5, CCT6A, HSPA9, HNRNPK, PGK1, GDI2, CCT8, TCP1, EIF3D, XRCC5, SLC25A3, EIF3H, HNRNPC, EIF3M, EIF4H, KARS1, G3BP1, PSMB1, HSPD1, NONO
26	CCT3, XRCC6, EIF3I, ILF2, VDAC2, CCT4, CCT5, CCT6A, HSPA9, HNRNPK, PGK1, GDI2, CCT8, TCP1, EIF3D, XRCC5, SLC25A3, EIF3H, HNRNPC, EIF3M, EIF4H, KARS1, G3BP1, PSMB1, ATP5PB, ATP5F1C
26	CCT3, XRCC6, EIF3I, ILF2, HNRNPF, EIF3D, CCT4, XRCC5, HSPA9, HNRNPK, HNRNPC, CCT5, CCT6A, HNRNPU, SERBP1, HSPD1, EIF3H, SLC25A3, NONO, PGK1, ENO1, ATP5F1A, YWHAE, CCT8, EIF3K, EIF4A1
26	CCT3, XRCC6, EIF3I, ILF2, HNRNPF, EIF3D, CCT4, XRCC5, HSPA9, HNRNPK, HNRNPC, CCT5, CCT6A, HNRNPU, SERBP1, HSPD1, EIF3H, SLC25A3, NONO, PGK1, CNBP, EIF3K, EIF4H, SLC25A5, EIF4A1, YWHAE
26	CCT3, XRCC6, EIF3I, ILF2, HNRNPF, EIF3D, CCT4, XRCC5, HSPA9, HNRNPK, HNRNPC, CCT5, CCT6A, HNRNPU, SERBP1, HSPD1, EIF3H, SLC25A3, NONO, PGK1, CNBP, EIF3K, ATP5F1A, G3BP1, CCT8, KARS1
26	CCT3, XRCC6, EIF3I, ILF2, HNRNPF, EIF3D, CCT4, XRCC5, HSPA9, HNRNPK, HNRNPC, CCT5, CCT6A, HNRNPU, SERBP1, HSPD1, EIF3H, SLC25A3, NONO, PGK1, CNBP, EIF3K, ATP5F1A, CCT8, EIF4A1, YWHAE
26	CCT3, XRCC6, EIF3I, ILF2, HNRNPF, EIF3D, CCT4, XRCC5, HSPA9, HNRNPK, HNRNPC, CCT5, CCT6A, HNRNPU, SERBP1, HSPD1, EIF3H, SLC25A3, NONO, PGK1, CNBP, TCP1, CCT8, ATP5F1A, KARS1, G3BP1
26	CCT3, XRCC6, EIF3I, ILF2, HNRNPF, EIF3D, CCT4, XRCC5, HSPA9, HNRNPK, HNRNPC, CCT5, CCT6A, HNRNPU, SERBP1, HSPD1, EIF3H, SLC25A3, NONO, PGK1, CNBP, TCP1, CCT8, EIF3M, EIF4H, YWHAE
26	CCT3, XRCC6, EIF3I, ILF2, HNRNPF, EIF3D, CCT4, XRCC5, HSPA9, HNRNPK, HNRNPC, CCT5, CCT6A, HNRNPU, GDI2, EIF3H, SLC25A3, HSPD1, NONO, CCT8, TCP1, KARS1, G3BP1, PGK1, EIF4H, EIF3M
26	CCT3, XRCC6, EIF3I, ILF2, HNRNPF, EIF3D, CCT4, XRCC5, HSPA9, HNRNPK, HNRNPC, CCT5, CCT6A, PSMB1, PSMB4, YWHAE, SLC25A5, PGK1, ENO1, RAN, ATP5F1A, SLC25A3, HSPD1, ATP5F1B, EIF3K, PARK7
26	CCT3, XRCC6, EIF3I, ILF2, HNRNPF, EIF3D, CCT4, XRCC5, HSPA9, HNRNPK, HNRNPC, CCT5, CCT6A, PSMB1, PSMB4, YWHAE, SLC25A5, PGK1, CNBP, RAN, SLC25A3, EIF4H, EIF3K, HSPD1, EIF4A1, NONO
26	CCT3, XRCC6, EIF3I, ILF2, HNRNPF, EIF3D, CCT4, XRCC5, HSPA9, HNRNPK, HNRNPC, CCT5, CCT6A, PSMB1, PSMB4, YWHAE, SLC25A5, PGK1, CNBP, RAN, SLC25A3, EIF4H, TCP1, PARK7, ATP5PB, ATP5F1C
26	CCT3, XRCC6, EIF3I, ILF2, HNRNPF, EIF3D, CCT4, XRCC5, HSPA9, HNRNPK, HNRNPC, CCT5, CCT6A, PSMB1, PSMB4, YWHAE, SLC25A5, PGK1, CNBP, RAN, SLC25A3, ATP5F1A, TCP1, PARK7, ATP5PB, ATP5F1C
26	CCT3, XRCC6, EIF3I, ILF2, HNRNPF, EIF3D, CCT4, XRCC5, HSPA9, HNRNPK, HNRNPC, CCT5, CCT6A, PSMB1, PSMB4, YWHAE, SLC25A5, PGK1, CNBP, RAN, SLC25A3, ATP5F1A, ATP5F1B, ATP5PB, PARK7, ATP5F1C
26	CCT3, XRCC6, EIF3I, ILF2, HNRNPF, EIF3D, CCT4, XRCC5, HSPA9, HNRNPK, HNRNPC, CCT5, CCT6A, PSMB1, PSMB4, YWHAE, SLC25A5, PGK1, CNBP, RAN, SLC25A3, ATP5F1A, ATP5F1B, EIF3K, HSPD1, PARK7
26	CCT3, XRCC6, EIF3I, ILF2, HNRNPF, EIF3D, CCT4, XRCC5, HSPA9, HNRNPK, HNRNPC, CCT5, CCT6A, PSMB1, PSMB4, YWHAE, SLC25A5, PGK1, CNBP, RAN, SLC25A3, ATP5F1A, ATP5F1B, EIF3K, ATP5F1C, PARK7
26	CCT3, XRCC6, EIF3I, ILF2, HNRNPF, EIF3D, CCT4, XRCC5, HSPA9, HNRNPK, HNRNPC, CCT5, CCT6A, PSMB1, CCT8, SERBP1, PGK1, ENO1, RAN, ATP5F1A, SLC25A3, HSPD1, YWHAE, EIF3H, NONO, TCP1
26	CCT3, XRCC6, EIF3I, ILF2, HNRNPF, EIF3D, CCT4, XRCC5, HSPA9, HNRNPK, HNRNPC, CCT5, CCT6A, PSMB1, CCT8, SERBP1, PGK1, CNBP, EIF3K, EIF4H, EIF3M, SLC25A3, EIF3H, ATP5F1C, RAN, YWHAE
26	CCT3, XRCC6, EIF3I, ILF2, HNRNPF, EIF3D, CCT4, XRCC5, HSPA9, HNRNPK, HNRNPC, CCT5, CCT6A, PSMB1, CCT8, SERBP1, PGK1, CNBP, EIF3K, EIF4H, EIF3M, SLC25A3, EIF3H, ATP5F1C, KARS1, G3BP1
26	CCT3, XRCC6, EIF3I, ILF2, HNRNPF, EIF3D, CCT4, XRCC5, HSPA9, HNRNPK, HNRNPC, CCT5, CCT6A, PSMB1, CCT8, SERBP1, PGK1, CNBP, EIF3K, EIF4H, EIF3M, SLC25A3, PARK7, RAN, YWHAE, HSPD1
26	CCT3, XRCC6, EIF3I, ILF2, HNRNPF, EIF3D, CCT4, XRCC5, HSPA9, HNRNPK, HNRNPC, CCT5, CCT6A, PSMB1, CCT8, SERBP1, PGK1, CNBP, EIF3K, EIF4H, EIF3M, SLC25A3, PARK7, RAN, YWHAE, ATP5F1C
26	CCT3, XRCC6, EIF3I, ILF2, HNRNPF, EIF3D, CCT4, XRCC5, HSPA9, HNRNPK, HNRNPC, CCT5, CCT6A, PSMB1, CCT8, SERBP1, PGK1, CNBP, EIF3K, ATP5F1A, SLC25A3, EIF3H, HSPD1, NONO, KARS1, G3BP1
26	CCT3, XRCC6, EIF3I, ILF2, HNRNPF, EIF3D, CCT4, XRCC5, HSPA9, HNRNPK, HNRNPC, CCT5, CCT6A, PSMB1, CCT8, SERBP1, PGK1, CNBP, TCP1, SLC25A3, EIF3H, ATP5F1A, HSPD1, NONO, RAN, YWHAE
26	CCT3, XRCC6, EIF3I, ILF2, HNRNPF, EIF3D, CCT4, XRCC5, HSPA9, HNRNPK, HNRNPC, CCT5, CCT6A, PSMB1, CCT8, SERBP1, PGK1, CNBP, TCP1, SLC25A3, EIF3H, ATP5F1A, HSPD1, NONO, KARS1, G3BP1
26	CCT3, XRCC6, EIF3I, ILF2, HNRNPF, EIF3D, CCT4, XRCC5, HSPA9, HNRNPK, HNRNPC, CCT5, CCT6A, PSMB1, CCT8, SERBP1, PGK1, CNBP, TCP1, SLC25A3, EIF3H, EIF3M, EIF4H, ATP5F1C, RAN, YWHAE
26	CCT3, XRCC6, EIF3I, ILF2, HNRNPF, EIF3D, CCT4, XRCC5, HSPA9, HNRNPK, HNRNPC, CCT5, CCT6A, PSMB1, CCT8, SERBP1, PGK1, CNBP, TCP1, SLC25A3, EIF3H, EIF3M, EIF4H, ATP5F1C, KARS1, G3BP1
26	CCT3, XRCC6, EIF3I, ILF2, HNRNPF, EIF3D, CCT4, XRCC5, HSPA9, HNRNPK, HNRNPC, CCT5, CCT6A, PSMB1, CCT8, SERBP1, PGK1, CNBP, TCP1, SLC25A3, PARK7, RAN, YWHAE, HSPD1, EIF4H, EIF3M
26	CCT3, XRCC6, EIF3I, ILF2, HNRNPF, EIF3D, CCT4, XRCC5, HSPA9, HNRNPK, HNRNPC, CCT5, CCT6A, PSMB1, CCT8, SERBP1, PGK1, CNBP, TCP1, SLC25A3, PARK7, RAN, YWHAE, ATP5F1C, EIF4H, EIF3M
26	CCT3, XRCC6, EIF3I, ILF2, HNRNPF, EIF3D, CCT4, XRCC5, HSPA9, HNRNPK, HNRNPC, CCT5, CCT6A, PSMB1, CCT8, SERBP1, CCT2, EIF4A1, RAN, EIF3H, SLC25A3, HSPD1, NONO, YWHAE, ENO1, ATP5F1A
26	CCT3, XRCC6, EIF3I, ILF2, HNRNPF, EIF3D, CCT4, XRCC5, HSPA9, HNRNPK, HNRNPC, CCT5, CCT6A, PSMB1, CCT8, SERBP1, CCT2, TCP1, SLC25A3, ATP5F1A, EIF3H, HSPD1, NONO, RAN, ENO1, YWHAE
26	CCT3, XRCC6, EIF3I, ILF2, HNRNPF, EIF3D, CCT4, XRCC5, HSPA9, HNRNPK, HNRNPC, CCT5, CCT6A, PSMB1, CCT8, GDI2, TCP1, PGK1, EIF3H, SLC25A3, EIF3M, EIF4H, KARS1, G3BP1, HSPD1, NONO
26	CCT3, XRCC6, EIF3I, ILF2, HNRNPF, EIF3D, CCT4, XRCC5, HSPA9, HNRNPK, HNRNPC, CCT5, CCT6A, PSMB1, CCT8, GDI2, TCP1, PGK1, EIF3H, SLC25A3, EIF3M, EIF4H, KARS1, G3BP1, ATP5PB, ATP5F1C
26	CCT3, XRCC6, EIF3I, ILF2, HNRNPF, EIF3D, CCT4, XRCC5, HSPA9, HNRNPK, HNRNPC, CCT5, CCT6A, PSMB1, CCT8, ATP5PB, ATP5F1C, TCP1, CNBP, PGK1, SLC25A3, EIF3H, EIF3M, EIF4H, RAN, YWHAE
26	CCT3, XRCC6, EIF3I, ILF2, HNRNPF, EIF3D, CCT4, XRCC5, HSPA9, HNRNPK, HNRNPC, CCT5, CCT6A, PSMB1, CCT8, ATP5PB, ATP5F1C, TCP1, CNBP, PGK1, SLC25A3, EIF3H, EIF3M, EIF4H, KARS1, G3BP1
26	CCT3, XRCC6, EIF3I, ILF2, HNRNPF, EIF3D, CCT4, XRCC5, HSPA9, HNRNPK, HNRNPC, CCT5, CCT6A, PSMB1, CCT8, ATP5PB, ATP5F1C, TCP1, CNBP, PGK1, SLC25A3, PARK7, RAN, YWHAE, EIF4H, EIF3M
26	CCT3, XRCC6, EIF3I, ILF2, HNRNPF, EIF3D, CCT4, XRCC5, HSPA9, HNRNPK, HNRNPC, CCT5, CCT6A, PSMB1, SLC25A5, SERBP1, YWHAE, PGK1, ENO1, RAN, ATP5F1A, SLC25A3, HSPD1, TCP1, NONO, EIF3H
26	CCT3, XRCC6, EIF3I, ILF2, HNRNPF, EIF3D, CCT4, XRCC5, HSPA9, HNRNPK, HNRNPC, CCT5, CCT6A, PSMB1, SLC25A5, SERBP1, YWHAE, PGK1, ENO1, RAN, ATP5F1A, SLC25A3, HSPD1, ATP5F1B, EIF3K, PARK7
26	CCT3, XRCC6, EIF3I, ILF2, HNRNPF, EIF3D, CCT4, XRCC5, HSPA9, HNRNPK, HNRNPC, CCT5, CCT6A, PSMB1, SLC25A5, SERBP1, YWHAE, PGK1, CNBP, EIF3K, RAN, SLC25A3, ATP5F1A, ATP5F1B, EIF3H, ATP5F1C
26	CCT3, XRCC6, EIF3I, ILF2, HNRNPF, EIF3D, CCT4, XRCC5, HSPA9, HNRNPK, HNRNPC, CCT5, CCT6A, PSMB1, SLC25A5, SERBP1, YWHAE, PGK1, CNBP, EIF3K, RAN, SLC25A3, ATP5F1A, ATP5F1B, PARK7, HSPD1
26	CCT3, XRCC6, EIF3I, ILF2, HNRNPF, EIF3D, CCT4, XRCC5, HSPA9, HNRNPK, HNRNPC, CCT5, CCT6A, PSMB1, SLC25A5, SERBP1, YWHAE, PGK1, CNBP, EIF3K, RAN, SLC25A3, ATP5F1A, ATP5F1B, PARK7, ATP5F1C
26	CCT3, XRCC6, EIF3I, ILF2, HNRNPF, EIF3D, CCT4, XRCC5, HSPA9, HNRNPK, HNRNPC, CCT5, CCT6A, PSMB1, SLC25A5, SERBP1, YWHAE, PGK1, CNBP, TCP1, RAN, SLC25A3, EIF4H, EIF3H, HSPD1, NONO
26	CCT3, XRCC6, EIF3I, ILF2, HNRNPF, EIF3D, CCT4, XRCC5, HSPA9, HNRNPK, HNRNPC, CCT5, CCT6A, PSMB1, SLC25A5, SERBP1, YWHAE, PGK1, CNBP, TCP1, RAN, SLC25A3, ATP5F1A, EIF3H, HSPD1, NONO
26	CCT3, XRCC6, EIF3I, ILF2, HNRNPF, EIF3D, CCT4, XRCC5, HSPA9, HNRNPK, HNRNPC, CCT5, CCT6A, PSMB1, SLC25A5, SERBP1, YWHAE, CCT2, ATP5F1A, RAN, SLC25A3, ENO1, HSPD1, EIF4A1, NONO, EIF3H
26	CCT3, XRCC6, EIF3I, ILF2, HNRNPF, EIF3D, CCT4, XRCC5, HSPA9, HNRNPK, HNRNPC, CCT5, CCT6A, PSMB1, SLC25A5, SERBP1, YWHAE, CCT2, ATP5F1A, RAN, SLC25A3, ENO1, HSPD1, TCP1, NONO, EIF3H
26	CCT3, XRCC6, EIF3I, ILF2, HNRNPF, EIF3D, CCT4, XRCC5, HSPA9, HNRNPK, EIF3L, SLC25A3, PGK1, NONO, CCT5, HSPD1, CCT6A, ATP5F1A, PSMB4, RAN, ENO1, YWHAE, SLC25A5, EIF3K, EIF4A1, ATP5F1B
26	CCT3, XRCC6, EIF3I, ILF2, HNRNPF, EIF3D, CCT4, XRCC5, HSPA9, HNRNPK, EIF3L, SLC25A3, PGK1, NONO, CCT5, HSPD1, CCT6A, ATP5F1A, EIF3H, SERBP1, EIF3K, HNRNPU, ENO1, EIF4A1, YWHAE, CCT8
26	CCT3, XRCC6, EIF3I, ILF2, HNRNPF, EIF3D, CCT4, XRCC5, HSPA9, HNRNPK, EIF3L, SLC25A3, PGK1, NONO, CCT5, HSPD1, CCT6A, ATP5F1A, EIF3H, SERBP1, EIF3K, RAN, ENO1, EIF4A1, YWHAE, CCT8
26	CCT3, XRCC6, EIF3I, KPNB1, HSPA9, EIF4H, NONO, HNRNPU, PGK1, HNRNPC, HNRNPK, XRCC5, SLC25A3, CCT4, EIF3D, KARS1, G3BP1, CCT8, EIF3H, CCT5, CCT6A, SERBP1, CNBP, EIF3K, VDAC1, VDAC2
26	CCT3, XRCC6, EIF3I, VDAC1, EIF3K, PGK1, SLC25A3, HSPA9, HNRNPK, SERBP1, CCT4, CCT5, CCT6A, CNBP, HNRNPC, HSPD1, EIF3H, XRCC5, NONO, EIF4G2, ATP5F1A, EIF4A1, YWHAE, HNRNPU, SLC25A5, ATP5F1B
26	CCT3, XRCC6, EIF3I, VDAC1, EIF3K, PGK1, SLC25A3, HSPA9, HNRNPK, SERBP1, CCT4, CCT5, CCT6A, CNBP, HNRNPC, HSPD1, EIF3H, XRCC5, NONO, EIF4G2, ATP5F1A, EIF4A1, YWHAE, RAN, SLC25A5, ATP5F1B
26	CCT3, XRCC6, EIF3I, VDAC1, EIF3K, PGK1, SLC25A3, HSPA9, HNRNPK, SERBP1, CCT4, CCT5, CCT6A, CNBP, HNRNPC, HSPD1, EIF3H, XRCC5, NONO, EIF3D, EIF4A1, YWHAE, HNRNPU, EIF4H, CCT8, EIF3M
26	CCT3, XRCC6, EIF3I, VDAC1, EIF3K, PGK1, SLC25A3, HSPA9, HNRNPK, SERBP1, CCT4, CCT5, CCT6A, CNBP, HNRNPC, HSPD1, EIF3H, XRCC5, NONO, EIF3D, EIF4A1, YWHAE, HNRNPU, ATP5F1A, SLC25A5, ATP5F1B
26	CCT3, XRCC6, EIF3I, VDAC1, EIF3K, PGK1, SLC25A3, HSPA9, HNRNPK, SERBP1, CCT4, CCT5, CCT6A, CNBP, HNRNPC, HSPD1, EIF3H, XRCC5, NONO, EIF3D, EIF4A1, YWHAE, RAN, EIF4H, CCT8, EIF3M
26	CCT3, XRCC6, EIF3I, VDAC1, EIF3K, PGK1, SLC25A3, HSPA9, HNRNPK, SERBP1, CCT4, CCT5, CCT6A, CNBP, HNRNPC, HSPD1, EIF3H, XRCC5, NONO, EIF3D, EIF4A1, YWHAE, RAN, ATP5F1A, SLC25A5, ATP5F1B
26	CCT3, XRCC6, EIF3I, VDAC1, EIF3K, PGK1, SLC25A3, HSPA9, HNRNPK, SERBP1, CCT4, CCT5, CCT6A, CNBP, HNRNPC, HSPD1, EIF3H, XRCC5, NONO, EIF3D, VDAC2, HNRNPU, EIF4H, SLC25A5, ST13, YWHAE
26	CCT3, XRCC6, EIF3I, VDAC1, EIF3K, PGK1, SLC25A3, HSPA9, HNRNPK, SERBP1, CCT4, CCT5, CCT6A, CNBP, HNRNPC, HSPD1, EIF3H, XRCC5, NONO, EIF3D, VDAC2, HNRNPU, EIF4H, SLC25A5, ST13, KARS1
26	CCT3, XRCC6, EIF3I, VDAC1, EIF3K, PGK1, SLC25A3, HSPA9, HNRNPK, SERBP1, CCT4, CCT5, CCT6A, CNBP, HNRNPC, HSPD1, EIF3H, XRCC5, NONO, EIF3D, VDAC2, HNRNPU, ATP5F1A, CCT8, ST13, YWHAE
26	CCT3, XRCC6, EIF3I, VDAC1, EIF3K, PGK1, SLC25A3, HSPA9, HNRNPK, SERBP1, CCT4, CCT5, CCT6A, CNBP, HNRNPC, HSPD1, EIF3H, XRCC5, NONO, EIF3D, VDAC2, HNRNPU, ATP5F1A, CCT8, ST13, KARS1
26	CCT3, XRCC6, EIF3I, VDAC1, EIF3K, PGK1, SLC25A3, HSPA9, HNRNPK, SERBP1, CCT4, CCT5, CCT6A, CNBP, HNRNPC, HSPD1, EIF3H, XRCC5, NONO, EIF3D, VDAC2, HNRNPU, ATP5F1A, CCT8, G3BP1, KARS1
26	CCT3, XRCC6, EIF3I, VDAC1, EIF3K, PGK1, SLC25A3, HSPA9, HNRNPK, SERBP1, CCT4, CCT5, CCT6A, CNBP, HNRNPC, HSPD1, EIF3H, XRCC5, NONO, EIF3D, VDAC2, HNRNPU, ATP5F1A, SLC25A5, ST13, YWHAE
26	CCT3, XRCC6, EIF3I, VDAC1, EIF3K, PGK1, SLC25A3, HSPA9, HNRNPK, SERBP1, CCT4, CCT5, CCT6A, CNBP, HNRNPC, HSPD1, EIF3H, XRCC5, NONO, EIF3D, VDAC2, HNRNPU, ATP5F1A, SLC25A5, ST13, KARS1
26	CCT3, XRCC6, EIF3I, VDAC1, EIF3K, PGK1, SLC25A3, HSPA9, HNRNPK, SERBP1, CCT4, CCT5, CCT6A, CNBP, HNRNPC, HSPD1, EIF3H, XRCC5, NONO, EIF3D, VDAC2, HNRNPU, ATP5F1A, SLC25A5, ATP5F1B, YWHAE
26	CCT3, XRCC6, EIF3I, VDAC1, EIF3K, PGK1, SLC25A3, HSPA9, HNRNPK, SERBP1, CCT4, CCT5, CCT6A, CNBP, HNRNPC, HSPD1, EIF3H, XRCC5, NONO, EIF3D, VDAC2, RAN, YWHAE, EIF4H, CCT8, EIF3M
26	CCT3, XRCC6, EIF3I, VDAC1, EIF3K, PGK1, SLC25A3, HSPA9, HNRNPK, SERBP1, CCT4, CCT5, CCT6A, CNBP, HNRNPC, HSPD1, EIF3H, XRCC5, NONO, EIF3D, VDAC2, RAN, YWHAE, ATP5F1A, SLC25A5, ATP5F1B
26	CCT3, XRCC6, EIF3I, ST13, HSPA9, CCT4, CCT6A, CCT5, PGK1, VDAC2, HNRNPK, TCP1, XRCC5, SLC25A3, EIF3D, HNRNPC, CNBP, YWHAE, EIF4H, SERBP1, EIF3H, EIF3M, CCT8, HSPD1, HNRNPU, NONO
26	CCT3, XRCC6, EIF3I, ST13, HSPA9, CCT4, CCT6A, CCT5, PGK1, VDAC2, HNRNPK, TCP1, XRCC5, SLC25A3, EIF3D, HNRNPC, CNBP, KARS1, SERBP1, EIF3H, HSPD1, NONO, HNRNPU, CCT8, EIF4H, EIF3M
26	CCT3, XRCC6, EIF3I, ST13, HSPA9, CCT4, CCT6A, CCT5, PGK1, HNRNPF, HNRNPK, XRCC5, CCT8, YWHAE, SERBP1, CNBP, HNRNPC, EIF3D, EIF3K, EIF4H, EIF3M, SLC25A3, EIF3H, HSPD1, HNRNPU, NONO
26	CCT3, XRCC6, EIF3I, ST13, HSPA9, CCT4, CCT6A, CCT5, PGK1, HNRNPF, HNRNPK, XRCC5, CCT8, YWHAE, SERBP1, CNBP, HNRNPC, EIF3D, TCP1, SLC25A3, EIF3H, EIF3M, EIF4H, HSPD1, HNRNPU, NONO
26	CCT3, XRCC6, EIF3I, ST13, HSPA9, CCT4, CCT6A, CCT5, PGK1, HNRNPF, HNRNPK, XRCC5, CCT8, KARS1, CNBP, HNRNPC, SERBP1, EIF3D, EIF3K, EIF4H, EIF3M, SLC25A3, EIF3H, HSPD1, HNRNPU, NONO
26	CCT3, XRCC6, EIF3I, ST13, HSPA9, CCT4, CCT6A, CCT5, PGK1, HNRNPF, HNRNPK, XRCC5, CCT8, KARS1, CNBP, HNRNPC, SERBP1, EIF3D, TCP1, SLC25A3, EIF3H, EIF3M, EIF4H, HSPD1, HNRNPU, NONO
26	CCT3, XRCC6, EIF3I, EIF4G2, HNRNPK, PGK1, SLC25A3, HNRNPF, HSPA9, CCT4, CCT6A, HSPD1, XRCC5, CCT5, ATP5F1A, SERBP1, EIF3H, NONO, HNRNPC, ENO1, YWHAE, HNRNPU, SLC25A5, EIF3K, EIF4A1, ATP5F1B
26	CCT3, XRCC6, EIF3I, EIF4G2, HNRNPK, PGK1, SLC25A3, HNRNPF, HSPA9, CCT4, CCT6A, HSPD1, XRCC5, CCT5, ATP5F1A, SERBP1, EIF3H, NONO, HNRNPC, ENO1, YWHAE, RAN, PSMB1, EIF3K, EIF4A1, CCT8
26	CCT3, XRCC6, EIF3I, EIF4G2, HNRNPK, PGK1, SLC25A3, HNRNPF, HSPA9, CCT4, CCT6A, HSPD1, XRCC5, CCT5, ATP5F1A, SERBP1, EIF3H, NONO, HNRNPC, CNBP, EIF3K, EIF4A1, YWHAE, HNRNPU, SLC25A5, ATP5F1B
26	CCT3, XRCC6, EIF3I, EIF4G2, HNRNPK, PGK1, SLC25A3, HNRNPF, HSPA9, CCT4, CCT6A, HSPD1, XRCC5, CCT5, ATP5F1A, SERBP1, EIF3H, NONO, HNRNPC, CNBP, EIF3K, EIF4A1, YWHAE, RAN, PSMB1, CCT8
26	CCT3, XRCC6, EIF3I, EIF4G2, HNRNPK, PGK1, SLC25A3, HNRNPF, HSPA9, CCT4, CCT6A, HSPD1, XRCC5, CCT5, ATP5F1A, SERBP1, EIF3H, NONO, EIF3L, ENO1, YWHAE, HNRNPU, SLC25A5, EIF3K, EIF4A1, ATP5F1B
26	CCT3, XRCC6, EIF3I, EIF4G2, HNRNPK, PGK1, SLC25A3, HNRNPF, HSPA9, CCT4, CCT6A, HSPD1, XRCC5, CCT5, ATP5F1A, SERBP1, EIF3H, NONO, EIF3L, ENO1, YWHAE, RAN, SLC25A5, EIF3K, EIF4A1, ATP5F1B
26	CCT3, XRCC6, EIF3I, EIF4G2, HNRNPK, PGK1, SLC25A3, HNRNPF, HSPA9, CCT4, CCT6A, HSPD1, XRCC5, CCT5, EIF4H, CNBP, HNRNPC, SERBP1, EIF3H, NONO, EIF3K, EIF4A1, YWHAE, RAN, PSMB1, CCT8
26	CCT3, XRCC6, EIF3I, EIF4G2, HNRNPK, PGK1, SLC25A3, HNRNPF, HSPA9, CCT4, CCT6A, HSPD1, XRCC5, CCT5, EIF4H, CNBP, HNRNPC, SERBP1, EIF3H, NONO, EIF3K, EIF4A1, YWHAE, RAN, PSMB1, SLC25A5
26	CCT3, XRCC6, PRDX1, SLC25A3, HNRNPK, PGK1, HNRNPC, EIF4A1, ATP5F1A, EIF3K, ATP5F1B, RAN, HSPD1, YWHAE, CCT5, SLC25A5, ENO1, PSMB1, HSPA9, CCT4, CCT6A, XRCC5, HNRNPF, NONO, PSMB4, ILF2
26	CCT3, XRCC6, PRDX1, SLC25A3, HNRNPK, PGK1, HNRNPC, EIF4A1, ATP5F1A, EIF3K, ATP5F1B, RAN, HSPD1, YWHAE, CCT5, SLC25A5, ENO1, PSMB1, HSPA9, CCT4, CCT6A, XRCC5, HNRNPF, NONO, EIF3H, ILF2
26	CCT3, XRCC6, PRDX1, SLC25A3, HNRNPK, PGK1, HNRNPC, EIF4A1, ATP5F1A, EIF3K, ATP5F1B, RAN, HSPD1, YWHAE, CCT5, SLC25A5, ENO1, PSMB1, HSPA9, CCT4, CCT6A, XRCC5, HNRNPF, NONO, EIF3H, EIF4G2
26	EEF1D, RPL10A, RPL11, EEF1B2, RPL24, RPS7, RPL9, RPL14, RPL15, RPS13, RPS26, RPSA, NONO, HSPD1, EIF4A1, RPL35A, RPL5, RACK1, RPL6, YBX1, HSP90AB1, RPS9, RPL18, RPS5, EIF4B, PKM
26	EEF1D, RPL10A, RPL11, EEF1B2, RPL24, RPS7, RPL9, RPL14, RPL15, RPS13, RPS26, RPSA, NONO, HSPD1, EIF4A1, RPL35A, RPL5, RACK1, RPL6, YBX1, HSP90AB1, RPS9, RPL18, RPS5, EIF4B, EIF3L
26	EEF1D, RPL10A, RPL11, EEF1B2, RPL24, RPS7, RPL9, RPL14, RPL15, RPS13, RPS26, RPSA, RPL27, EIF3F, RACK1, HSPD1, EIF4A1, HSP90AB1, RPS9, RPL18, RPS10, RPS5, UBA52, SLC25A5, FAU, EIF3L
26	EIF4B, HSP90AB1, HSPA8, EEF1B2, RPL10A, RPL24, RPL11, RPL9, RPL14, RPS13, RPS7, RPL35A, RPL5, NONO, HSPD1, SLC25A3, EIF4A1, RPL6, RACK1, RPSA, RPL15, RPS26, RPL18, EIF3H, HSP90AA1, EIF3L
26	EIF4B, HSP90AB1, HSPA8, EEF1B2, RPL10A, RPL24, RPL11, RPL9, RPL14, RPS13, RPS7, RPL35A, RPL5, NONO, HSPD1, SLC25A3, EIF4A1, RPL6, RACK1, RPSA, RPL15, RPS26, NAP1L1, HSP90AA1, EIF3L, EIF3H
26	EIF4B, HSP90AB1, HSPA8, EEF1B2, RPL10A, RPL24, RPL11, RPL9, RPL14, RPS13, RPS7, RPL35A, RPL5, NONO, HSPD1, SLC25A3, EIF4A1, RPL6, RACK1, RPSA, RPL15, RPS26, NAP1L1, HSP90AA1, EIF3L, YBX1
26	NPM1, RPL24, RPL39, RPL21, RPL23A, RPL26, RPL30, RPL31, RPS18, RPL5, RPL6, RPS20, RPS21, RPS23, RPS24, RPS25, RPL37, RPS27A, RPS4X, RPS6, RPL34, RPL35A, RPS12, RPL11, RPL38, RPS15A
26	RACK1, RPL10A, EEF1B2, RPS13, RPSA, RPL24, RPL11, NONO, RAN, HSPA8, HSPD1, UBA52, EIF4A1, SLC25A3, HSP90AB1, ENO1, RPL9, RPL14, RPL15, RPS26, ATP5F1A, EIF3L, NAP1L1, EIF4G2, HSP90AA1, EIF3H
26	RACK1, RPL10A, EEF1B2, RPS13, RPSA, RPL24, RPL11, NONO, RAN, HSPA8, HSPD1, UBA52, EIF4A1, SLC25A3, HSP90AB1, ENO1, RPL9, RPL14, RPL15, RPS26, ATP5F1A, EIF3L, ATP5F1B, SLC25A5, EIF3H, FAU
26	RACK1, RPL10A, EEF1B2, RPS13, RPSA, RPL24, RPL11, RPL27, RPL9, RPL15, RPS26, RPL14, ATP5F1A, RAN, HSPD1, ENO1, UBA52, SLC25A3, EIF4A1, NAP1L1, HSPA8, EIF3L, EIF4G2, HSP90AA1, HSP90AB1, EIF3H
26	RACK1, RPL10A, EEF1B2, RPS13, RPSA, RPL24, RPL11, RPL27, RPL9, RPL15, RPS26, RPL14, ATP5F1A, RAN, HSPD1, ENO1, UBA52, SLC25A3, EIF4A1, ATP5F1B, SLC25A5, EIF3H, HSP90AB1, HSPA8, EIF3L, FAU
26	RACK1, RPL10A, EEF1B2, RPS13, RPSA, RPL24, RPL11, RPL27, RPL9, RPL15, RPS26, RPL14, ATP5F1A, RAN, HSPD1, ENO1, UBA52, SLC25A3, EIF4A1, ATP5F1B, SLC25A5, EIF3H, HSP90AB1, COX4I1, EIF4G2, HSP90AA1
26	RACK1, RPL10A, EEF1B2, RPS13, RPSA, RPL24, RPL11, RPL27, RPL9, RPL15, RPS26, RPL14, RPS7, RPL18, EIF3F, HSPD1, UBA52, EIF4A1, SLC25A5, HSP90AB1, FAU, EIF3H, RAN, ATP5F1B, SLC25A3, COX4I1
26	RACK1, RPL10A, EEF1B2, RPS13, RPSA, RPL24, RPL11, RPL27, RPL9, EIF3E, RPL14, RPL21, RPL34, RPL5, RPL6, RPS7, EIF4G2, ENO1, HSPA8, HSPD1, EIF4A1, NAP1L1, UBA52, HSP90AA1, HSP90AB1, RPS23
26	RACK1, RPL10A, EEF1B2, RPS13, RPSA, TKT, RPL15, RPL18, UBA52, RPS26, EIF4A1, FAU, RPS7, RPL14, RPL27, RPL35A, EIF3H, RPL5, RAN, ENO1, ATP5F1B, SLC25A3, HSPD1, SLC25A5, HSP90AB1, COX4I1
26	RPL11, RPL24, RPL10A, EEF1B2, RPL9, RPS13, RPS7, RPL14, EIF4G2, HSPD1, RPL5, ENO1, UBA52, EIF4A1, SLC25A3, RAN, HSP90AA1, PFDN5, EIF3H, RPSA, RPL15, RPS26, RPL21, RPL27, RPL34, NAP1L1
26	RPL11, RPL24, RPL10A, EEF1B2, RPL9, RPS13, RPS7, RPL14, EIF4G2, HSPD1, RPL5, ENO1, UBA52, EIF4A1, SLC25A3, RAN, HSP90AA1, PFDN5, CFL1, NAP1L1, RPS26, RPL15, RPSA, RPL21, RPL27, RPL34
26	RPL11, RPL24, RPL10A, EEF1B2, RPL9, RPS13, RPS7, RPL14, EIF4G2, HSPD1, RPL5, ENO1, UBA52, EIF4A1, SLC25A3, RAN, HSP90AA1, HSP90AB1, HSPA8, CFL1, TUBB, RPS26, CCT5, NONO, SLC25A5, ATP5F1B
26	RPL11, RPL24, RPL10A, EEF1B2, RPL9, RPS13, RPS7, RPL14, EIF4G2, HSPD1, RPL5, ENO1, UBA52, EIF4A1, SLC25A3, RAN, HSP90AA1, HSP90AB1, HSPA8, CFL1, TUBB, CCT6A, ATP5F1B, SLC25A5, NONO, CCT5
26	RPL11, RPL24, RPL10A, EEF1B2, RPL9, RPS13, RPS7, RPL14, EIF4G2, HSPD1, RPL5, ENO1, UBA52, EIF4A1, SLC25A3, RAN, HSP90AA1, HSP90AB1, HSPA8, EIF3L, CCT5, NONO, EIF3H, RPS26, SLC25A5, ATP5F1B
26	RPL11, RPL24, RPL10A, EEF1B2, RPL9, RPS13, RPS7, RPL14, EIF4G2, HSPD1, RPL5, ENO1, UBA52, EIF4A1, SLC25A3, RAN, HSP90AA1, HSP90AB1, HSPA8, EIF3L, CCT5, NONO, EIF3H, CCT6A, NAP1L1, EIF3E
26	RPL11, RPL24, RPL10A, EEF1B2, RPL9, RPS13, RPS7, RPL14, EIF4G2, HSPD1, RPL5, ENO1, UBA52, EIF4A1, SLC25A3, RAN, HSP90AA1, HSP90AB1, HSPA8, EIF3L, CCT5, NONO, EIF3H, CCT6A, SLC25A5, ATP5F1B
26	RPL11, RPL24, RPL10A, EEF1B2, RPL9, RPS13, RPS7, RPL14, EIF4G2, HSPD1, RPL5, ENO1, UBA52, EIF4A1, SLC25A3, RAN, HSP90AA1, HSP90AB1, HSPA8, EIF3L, CCT5, NONO, TUBB, ATP5F1B, SLC25A5, RPS26
26	RPL11, RPL24, RPL10A, EEF1B2, RPL9, RPS13, RPS7, RPL14, EIF4G2, HSPD1, RPL5, ENO1, UBA52, EIF4A1, SLC25A3, RAN, HSP90AA1, HSP90AB1, HSPA8, EIF3L, CCT5, NONO, TUBB, ATP5F1B, SLC25A5, CCT6A
26	RPL11, RPL24, RPL10A, EEF1B2, RPL9, RPS13, RPS7, RPL14, RPL35A, RPL5, NONO, RAN, HSPD1, ENO1, UBA52, EIF4A1, SLC25A3, HSPA8, HSP90AB1, CFL1, TUBB, CCT5, HSP90AA1, ATP5F1B, SLC25A5, RPS26
26	RPL11, RPL24, RPL10A, EEF1B2, RPL9, RPS13, RPS7, RPL14, RPL35A, RPL5, NONO, RAN, HSPD1, ENO1, UBA52, EIF4A1, SLC25A3, HSPA8, HSP90AB1, CFL1, TUBB, CCT5, HSP90AA1, ATP5F1B, SLC25A5, CCT6A
26	RPL11, RPL24, RPL10A, EEF1B2, RPL9, RPS13, RPS7, RPL14, RPL35A, RPL5, NONO, RAN, HSPD1, ENO1, UBA52, EIF4A1, SLC25A3, HSPA8, HSP90AB1, EIF3L, CCT5, HSP90AA1, EIF3H, RPS26, SLC25A5, ATP5F1B
26	RPL11, RPL24, RPL10A, EEF1B2, RPL9, RPS13, RPS7, RPL14, RPL35A, RPL5, NONO, RAN, HSPD1, ENO1, UBA52, EIF4A1, SLC25A3, HSPA8, HSP90AB1, EIF3L, CCT5, HSP90AA1, EIF3H, CCT6A, NAP1L1, EIF3E
26	RPL11, RPL24, RPL10A, EEF1B2, RPL9, RPS13, RPS7, RPL14, RPL35A, RPL5, NONO, RAN, HSPD1, ENO1, UBA52, EIF4A1, SLC25A3, HSPA8, HSP90AB1, EIF3L, CCT5, HSP90AA1, EIF3H, CCT6A, SLC25A5, ATP5F1B
26	RPL11, RPL24, RPL10A, EEF1B2, RPL9, RPS13, RPS7, RPL14, RPL35A, RPL5, NONO, RAN, HSPD1, ENO1, UBA52, EIF4A1, SLC25A3, HSPA8, HSP90AB1, EIF3L, CCT5, HSP90AA1, TUBB, ATP5F1B, SLC25A5, RPS26
26	RPL11, RPL24, RPL10A, EEF1B2, RPL9, RPS13, RPS7, RPL14, RPL35A, RPL5, NONO, RAN, HSPD1, ENO1, UBA52, EIF4A1, SLC25A3, HSPA8, HSP90AB1, EIF3L, CCT5, HSP90AA1, TUBB, ATP5F1B, SLC25A5, CCT6A
26	RPL11, RPL24, RPL10A, EEF1B2, RPL9, RPS13, RPS7, RPL14, RPL35A, RPL5, RPL21, CCT6A, RAN, HSPD1, ENO1, UBA52, EIF4A1, HSP90AA1, SLC25A3, HSP90AB1, HSPA8, ATP5F1B, SLC25A5, TUBB, CFL1, PPIA
26	RPL11, RPL24, RPL10A, EEF1B2, RPL9, RPS13, RPS7, RPL14, RPL35A, RPL5, RPL21, CCT6A, RAN, HSPD1, ENO1, UBA52, EIF4A1, HSP90AA1, SLC25A3, HSP90AB1, COX4I1, ATP5F1B, SLC25A5, CFL1, TUBB, PPIA
26	RPL11, RPL24, RPL10A, EEF1B2, RPL9, RPS13, RPS7, RPL14, RPL35A, RPL5, CCT5, RAN, HSPD1, ENO1, UBA52, EIF4A1, HSP90AA1, RPS26, SLC25A3, SLC25A5, ATP5F1B, PPIA, CFL1, TUBB, HSP90AB1, HSPA8
26	RPL11, RPL24, RPL10A, EEF1B2, RPL9, RPS13, RPS7, RPL14, RPL35A, RPL5, CCT5, RAN, HSPD1, ENO1, UBA52, EIF4A1, HSP90AA1, RPS26, SLC25A3, SLC25A5, ATP5F1B, PPIA, CFL1, TUBB, HSP90AB1, COX4I1
26	RPL11, RPL24, RPL10A, EEF1B2, RPL9, RPS13, RPS7, RPL14, RPL35A, RPL5, CCT5, RAN, HSPD1, ENO1, UBA52, EIF4A1, HSP90AA1, CCT6A, SLC25A3, HSP90AB1, HSPA8, PPIA, TUBB, CFL1, SLC25A5, ATP5F1B
26	RPL11, RPL24, RPL10A, EEF1B2, RPL9, RPS13, RPS7, RPL14, RPL35A, RPL5, CCT5, RAN, HSPD1, ENO1, UBA52, EIF4A1, HSP90AA1, CCT6A, SLC25A3, HSP90AB1, COX4I1, ATP5F1B, SLC25A5, CFL1, TUBB, PPIA
26	RPL21, RPL24, YWHAZ, RAN, EEF1B2, RPL5, UBA52, RPS13, EIF4A1, RPL27, RPL15, HSPD1, ENO1, RPL35A, PPIA, CFL1, RPL9, RPS26, RPL10A, HSP90AA1, RPS7, RPS20, RPL30, NAP1L1, NACA, PFDN5
26	RPL21, RPL24, YWHAZ, RAN, EEF1B2, RPL5, UBA52, RPS13, EIF4A1, RPL27, RPL15, HSPD1, ENO1, RPL35A, PPIA, CFL1, RPL9, RPS26, RPL10A, HSP90AA1, RPS7, RPS20, RPL30, NAP1L1, NACA, HSP90AB1
26	RPL21, RPL24, YWHAZ, RAN, EEF1B2, RPL5, UBA52, RPS13, EIF4A1, RPL27, RPL15, HSPD1, ENO1, RPL35A, PPIA, CFL1, RPL9, RPS26, RPL10A, HSP90AA1, RPS7, RPS20, RPL30, NAP1L1, HSPA8, HSP90AB1
26	RPL21, RPL24, YWHAZ, RAN, EEF1B2, RPL5, UBA52, RPS13, EIF4A1, RPL27, RPL15, HSPD1, ENO1, RPL35A, PPIA, CFL1, RPL9, RPS26, RPL10A, HSP90AA1, RPS7, RPS20, RPL30, SLC25A5, PFDN5, NACA
26	RPL21, RPL24, YWHAZ, RAN, EEF1B2, RPL5, UBA52, RPS13, EIF4A1, RPL27, RPL15, HSPD1, ENO1, RPL35A, PPIA, CFL1, RPL9, RPS26, RPL10A, HSP90AA1, RPS7, RPS20, RPL30, SLC25A5, PFDN5, COX4I1
26	RPL21, RPL24, YWHAZ, RAN, EEF1B2, RPL5, UBA52, RPS13, EIF4A1, RPL27, RPL15, HSPD1, ENO1, RPL35A, PPIA, CFL1, RPL9, RPS26, RPL10A, HSP90AA1, RPS7, RPS20, RPL30, SLC25A5, HSP90AB1, NACA
26	RPL21, RPL24, YWHAZ, RAN, EEF1B2, RPL5, UBA52, RPS13, EIF4A1, RPL27, RPL15, HSPD1, ENO1, RPL35A, PPIA, CFL1, RPL9, RPS26, RPL10A, HSP90AA1, RPS7, RPS20, RPL30, SLC25A5, HSP90AB1, HSPA8
26	RPL21, RPL24, YWHAZ, RAN, EEF1B2, RPL5, UBA52, RPS13, EIF4A1, RPL27, RPL15, HSPD1, ENO1, RPL35A, PPIA, CFL1, RPL9, RPS26, RPL10A, HSP90AA1, RPS7, RPS20, RPL30, SLC25A5, HSP90AB1, COX4I1
25	ACTB, RPL15, ACTG1, RPS26, RPS9, RACK1, RPL10A, RPS7, RPSA, CALR, ENO1, ATP5F1B, RPL9, RPL24, TUBB, EIF4A1, CFL1, PKM, YBX1, SLC25A5, TPI1, EEF1B2, HSPA8, RPS13, HSP90AB1
25	ACTG1, RPL15, RPL10A, EEF1B2, RPS13, RPS26, NONO, HSPD1, UBA52, EIF4A1, YBX1, SLC25A5, RAN, ENO1, ATP5F1B, SLC25A3, TUBB, HSPA8, HSP90AB1, RPL24, RPL5, YWHAE, EIF3L, HSP90AA1, EIF4G2
25	ACTG1, RPL15, RPL10A, EEF1B2, RPS13, RPS26, NONO, HSPD1, UBA52, EIF4A1, YBX1, SLC25A5, RAN, ENO1, ATP5F1B, SLC25A3, TUBB, HSPA8, HSP90AB1, RPL24, RPL5, YWHAE, EIF3L, HSP90AA1, RPL35A
25	ACTG1, RPL15, RPL10A, EEF1B2, RPS13, RPS26, NONO, HSPD1, UBA52, EIF4A1, YBX1, SLC25A5, RAN, ENO1, ATP5F1B, SLC25A3, TUBB, HSPA8, HSP90AB1, RPL24, RPL5, YWHAE, EIF3L, FAU, RPL35A
25	ACTG1, RPL15, RPL10A, EEF1B2, RPS13, RPS26, NONO, HSPD1, UBA52, EIF4A1, YBX1, SLC25A5, RAN, ENO1, ATP5F1B, SLC25A3, TUBB, HSPA8, HSP90AB1, RPL24, ATP5F1A, YWHAE, PKM, EIF4G2, HSP90AA1
25	ACTG1, RPL15, RPL10A, EEF1B2, RPS13, RPS26, NONO, HSPD1, UBA52, EIF4A1, YBX1, SLC25A5, RAN, ENO1, ATP5F1B, SLC25A3, TUBB, HSPA8, HSP90AB1, RPL24, ATP5F1A, YWHAE, EIF3L, EIF4G2, HSP90AA1
25	ACTG1, RPL15, RPL10A, EEF1B2, RPS13, RPS26, NONO, HSPD1, UBA52, EIF4A1, YBX1, SLC25A5, RAN, ENO1, ATP5F1B, SLC25A3, TUBB, HSPA8, HSP90AB1, TKT, RPL5, RPL35A, FAU, YWHAE, EIF3L
25	ACTG1, RPL15, RPL10A, EEF1B2, RPS13, RPS26, RPL27, UBA52, EIF4G2, RPL24, HSPD1, ENO1, EIF4A1, TUBB, HSP90AB1, HSPA8, YBX1, YWHAE, RAN, ATP5F1B, SLC25A3, SLC25A5, HSP90AA1, EIF3L, RPL5
25	ACTG1, RPL15, RPL10A, EEF1B2, RPS13, RPS26, RPL27, UBA52, EIF4G2, RPL24, HSPD1, ENO1, EIF4A1, TUBB, HSP90AB1, HSPA8, YBX1, YWHAE, RAN, ATP5F1B, SLC25A3, SLC25A5, HSP90AA1, EIF3L, ATP5F1A
25	ACTG1, RPL15, RPL10A, EEF1B2, RPS13, RPS26, RPL27, UBA52, HSP90AA1, RPL24, EIF4A1, HSP90AB1, HSPD1, RPL35A, YWHAE, RAN, ENO1, SLC25A3, SLC25A5, RPL5, ATP5F1B, TUBB, HSPA8, YBX1, EIF3L
25	ACTG1, RPL15, RPL10A, EEF1B2, RPS13, RPS26, RPL27, UBA52, HSP90AA1, RPL24, EIF4A1, HSP90AB1, HSPD1, RPL35A, YWHAE, RAN, ENO1, SLC25A3, SLC25A5, RPL5, ATP5F1B, TUBB, COX4I1, CFL1, PPIA
25	ACTG1, RPL15, RPL10A, EEF1B2, RPS13, RPS26, RPL27, UBA52, HSP90AA1, RPL24, EIF4A1, HSP90AB1, HSPD1, RPL35A, YWHAE, RAN, ENO1, SLC25A3, SLC25A5, TPI1, ATP5F1B, TUBB, CFL1, PPIA, COX4I1
25	ACTG1, RPL15, RPL10A, EEF1B2, RPS13, RPS26, RPL27, UBA52, FAU, TAGLN2, RAN, ENO1, ATP5F1B, SLC25A3, TUBB, EIF4A1, CFL1, PPIA, SLC25A5, RPS9, RPSA, RPS10, CHCHD2, COX4I1, TKT
25	ACTG1, RPL15, RPL10A, EEF1B2, RPS13, RPS26, RPL27, UBA52, FAU, TAGLN2, RAN, ENO1, ATP5F1B, SLC25A3, TUBB, EIF4A1, CFL1, PPIA, SLC25A5, RPS9, RPSA, RPS10, CHCHD2, COX4I1, TPI1
25	ACTG1, RPL15, RPL10A, EEF1B2, RPS13, RPS26, RPL27, UBA52, FAU, ATP5F1A, RAN, HSPD1, ENO1, EIF4A1, ATP5F1B, SLC25A3, TUBB, SLC25A5, YWHAE, RPL24, HSP90AB1, HSPA8, YBX1, PKM, TPI1
25	ACTG1, RPL15, RPL10A, EEF1B2, RPS13, RPS26, RPL27, UBA52, FAU, RPL35A, RPL18, RPS5, RACK1, COX6A1, PPIA, RPS14, EIF4A1, CFL1, SLC25A5, NACA, HSPD1, YBX1, SLC25A3, RAN, ENO1
25	ACTG1, RPL15, RPL10A, EEF1B2, RPS13, RPS26, RPL27, UBA52, FAU, RPL35A, YWHAE, RAN, HSPD1, ENO1, EIF4A1, SLC25A3, SLC25A5, ATP5F1B, TUBB, CFL1, PPIA, PKM, YBX1, COX6A1, TKT
25	ACTG1, RPL15, RPL10A, EEF1B2, RPS13, RPS26, RPL27, UBA52, FAU, RPL35A, YWHAE, RAN, HSPD1, ENO1, EIF4A1, SLC25A3, SLC25A5, ATP5F1B, TUBB, CFL1, PPIA, PKM, YBX1, COX6A1, TPI1
25	ACTG1, RPL15, RPL10A, EEF1B2, RPS13, RPS26, RPL27, UBA52, FAU, RPL35A, YWHAE, RAN, HSPD1, ENO1, EIF4A1, SLC25A3, SLC25A5, ATP5F1B, TUBB, CFL1, PPIA, COX4I1, HSP90AB1, RPL5, RPL24
25	ACTG1, RPL15, RPL10A, EEF1B2, RPS13, RPS26, RPL27, UBA52, FAU, RPL35A, YWHAE, RAN, HSPD1, ENO1, EIF4A1, SLC25A3, SLC25A5, ATP5F1B, TUBB, CFL1, PPIA, COX4I1, HSP90AB1, RPL5, TKT
25	ACTG1, RPL15, RPL10A, EEF1B2, RPS13, RPS26, RPL27, UBA52, FAU, RPL35A, YWHAE, RAN, HSPD1, ENO1, EIF4A1, SLC25A3, SLC25A5, ATP5F1B, TUBB, CFL1, PPIA, COX4I1, HSP90AB1, TPI1, RPL24
25	ACTG1, RPL15, RPL10A, EEF1B2, RPS13, RPS26, RPL27, UBA52, FAU, RPL35A, YWHAE, RAN, HSPD1, ENO1, EIF4A1, SLC25A3, SLC25A5, ATP5F1B, TUBB, EIF3L, RPL5, HSPA8, HSP90AB1, YBX1, RPL24
25	ACTG1, RPL15, RPL10A, EEF1B2, RPS13, RPS26, RPL27, UBA52, FAU, RPL35A, YWHAE, RAN, HSPD1, ENO1, EIF4A1, SLC25A3, SLC25A5, ATP5F1B, TUBB, EIF3L, RPL5, HSPA8, HSP90AB1, YBX1, TKT
25	ACTG1, LDHA, RAN, HSPD1, ENO1, UBA52, EIF4A1, SLC25A3, SLC25A5, HSP90AB1, HSPA8, ATP5F1B, TUBB, PKM, RPSA, CFL1, TPI1, RPS13, RACK1, EEF1B2, RPL24, RPL27, RPL11, RPL10A, EIF4G2
25	ACTG1, LDHA, RAN, HSPD1, ENO1, UBA52, EIF4A1, SLC25A3, SLC25A5, HSP90AB1, HSPA8, ATP5F1B, TUBB, PKM, RPSA, ATP5F1A, EIF4G2, RPS13, RACK1, EEF1B2, RPL24, RPL10A, RPL11, RPL27, TPI1
25	ATP5F1E, PPIA, RPS26, EEF1B2, RPL24, RPL35A, UBA52, RPL27, RPS13, RPL21, RPL30, RPL5, RPS20, RPS7, RPS25, RPL34, RPS10, RPL23A, RPL38, RPS15A, CFL1, RPS21, RPS12, RPL32, RPS23
25	CCT3, RPL15, SLC25A3, NAP1L1, RAN, HSPD1, UBA52, EIF4A1, EEF1B2, RPL24, RPS13, RPS26, RPL10A, NONO, HSPA8, HSP90AB1, ENO1, HSP90AA1, EIF4G2, RPSA, RPL14, TUBB, YBX1, ATP5F1A, EIF3L
25	CCT3, RPL15, SLC25A3, NAP1L1, RAN, HSPD1, UBA52, EIF4A1, EEF1B2, RPL24, RPS13, RPS26, RPL10A, NONO, HSPA8, HSP90AB1, ENO1, HSP90AA1, EIF4G2, RPSA, RPL14, TUBB, YBX1, RPS7, CFL1
25	CCT3, RPL15, SLC25A3, NAP1L1, RAN, HSPD1, UBA52, EIF4A1, EEF1B2, RPL24, RPS13, RPS26, RPL10A, NONO, HSPA8, HSP90AB1, ENO1, HSP90AA1, EIF4G2, RPSA, RPL14, TUBB, YBX1, RPS7, EIF3L
25	CCT3, RPL15, SLC25A3, NAP1L1, RAN, HSPD1, UBA52, EIF4A1, EEF1B2, RPL24, RPS13, RPS26, RPL10A, NONO, HSPA8, HSP90AB1, ENO1, HSP90AA1, RPL35A, RPS7, RPSA, RPL14, CFL1, TUBB, YBX1
25	CCT3, RPL15, SLC25A3, NAP1L1, RAN, HSPD1, UBA52, EIF4A1, EEF1B2, RPL24, RPS13, RPS26, RPL10A, NONO, HSPA8, HSP90AB1, ENO1, HSP90AA1, RPL35A, RPS7, RPSA, RPL14, EIF3L, TUBB, YBX1
25	CCT3, RPL15, SLC25A3, NAP1L1, RAN, HSPD1, UBA52, EIF4A1, EEF1B2, RPL24, RPS13, RPS26, RPL10A, RPL27, ENO1, HSP90AA1, HSP90AB1, NACA, RPL35A, RPS7, RPSA, RPL14, YBX1, CFL1, PPIA
25	CCT3, RPL15, SLC25A3, NAP1L1, RAN, HSPD1, UBA52, EIF4A1, EEF1B2, RPL24, RPS13, RPS26, RPL10A, RPL27, ENO1, HSP90AA1, HSP90AB1, HSPA8, RPSA, RPL14, TUBB, YBX1, ATP5F1A, EIF4G2, EIF3L
25	CCT3, RPL15, SLC25A3, NAP1L1, RAN, HSPD1, UBA52, EIF4A1, EEF1B2, RPL24, RPS13, RPS26, RPL10A, RPL27, ENO1, HSP90AA1, HSP90AB1, HSPA8, RPSA, RPL14, TUBB, YBX1, RPS7, CFL1, EIF4G2
25	CCT3, RPL15, SLC25A3, NAP1L1, RAN, HSPD1, UBA52, EIF4A1, EEF1B2, RPL24, RPS13, RPS26, RPL10A, RPL27, ENO1, HSP90AA1, HSP90AB1, HSPA8, RPSA, RPL14, TUBB, YBX1, RPS7, EIF3L, EIF4G2
25	CCT3, RPL15, SLC25A3, NAP1L1, RAN, HSPD1, UBA52, EIF4A1, EEF1B2, RPL24, RPS13, RPS26, RPL10A, RPL27, ENO1, HSP90AA1, HSP90AB1, HSPA8, RPSA, RPL14, TUBB, YBX1, RPS7, EIF3L, RPL35A
25	CCT3, RPL15, SLC25A3, SLC25A5, EIF4A1, RAN, EIF3F, RPS26, ATP5F1B, EEF1B2, RPS13, RPL10A, UBA52, FAU, RPSA, RPL18, HSPD1, HSP90AB1, RPS7, RPL14, HSPA8, EIF3L, EIF3H, NONO, RPL24
25	CCT3, RPL15, SLC25A3, SLC25A5, EIF4A1, RAN, EIF3F, RPS26, ATP5F1B, EEF1B2, RPS13, RPL10A, UBA52, FAU, RPSA, RPL18, HSPD1, HSP90AB1, RPS7, RPL14, HSPA8, EIF3L, EIF3H, NONO, TKT
25	CCT3, RPL15, SLC25A3, SLC25A5, EIF4A1, RAN, EIF3F, RPS26, ATP5F1B, EEF1B2, RPS13, RPL10A, UBA52, FAU, RPSA, RPL18, HSPD1, HSP90AB1, RPS7, RPL14, HSPA8, EIF3L, EIF3H, RPL27, RPL24
25	CCT3, RPL15, SLC25A3, SLC25A5, EIF4A1, RAN, EIF3F, RPS26, ATP5F1B, EEF1B2, RPS13, RPL10A, UBA52, FAU, RPSA, RPL18, HSPD1, HSP90AB1, RPS7, RPL14, HSPA8, EIF3L, EIF3H, RPL27, TKT
25	CCT3, RPL15, SLC25A3, SLC25A5, EIF4A1, RAN, EIF3F, RPS26, ATP5F1B, EEF1B2, RPS13, RPL10A, UBA52, FAU, RPSA, RPL18, HSPD1, HSP90AB1, RPS7, RPL14, HSPA8, EIF3L, TUBB, NONO, RPL24
25	CCT3, RPL15, SLC25A3, SLC25A5, EIF4A1, RAN, EIF3F, RPS26, ATP5F1B, EEF1B2, RPS13, RPL10A, UBA52, FAU, RPSA, RPL18, HSPD1, HSP90AB1, RPS7, RPL14, HSPA8, EIF3L, TUBB, NONO, TKT
25	CCT3, RPL15, SLC25A3, SLC25A5, EIF4A1, RAN, EIF3F, RPS26, ATP5F1B, EEF1B2, RPS13, RPL10A, UBA52, FAU, RPSA, RPL18, HSPD1, HSP90AB1, RPS7, RPL14, HSPA8, EIF3L, TUBB, RPL27, RPL24
25	CCT3, RPL15, SLC25A3, SLC25A5, EIF4A1, RAN, EIF3F, RPS26, ATP5F1B, EEF1B2, RPS13, RPL10A, UBA52, FAU, RPSA, RPL18, HSPD1, HSP90AB1, RPS7, RPL14, HSPA8, EIF3L, TUBB, RPL27, TKT
25	CCT3, RPL15, SLC25A3, SLC25A5, EIF4A1, RAN, ENO1, UBA52, HSPD1, RPS26, EEF1B2, RPS13, RPL10A, NONO, ATP5F1B, HSPA8, HSP90AB1, RPSA, RPL14, ATP5F1A, RPL24, EIF3L, EIF3H, EIF4G2, HSP90AA1
25	CCT3, RPL15, SLC25A3, SLC25A5, EIF4A1, RAN, ENO1, UBA52, HSPD1, RPS26, EEF1B2, RPS13, RPL10A, NONO, ATP5F1B, HSPA8, HSP90AB1, RPSA, RPL14, ATP5F1A, RPL24, EIF3L, TUBB, YBX1, FAU
25	CCT3, RPL15, SLC25A3, SLC25A5, EIF4A1, RAN, ENO1, UBA52, HSPD1, RPS26, EEF1B2, RPS13, RPL10A, NONO, ATP5F1B, HSPA8, HSP90AB1, YWHAE, RPL24, TUBB, YBX1, EIF3L, ATP5F1A, EIF4G2, HSP90AA1
25	CCT3, RPL15, SLC25A3, SLC25A5, EIF4A1, RAN, ENO1, UBA52, HSPD1, RPS26, EEF1B2, RPS13, RPL10A, RPL27, COX6A1, FAU, ATP5F1B, TUBB, COX4I1, CHCHD2, RPL18, CFL1, PPIA, RPL35A, TKT
25	CCT3, RPL15, SLC25A3, SLC25A5, EIF4A1, RAN, ENO1, UBA52, HSPD1, RPS26, EEF1B2, RPS13, RPL10A, RPL27, COX6A1, FAU, ATP5F1B, TUBB, COX4I1, CHCHD2, RPL18, CFL1, PPIA, RPL35A, TPI1
25	CCT3, RPL15, SLC25A3, SLC25A5, EIF4A1, RAN, ENO1, UBA52, HSPD1, RPS26, EEF1B2, RPS13, RPL10A, RPL27, RPL24, EIF4G2, HSP90AA1, ATP5F1B, RPSA, HSP90AB1, RPL18, RPS7, COX4I1, EIF3H, RPL14
25	CCT3, RPL15, SLC25A3, SLC25A5, EIF4A1, RAN, ENO1, UBA52, HSPD1, RPS26, EEF1B2, RPS13, RPL10A, RPL27, RPL24, EIF4G2, HSP90AA1, ATP5F1B, RPSA, HSP90AB1, ATP5F1A, HSPA8, EIF3L, RPL14, EIF3H
25	CCT3, RPL15, SLC25A3, SLC25A5, EIF4A1, RAN, ENO1, UBA52, HSPD1, RPS26, EEF1B2, RPS13, RPL10A, RPL27, RPL24, EIF4G2, HSP90AA1, ATP5F1B, RPSA, HSP90AB1, ATP5F1A, HSPA8, TPI1, TUBB, YBX1
25	CCT3, RPL15, SLC25A3, SLC25A5, EIF4A1, RAN, ENO1, UBA52, HSPD1, RPS26, EEF1B2, RPS13, RPL10A, RPL27, RPL24, EIF4G2, HSP90AA1, ATP5F1B, YWHAE, HSP90AB1, CFL1, TUBB, TPI1, HSPA8, YBX1
25	CCT3, RPL15, SLC25A3, SLC25A5, EIF4A1, RAN, ENO1, UBA52, HSPD1, RPS26, EEF1B2, RPS13, RPL10A, RPL27, RPL24, EIF4G2, HSP90AA1, ATP5F1B, YWHAE, HSP90AB1, ATP5F1A, HSPA8, EIF3L, TUBB, YBX1
25	CCT3, RPL15, SLC25A3, SLC25A5, EIF4A1, RAN, ENO1, UBA52, HSPD1, RPS26, EEF1B2, RPS13, RPL10A, RPL27, RPL24, EIF4G2, HSP90AA1, ATP5F1B, YWHAE, HSP90AB1, ATP5F1A, HSPA8, TPI1, TUBB, YBX1
25	CCT3, RPL15, SLC25A3, SLC25A5, EIF4A1, RAN, ENO1, UBA52, HSPD1, RPS26, EEF1B2, RPS13, RPL10A, RPL27, RPL24, ATP5F1A, ATP5F1B, RPSA, HSPA8, TUBB, YBX1, FAU, HSP90AB1, RPL14, EIF3L
25	CCT3, RPL15, SLC25A3, SLC25A5, EIF4A1, RAN, ENO1, UBA52, HSPD1, RPS26, EEF1B2, RPS13, RPL10A, RPL27, RPL24, RPL35A, YWHAE, HSP90AA1, HSP90AB1, ATP5F1B, COX4I1, TUBB, CFL1, PPIA, TPI1
25	CCT3, RPL15, SLC25A3, SLC25A5, EIF4A1, RAN, ENO1, UBA52, HSPD1, RPS26, EEF1B2, RPS13, RPL10A, RPL27, RPL24, RPL35A, YWHAE, FAU, ATP5F1B, HSP90AB1, COX4I1, TUBB, CFL1, PPIA, TPI1
25	CCT3, RPL15, SLC25A3, SLC25A5, EIF4A1, RAN, ENO1, UBA52, HSPD1, RPS26, EEF1B2, RPS13, RPL10A, RPL27, RPL24, RPL35A, RPS7, RPSA, PFDN5, ATP5F1B, COX4I1, TPI1, CFL1, PPIA, HSP90AA1
25	CCT3, RPL15, SLC25A3, SLC25A5, EIF4A1, RAN, ENO1, UBA52, HSPD1, RPS26, EEF1B2, RPS13, RPL10A, RPL27, RPL24, RPL35A, RPS7, RPSA, PFDN5, ATP5F1B, COX4I1, TPI1, CFL1, PPIA, FAU
25	CCT3, RPL15, SLC25A3, SLC25A5, EIF4A1, RAN, ENO1, UBA52, HSPD1, RPS26, EEF1B2, RPS13, RPL10A, RPL27, RPL24, RPL35A, RPS7, RPSA, PFDN5, ATP5F1B, COX4I1, RPL14, CFL1, PPIA, HSP90AA1
25	CCT3, RPL15, SLC25A3, SLC25A5, EIF4A1, RAN, ENO1, UBA52, HSPD1, RPS26, EEF1B2, RPS13, RPL10A, RPL27, RPL24, RPL35A, RPS7, RPSA, PFDN5, ATP5F1B, COX4I1, RPL14, CFL1, PPIA, FAU
25	CCT3, RPL15, SLC25A3, SLC25A5, EIF4A1, RAN, ENO1, UBA52, HSPD1, RPS26, EEF1B2, RPS13, RPL10A, RPL27, RPL24, RPL35A, RPS7, RPSA, RPL18, NACA, HSP90AB1, RPL14, EIF3H, EIF3L, HSP90AA1
25	CCT3, RPL15, SLC25A3, SLC25A5, EIF4A1, RAN, ENO1, UBA52, HSPD1, RPS26, EEF1B2, RPS13, RPL10A, RPL27, RPL24, RPL35A, RPS7, RPSA, RPL18, NACA, HSP90AB1, RPL14, EIF3H, EIF3L, FAU
25	CCT3, RPL15, SLC25A3, SLC25A5, EIF4A1, RAN, ENO1, UBA52, HSPD1, RPS26, EEF1B2, RPS13, RPL10A, RPL27, RPL24, RPL35A, RPS7, RPSA, RPL18, NACA, HSP90AB1, RPL14, YBX1, EIF3L, HSP90AA1
25	CCT3, RPL15, SLC25A3, SLC25A5, EIF4A1, RAN, ENO1, UBA52, HSPD1, RPS26, EEF1B2, RPS13, RPL10A, RPL27, RPL24, RPL35A, RPS7, RPSA, RPL18, NACA, HSP90AB1, RPL14, YBX1, EIF3L, FAU
25	CCT3, RPL15, SLC25A3, SLC25A5, EIF4A1, RAN, ENO1, UBA52, HSPD1, RPS26, EEF1B2, RPS13, RPL10A, RPL27, RPL24, RPL35A, RPS7, RPSA, RPL18, ATP5F1B, COX4I1, EIF3H, HSP90AB1, RPL14, HSP90AA1
25	CCT3, RPL15, SLC25A3, SLC25A5, EIF4A1, RAN, ENO1, UBA52, HSPD1, RPS26, EEF1B2, RPS13, RPL10A, RPL27, RPL24, RPL35A, RPS7, RPSA, RPL18, ATP5F1B, COX4I1, EIF3H, HSP90AB1, RPL14, FAU
25	CCT3, RPL15, SLC25A3, SLC25A5, EIF4A1, RAN, ENO1, UBA52, HSPD1, RPS26, EEF1B2, RPS13, RPL10A, RPL27, TKT, RPL35A, ATP5F1B, FAU, RPSA, RPL18, RPS7, RPL14, COX4I1, EIF3H, HSP90AB1
25	CCT3, RPL15, SLC25A3, SLC25A5, EIF4A1, RAN, ENO1, UBA52, HSPD1, RPS26, EEF1B2, RPS13, RPL10A, RPL27, TKT, RPL35A, ATP5F1B, FAU, YWHAE, HSP90AB1, HSPA8, TUBB, YBX1, CFL1, PPIA
25	CCT3, XRCC6, HSPA8, EIF4A1, SLC25A3, HSP90AB1, NONO, EIF3L, HSPD1, EIF3H, HNRNPU, SERBP1, CCT5, CCT6A, EIF4G2, ATP5F1A, HSP90AA1, ENO1, XRCC5, HSPA9, ATP5F1B, PGK1, HNRNPK, SLC25A5, YWHAE
25	CCT3, XRCC6, HSPA8, EIF4A1, SLC25A3, HSP90AB1, NONO, EIF3L, HSPD1, EIF3H, RAN, CCT5, CCT6A, EIF4G2, ATP5F1A, ENO1, HSP90AA1, SERBP1, XRCC5, HSPA9, ATP5F1B, PGK1, HNRNPK, SLC25A5, YWHAE
25	CCT3, XRCC6, HSPA8, EIF4A1, SLC25A3, HSP90AB1, NONO, EIF3L, HSPD1, EIF3H, RAN, CCT5, CCT6A, EIF4G2, ATP5F1A, ENO1, HSP90AA1, PRDX1, PGK1, HSPA9, HNRNPK, ATP5F1B, XRCC5, SLC25A5, YWHAE
25	CCT3, XRCC6, SRSF3, HNRNPC, HNRNPK, HSPA9, CCT4, CCT8, XRCC5, CCT5, PGK1, CCT6A, EIF3H, NONO, HSPD1, EIF4A1, HNRNPU, SERBP1, YWHAE, CNBP, EIF3K, EIF3M, EIF4H, ILF2, HNRNPF
25	CCT3, XRCC6, EIF3I, PFDN5, CCT5, RAN, YWHAE, HNRNPC, PSMB1, CCT4, CCT6A, HSPD1, SLC25A3, HSPA9, HNRNPK, PGK1, ENO1, SLC25A5, ATP5F1B, EIF3K, SERBP1, EIF3H, EIF4A1, EIF4G2, NONO
25	CCT3, XRCC6, EIF3I, PFDN5, CCT5, RAN, YWHAE, HNRNPC, PSMB1, CCT4, CCT6A, HSPD1, SLC25A3, HSPA9, HNRNPK, PGK1, ENO1, SLC25A5, ATP5F1B, EIF3K, SERBP1, EIF3H, EIF4A1, EIF4G2, COX4I1
25	CCT3, XRCC6, EIF3I, PFDN5, CCT5, RAN, YWHAE, HNRNPC, PSMB1, CCT4, CCT6A, HSPD1, SLC25A3, HSPA9, HNRNPK, PGK1, CNBP, EIF4H, SERBP1, EIF3H, EIF3K, EIF4A1, CCT8, NONO, EIF4G2
25	CCT3, XRCC6, EIF3I, PFDN5, CCT5, RAN, YWHAE, HNRNPC, PSMB1, CCT4, CCT6A, HSPD1, SLC25A3, HSPA9, HNRNPK, PGK1, CNBP, EIF4H, SERBP1, EIF3H, EIF3K, EIF4A1, CCT8, NONO, EIF3M
25	CCT3, XRCC6, EIF3I, PFDN5, CCT5, RAN, YWHAE, HNRNPC, PSMB1, CCT4, CCT6A, HSPD1, SLC25A3, HSPA9, HNRNPK, PGK1, CNBP, EIF4H, SERBP1, EIF3H, EIF3K, EIF4A1, CCT8, COX4I1, EIF4G2
25	CCT3, XRCC6, EIF3I, PFDN5, CCT5, RAN, YWHAE, HNRNPC, PSMB1, CCT4, CCT6A, HSPD1, SLC25A3, HSPA9, HNRNPK, PGK1, CNBP, EIF4H, SERBP1, EIF3H, EIF3K, EIF4A1, SLC25A5, EIF4G2, NONO
25	CCT3, XRCC6, EIF3I, PFDN5, CCT5, RAN, YWHAE, HNRNPC, PSMB1, CCT4, CCT6A, HSPD1, SLC25A3, HSPA9, HNRNPK, PGK1, CNBP, EIF4H, SERBP1, EIF3H, EIF3K, EIF4A1, SLC25A5, EIF4G2, COX4I1
25	CCT3, XRCC6, EIF3I, PFDN5, CCT5, RAN, YWHAE, HNRNPC, PSMB1, CCT4, CCT6A, HSPD1, SLC25A3, HSPA9, HNRNPK, PGK1, CNBP, EIF4H, SERBP1, EIF3H, EIF3K, VDAC2, CCT8, NONO, EIF3M
25	CCT3, XRCC6, EIF3I, PFDN5, CCT5, RAN, YWHAE, HNRNPC, PSMB1, CCT4, CCT6A, HSPD1, SLC25A3, HSPA9, HNRNPK, PGK1, CNBP, EIF4H, SERBP1, EIF3H, TCP1, NONO, VDAC2, CCT8, EIF3M
25	CCT3, XRCC6, EIF3I, PFDN5, CCT5, RAN, YWHAE, HNRNPC, PSMB1, CCT4, CCT6A, HSPD1, SLC25A3, HSPA9, HNRNPK, PGK1, CNBP, ATP5F1B, SLC25A5, EIF3K, SERBP1, EIF3H, NONO, EIF4A1, EIF4G2
25	CCT3, XRCC6, EIF3I, PFDN5, CCT5, RAN, YWHAE, HNRNPC, PSMB1, CCT4, CCT6A, HSPD1, SLC25A3, HSPA9, HNRNPK, PGK1, CNBP, ATP5F1B, SLC25A5, EIF3K, SERBP1, EIF3H, COX4I1, EIF4A1, EIF4G2
25	CCT3, XRCC6, EIF3I, ILF2, VDAC2, CCT4, CCT5, CCT6A, HSPA9, HNRNPK, PGK1, EIF3L, EIF3D, SLC25A3, ATP5F1A, XRCC5, EIF3H, HSPD1, NONO, SERBP1, EIF3K, HNRNPU, SLC25A5, YWHAE, ATP5F1B
25	CCT3, XRCC6, EIF3I, ILF2, VDAC2, CCT4, CCT5, CCT6A, HSPA9, HNRNPK, PGK1, EIF3L, EIF3D, SLC25A3, ATP5F1A, XRCC5, EIF3H, HSPD1, NONO, SERBP1, EIF3K, HNRNPU, G3BP1, CCT8, KARS1
25	CCT3, XRCC6, EIF3I, ILF2, VDAC2, CCT4, CCT5, CCT6A, HSPA9, HNRNPK, PGK1, EIF3L, EIF3D, SLC25A3, ATP5F1A, XRCC5, EIF3H, HSPD1, NONO, SERBP1, EIF3K, RAN, YWHAE, SLC25A5, ATP5F1B
25	CCT3, XRCC6, EIF3I, ILF2, VDAC2, CCT4, CCT5, CCT6A, HSPA9, HNRNPK, PGK1, EIF3L, EIF3D, SLC25A3, ATP5F1A, XRCC5, EIF3H, HSPD1, NONO, SERBP1, TCP1, CCT8, HNRNPU, KARS1, G3BP1
25	CCT3, XRCC6, EIF3I, ILF2, VDAC2, CCT4, CCT5, CCT6A, HSPA9, HNRNPK, PGK1, EIF3L, EIF3D, SLC25A3, ATP5F1A, XRCC5, EIF3H, HSPD1, NONO, GDI2, TCP1, CCT8, HNRNPU, KARS1, G3BP1
25	CCT3, XRCC6, EIF3I, ILF2, VDAC2, CCT4, CCT5, CCT6A, HSPA9, HNRNPK, PGK1, EIF3L, EIF3D, SLC25A3, EIF3M, XRCC5, EIF3H, CCT8, EIF3K, SERBP1, HSPD1, NONO, HNRNPU, KARS1, G3BP1
25	CCT3, XRCC6, EIF3I, ILF2, VDAC2, CCT4, CCT5, CCT6A, HSPA9, HNRNPK, PGK1, EIF3L, EIF3D, SLC25A3, EIF3M, XRCC5, EIF3H, CCT8, TCP1, HSPD1, NONO, SERBP1, HNRNPU, KARS1, G3BP1
25	CCT3, XRCC6, EIF3I, ILF2, VDAC2, CCT4, CCT5, CCT6A, HSPA9, HNRNPK, PGK1, EIF3L, EIF3D, SLC25A3, EIF3M, XRCC5, EIF3H, CCT8, TCP1, HSPD1, NONO, GDI2, HNRNPU, KARS1, G3BP1
25	CCT3, XRCC6, EIF3I, ILF2, VDAC2, CCT4, CCT5, CCT6A, HSPA9, HNRNPK, PGK1, CNBP, HNRNPC, XRCC5, HNRNPU, SERBP1, EIF3D, SLC25A3, EIF3H, HSPD1, NONO, EIF3K, EIF4H, SLC25A5, YWHAE
25	CCT3, XRCC6, EIF3I, ILF2, VDAC2, CCT4, CCT5, CCT6A, HSPA9, HNRNPK, PGK1, CNBP, HNRNPC, XRCC5, HNRNPU, SERBP1, EIF3D, SLC25A3, EIF3H, HSPD1, NONO, EIF3K, EIF4H, SLC25A5, KARS1
25	CCT3, XRCC6, EIF3I, ILF2, VDAC2, CCT4, CCT5, CCT6A, HSPA9, HNRNPK, PGK1, CNBP, HNRNPC, XRCC5, HNRNPU, SERBP1, EIF3D, SLC25A3, EIF3H, HSPD1, NONO, EIF3K, ATP5F1A, SLC25A5, KARS1
25	CCT3, XRCC6, EIF3I, ILF2, VDAC2, CCT4, CCT5, CCT6A, HSPA9, HNRNPK, PGK1, CNBP, HNRNPC, XRCC5, HNRNPU, SERBP1, EIF3D, SLC25A3, EIF3H, HSPD1, NONO, EIF3K, ATP5F1A, CCT8, YWHAE
25	CCT3, XRCC6, EIF3I, ILF2, VDAC2, CCT4, CCT5, CCT6A, HSPA9, HNRNPK, PGK1, CNBP, HNRNPC, XRCC5, HNRNPU, SERBP1, EIF3D, SLC25A3, EIF3H, HSPD1, NONO, TCP1, CCT8, ATP5F1A, YWHAE
25	CCT3, XRCC6, EIF3I, ILF2, VDAC2, CCT4, CCT5, CCT6A, HSPA9, HNRNPK, PGK1, CNBP, HNRNPC, XRCC5, HNRNPU, SERBP1, EIF3D, SLC25A3, EIF3H, HSPD1, NONO, TCP1, SLC25A5, ATP5F1A, YWHAE
25	CCT3, XRCC6, EIF3I, ILF2, VDAC2, CCT4, CCT5, CCT6A, HSPA9, HNRNPK, PGK1, CNBP, HNRNPC, XRCC5, HNRNPU, SERBP1, EIF3D, SLC25A3, EIF3H, HSPD1, NONO, TCP1, SLC25A5, ATP5F1A, KARS1
25	CCT3, XRCC6, EIF3I, ILF2, VDAC2, CCT4, CCT5, CCT6A, HSPA9, HNRNPK, PGK1, CNBP, HNRNPC, XRCC5, HNRNPU, SERBP1, EIF3D, SLC25A3, EIF3H, HSPD1, NONO, TCP1, SLC25A5, EIF4H, YWHAE
25	CCT3, XRCC6, EIF3I, ILF2, VDAC2, CCT4, CCT5, CCT6A, HSPA9, HNRNPK, PGK1, CNBP, HNRNPC, XRCC5, HNRNPU, SERBP1, EIF3D, SLC25A3, EIF3H, HSPD1, NONO, TCP1, SLC25A5, EIF4H, KARS1
25	CCT3, XRCC6, EIF3I, ILF2, VDAC2, CCT4, CCT5, CCT6A, HSPA9, HNRNPK, PGK1, CNBP, HNRNPC, XRCC5, PSMB1, YWHAE, RAN, MORF4L1, PARK7, ATP5F1C, EIF4H, EIF3K, SERBP1, CCT8, EIF3M
25	CCT3, XRCC6, EIF3I, ILF2, VDAC2, CCT4, CCT5, CCT6A, HSPA9, HNRNPK, PGK1, CNBP, HNRNPC, XRCC5, PSMB1, YWHAE, RAN, MORF4L1, PARK7, ATP5F1C, EIF4H, TCP1, EIF3M, CCT8, SERBP1
25	CCT3, XRCC6, EIF3I, ILF2, VDAC2, CCT4, CCT5, CCT6A, HSPA9, HNRNPK, PGK1, CNBP, HNRNPC, XRCC5, PSMB1, YWHAE, RAN, MORF4L1, PARK7, ATP5F1C, EIF4H, TCP1, EIF3M, CCT8, ATP5PB
25	CCT3, XRCC6, EIF3I, ILF2, VDAC2, CCT4, CCT5, CCT6A, HSPA9, HNRNPK, PGK1, CNBP, HNRNPC, XRCC5, PSMB1, YWHAE, RAN, SLC25A3, PDIA6, PARK7, HSPD1, EIF4H, TCP1, PSMB4, SLC25A5
25	CCT3, XRCC6, EIF3I, ILF2, VDAC2, CCT4, CCT5, CCT6A, HSPA9, HNRNPK, PGK1, CNBP, HNRNPC, XRCC5, PSMB1, YWHAE, RAN, SLC25A3, PDIA6, PARK7, HSPD1, ATP5F1A, TCP1, PSMB4, SLC25A5
25	CCT3, XRCC6, EIF3I, ILF2, VDAC2, CCT4, CCT5, CCT6A, HSPA9, HNRNPK, PGK1, CNBP, HNRNPC, XRCC5, PSMB1, YWHAE, RAN, SLC25A3, PDIA6, PARK7, HSPD1, ATP5F1A, ATP5F1B, PSMB4, SLC25A5
25	CCT3, XRCC6, EIF3I, ILF2, VDAC2, CCT4, CCT5, CCT6A, HSPA9, HNRNPK, PGK1, CNBP, HNRNPC, XRCC5, PSMB1, YWHAE, RAN, SLC25A3, EIF3D, PSMB4, SLC25A5, EIF4H, EIF3K, HSPD1, NONO
25	CCT3, XRCC6, EIF3I, ILF2, VDAC2, CCT4, CCT5, CCT6A, HSPA9, HNRNPK, PGK1, CNBP, HNRNPC, XRCC5, PSMB1, YWHAE, RAN, SLC25A3, EIF3D, PSMB4, SLC25A5, EIF4H, EIF3K, HSPD1, PARK7
25	CCT3, XRCC6, EIF3I, ILF2, VDAC2, CCT4, CCT5, CCT6A, HSPA9, HNRNPK, PGK1, CNBP, HNRNPC, XRCC5, PSMB1, YWHAE, RAN, SLC25A3, EIF3D, PSMB4, SLC25A5, EIF4H, EIF3K, ATP5F1C, PARK7
25	CCT3, XRCC6, EIF3I, ILF2, VDAC2, CCT4, CCT5, CCT6A, HSPA9, HNRNPK, PGK1, CNBP, HNRNPC, XRCC5, PSMB1, YWHAE, RAN, SLC25A3, EIF3D, PSMB4, SLC25A5, EIF4H, TCP1, NONO, HSPD1
25	CCT3, XRCC6, EIF3I, ILF2, VDAC2, CCT4, CCT5, CCT6A, HSPA9, HNRNPK, PGK1, CNBP, HNRNPC, XRCC5, PSMB1, YWHAE, RAN, SLC25A3, EIF3D, PSMB4, SLC25A5, EIF4H, TCP1, PARK7, HSPD1
25	CCT3, XRCC6, EIF3I, ILF2, VDAC2, CCT4, CCT5, CCT6A, HSPA9, HNRNPK, PGK1, CNBP, HNRNPC, XRCC5, PSMB1, YWHAE, RAN, SLC25A3, EIF3D, PSMB4, SLC25A5, ATP5F1A, TCP1, NONO, HSPD1
25	CCT3, XRCC6, EIF3I, ILF2, VDAC2, CCT4, CCT5, CCT6A, HSPA9, HNRNPK, PGK1, CNBP, HNRNPC, XRCC5, PSMB1, YWHAE, RAN, SLC25A3, EIF3D, PSMB4, SLC25A5, ATP5F1A, TCP1, PARK7, HSPD1
25	CCT3, XRCC6, EIF3I, ILF2, VDAC2, CCT4, CCT5, CCT6A, HSPA9, HNRNPK, PGK1, CNBP, HNRNPC, XRCC5, PSMB1, YWHAE, RAN, SLC25A3, EIF3D, SERBP1, EIF3H, EIF3K, ATP5F1C, EIF4H, SLC25A5
25	CCT3, XRCC6, EIF3I, ILF2, VDAC2, CCT4, CCT5, CCT6A, HSPA9, HNRNPK, PGK1, CNBP, HNRNPC, XRCC5, PSMB1, YWHAE, RAN, SLC25A3, EIF3D, SERBP1, EIF3H, EIF3K, ATP5F1C, ATP5F1A, CCT8
25	CCT3, XRCC6, EIF3I, ILF2, VDAC2, CCT4, CCT5, CCT6A, HSPA9, HNRNPK, PGK1, CNBP, HNRNPC, XRCC5, PSMB1, YWHAE, RAN, SLC25A3, EIF3D, SERBP1, EIF3H, TCP1, ATP5F1C, CCT8, ATP5F1A
25	CCT3, XRCC6, EIF3I, ILF2, VDAC2, CCT4, CCT5, CCT6A, HSPA9, HNRNPK, PGK1, CNBP, HNRNPC, XRCC5, PSMB1, YWHAE, RAN, SLC25A3, EIF3D, SERBP1, EIF3H, TCP1, ATP5F1C, SLC25A5, ATP5F1A
25	CCT3, XRCC6, EIF3I, ILF2, VDAC2, CCT4, CCT5, CCT6A, HSPA9, HNRNPK, PGK1, CNBP, HNRNPC, XRCC5, PSMB1, YWHAE, RAN, SLC25A3, EIF3D, SERBP1, EIF3H, TCP1, ATP5F1C, SLC25A5, EIF4H
25	CCT3, XRCC6, EIF3I, ILF2, VDAC2, CCT4, CCT5, CCT6A, HSPA9, HNRNPK, PGK1, CNBP, HNRNPC, XRCC5, PSMB1, YWHAE, RAN, SLC25A3, EIF3D, SERBP1, PARK7, HSPD1, EIF3K, EIF4H, SLC25A5
25	CCT3, XRCC6, EIF3I, ILF2, VDAC2, CCT4, CCT5, CCT6A, HSPA9, HNRNPK, PGK1, CNBP, HNRNPC, XRCC5, PSMB1, YWHAE, RAN, SLC25A3, EIF3D, SERBP1, PARK7, HSPD1, EIF3K, ATP5F1A, CCT8
25	CCT3, XRCC6, EIF3I, ILF2, VDAC2, CCT4, CCT5, CCT6A, HSPA9, HNRNPK, PGK1, CNBP, HNRNPC, XRCC5, PSMB1, YWHAE, RAN, SLC25A3, EIF3D, SERBP1, PARK7, HSPD1, TCP1, CCT8, ATP5F1A
25	CCT3, XRCC6, EIF3I, ILF2, VDAC2, CCT4, CCT5, CCT6A, HSPA9, HNRNPK, PGK1, CNBP, HNRNPC, XRCC5, PSMB1, YWHAE, RAN, SLC25A3, EIF3D, SERBP1, PARK7, HSPD1, TCP1, SLC25A5, ATP5F1A
25	CCT3, XRCC6, EIF3I, ILF2, VDAC2, CCT4, CCT5, CCT6A, HSPA9, HNRNPK, PGK1, CNBP, HNRNPC, XRCC5, PSMB1, YWHAE, RAN, SLC25A3, EIF3D, SERBP1, PARK7, HSPD1, TCP1, SLC25A5, EIF4H
25	CCT3, XRCC6, EIF3I, ILF2, VDAC2, CCT4, CCT5, CCT6A, HSPA9, HNRNPK, PGK1, CNBP, HNRNPC, XRCC5, PSMB1, YWHAE, RAN, SLC25A3, EIF3D, SERBP1, PARK7, ATP5F1C, EIF3K, EIF4H, SLC25A5
25	CCT3, XRCC6, EIF3I, ILF2, VDAC2, CCT4, CCT5, CCT6A, HSPA9, HNRNPK, PGK1, CNBP, HNRNPC, XRCC5, PSMB1, YWHAE, RAN, SLC25A3, EIF3D, SERBP1, PARK7, ATP5F1C, EIF3K, ATP5F1A, CCT8
25	CCT3, XRCC6, EIF3I, ILF2, VDAC2, CCT4, CCT5, CCT6A, HSPA9, HNRNPK, PGK1, CNBP, HNRNPC, XRCC5, PSMB1, YWHAE, RAN, SLC25A3, EIF3D, SERBP1, PARK7, ATP5F1C, TCP1, CCT8, ATP5F1A
25	CCT3, XRCC6, EIF3I, ILF2, VDAC2, CCT4, CCT5, CCT6A, HSPA9, HNRNPK, PGK1, CNBP, HNRNPC, XRCC5, PSMB1, YWHAE, RAN, SLC25A3, EIF3D, SERBP1, PARK7, ATP5F1C, TCP1, SLC25A5, ATP5F1A
25	CCT3, XRCC6, EIF3I, ILF2, VDAC2, CCT4, CCT5, CCT6A, HSPA9, HNRNPK, PGK1, CNBP, HNRNPC, XRCC5, PSMB1, YWHAE, RAN, SLC25A3, EIF3D, SERBP1, PARK7, ATP5F1C, TCP1, SLC25A5, EIF4H
25	CCT3, XRCC6, EIF3I, ILF2, VDAC2, CCT4, CCT5, CCT6A, HSPA9, HNRNPK, PGK1, CNBP, HNRNPC, XRCC5, PSMB1, YWHAE, RAN, SLC25A3, EIF3D, ATP5PB, ATP5F1C, TCP1, EIF3H, CCT8, ATP5F1A
25	CCT3, XRCC6, EIF3I, ILF2, VDAC2, CCT4, CCT5, CCT6A, HSPA9, HNRNPK, PGK1, CNBP, HNRNPC, XRCC5, PSMB1, YWHAE, RAN, SLC25A3, EIF3D, ATP5PB, ATP5F1C, TCP1, EIF3H, SLC25A5, ATP5F1A
25	CCT3, XRCC6, EIF3I, ILF2, VDAC2, CCT4, CCT5, CCT6A, HSPA9, HNRNPK, PGK1, CNBP, HNRNPC, XRCC5, PSMB1, YWHAE, RAN, SLC25A3, EIF3D, ATP5PB, ATP5F1C, TCP1, EIF3H, SLC25A5, EIF4H
25	CCT3, XRCC6, EIF3I, ILF2, VDAC2, CCT4, CCT5, CCT6A, HSPA9, HNRNPK, PGK1, CNBP, HNRNPC, XRCC5, PSMB1, YWHAE, RAN, SLC25A3, EIF3D, ATP5PB, ATP5F1C, TCP1, PARK7, CCT8, ATP5F1A
25	CCT3, XRCC6, EIF3I, ILF2, VDAC2, CCT4, CCT5, CCT6A, HSPA9, HNRNPK, PGK1, CNBP, HNRNPC, XRCC5, PSMB1, YWHAE, RAN, SLC25A3, EIF3D, ATP5PB, ATP5F1C, ATP5F1B, ATP5F1A, EIF3H, SLC25A5
25	CCT3, XRCC6, EIF3I, ILF2, VDAC2, CCT4, CCT5, CCT6A, HSPA9, HNRNPK, PGK1, CNBP, HNRNPC, XRCC5, PSMB1, KARS1, SERBP1, EIF3D, SLC25A3, EIF3K, EIF3H, HSPD1, NONO, SLC25A5, ATP5F1A
25	CCT3, XRCC6, EIF3I, ILF2, VDAC2, CCT4, CCT5, CCT6A, HSPA9, HNRNPK, PGK1, CNBP, HNRNPC, XRCC5, PSMB1, KARS1, SERBP1, EIF3D, SLC25A3, EIF3K, EIF3H, HSPD1, NONO, SLC25A5, EIF4H
25	CCT3, XRCC6, EIF3I, ILF2, VDAC2, CCT4, CCT5, CCT6A, HSPA9, HNRNPK, PGK1, CNBP, HNRNPC, XRCC5, PSMB1, KARS1, SERBP1, EIF3D, SLC25A3, EIF3K, EIF3H, ATP5F1C, CCT8, G3BP1, ATP5F1A
25	CCT3, XRCC6, EIF3I, ILF2, VDAC2, CCT4, CCT5, CCT6A, HSPA9, HNRNPK, PGK1, CNBP, HNRNPC, XRCC5, PSMB1, KARS1, SERBP1, EIF3D, SLC25A3, EIF3K, PARK7, HSPD1, CCT8, EIF4H, EIF3M
25	CCT3, XRCC6, EIF3I, ILF2, VDAC2, CCT4, CCT5, CCT6A, HSPA9, HNRNPK, PGK1, CNBP, HNRNPC, XRCC5, PSMB1, KARS1, SERBP1, EIF3D, SLC25A3, EIF3K, PARK7, ATP5F1C, CCT8, EIF4H, EIF3M
25	CCT3, XRCC6, EIF3I, ILF2, VDAC2, CCT4, CCT5, CCT6A, HSPA9, HNRNPK, PGK1, CNBP, HNRNPC, XRCC5, PSMB1, KARS1, SERBP1, EIF3D, SLC25A3, TCP1, EIF3H, HSPD1, NONO, SLC25A5, ATP5F1A
25	CCT3, XRCC6, EIF3I, ILF2, VDAC2, CCT4, CCT5, CCT6A, HSPA9, HNRNPK, PGK1, CNBP, HNRNPC, XRCC5, PSMB1, KARS1, SERBP1, EIF3D, SLC25A3, TCP1, EIF3H, HSPD1, NONO, SLC25A5, EIF4H
25	CCT3, XRCC6, EIF3I, ILF2, VDAC2, CCT4, CCT5, CCT6A, HSPA9, HNRNPK, PGK1, CNBP, HNRNPC, XRCC5, PSMB1, KARS1, SERBP1, EIF3D, SLC25A3, TCP1, EIF3H, ATP5F1C, CCT8, G3BP1, ATP5F1A
25	CCT3, XRCC6, EIF3I, ILF2, VDAC2, CCT4, CCT5, CCT6A, HSPA9, HNRNPK, PGK1, CNBP, HNRNPC, XRCC5, PSMB1, KARS1, SERBP1, EIF3D, SLC25A3, TCP1, PARK7, HSPD1, CCT8, EIF4H, EIF3M
25	CCT3, XRCC6, EIF3I, ILF2, VDAC2, CCT4, CCT5, CCT6A, HSPA9, HNRNPK, PGK1, CNBP, HNRNPC, XRCC5, PSMB1, KARS1, SERBP1, EIF3D, SLC25A3, TCP1, PARK7, ATP5F1C, CCT8, EIF4H, EIF3M
25	CCT3, XRCC6, EIF3I, ILF2, VDAC2, CCT4, CCT5, CCT6A, HSPA9, HNRNPK, PGK1, CNBP, HNRNPC, XRCC5, PSMB1, KARS1, ATP5PB, ATP5F1C, TCP1, EIF3D, SLC25A3, EIF3H, CCT8, G3BP1, ATP5F1A
25	CCT3, XRCC6, EIF3I, ILF2, VDAC2, CCT4, CCT5, CCT6A, HSPA9, HNRNPK, PGK1, CNBP, HNRNPC, XRCC5, PSMB1, KARS1, ATP5PB, ATP5F1C, TCP1, EIF3D, SLC25A3, PARK7, CCT8, EIF4H, EIF3M
25	CCT3, XRCC6, EIF3I, ILF2, VDAC2, CCT4, CCT5, CCT6A, HSPA9, HNRNPK, PGK1, CNBP, HNRNPC, COX4I1, YWHAE, PSMB1, RAN, SLC25A3, HSPD1, ATP5F1A, ATP5F1B, SLC25A5, EIF3H, SERBP1, EIF3K
25	CCT3, XRCC6, EIF3I, ILF2, VDAC2, CCT4, CCT5, CCT6A, HSPA9, HNRNPK, PGK1, CNBP, HNRNPC, COX4I1, YWHAE, PSMB1, RAN, SLC25A3, HSPD1, ATP5F1A, ATP5F1B, SLC25A5, PARK7, PDIA6, PSMB4
25	CCT3, XRCC6, EIF3I, ILF2, VDAC2, CCT4, CCT5, CCT6A, HSPA9, HNRNPK, PGK1, CNBP, HNRNPC, COX4I1, YWHAE, PSMB1, RAN, SLC25A3, HSPD1, ATP5F1A, ATP5F1B, SLC25A5, PARK7, EIF3K, PSMB4
25	CCT3, XRCC6, EIF3I, ILF2, VDAC2, CCT4, CCT5, CCT6A, HSPA9, HNRNPK, PGK1, CNBP, HNRNPC, COX4I1, YWHAE, PSMB1, RAN, SLC25A3, HSPD1, ATP5F1A, ATP5F1B, SLC25A5, PARK7, EIF3K, SERBP1
25	CCT3, XRCC6, EIF3I, ILF2, VDAC2, CCT4, CCT5, CCT6A, HSPA9, HNRNPK, PGK1, GDI2, CCT8, TCP1, EIF3D, XRCC5, SLC25A3, EIF3H, HNRNPC, ATP5F1A, KARS1, G3BP1, HNRNPU, HSPD1, NONO
25	CCT3, XRCC6, EIF3I, ILF2, VDAC2, CCT4, CCT5, CCT6A, HSPA9, HNRNPK, PGK1, GDI2, CCT8, TCP1, EIF3D, XRCC5, SLC25A3, EIF3H, HNRNPC, ATP5F1A, KARS1, G3BP1, PSMB1, HSPD1, NONO
25	CCT3, XRCC6, EIF3I, ILF2, VDAC2, CCT4, CCT5, CCT6A, HSPA9, HNRNPK, PGK1, GDI2, CCT8, TCP1, EIF3D, XRCC5, SLC25A3, EIF3H, HNRNPC, ATP5F1A, KARS1, G3BP1, PSMB1, ATP5PB, ATP5F1C
25	CCT3, XRCC6, EIF3I, ILF2, VDAC2, CCT4, CCT5, CCT6A, HSPA9, HNRNPK, PGK1, GDI2, CCT8, TCP1, EIF3D, XRCC5, SLC25A3, EIF3H, HNRNPC, EIF3M, EIF4H, RAN, PSMB1, HSPD1, NONO
25	CCT3, XRCC6, EIF3I, ILF2, VDAC2, CCT4, CCT5, CCT6A, HSPA9, HNRNPK, PGK1, GDI2, CCT8, TCP1, EIF3D, XRCC5, SLC25A3, EIF3H, HNRNPC, EIF3M, EIF4H, RAN, PSMB1, ATP5PB, ATP5F1C
25	CCT3, XRCC6, EIF3I, ILF2, VDAC2, CCT4, CCT5, CCT6A, HSPA9, HNRNPK, CCT2, XRCC5, TCP1, SLC25A3, ATP5F1A, HSPD1, CCT8, EIF3D, SERBP1, EIF3H, NONO, HNRNPC, HNRNPU, KARS1, G3BP1
25	CCT3, XRCC6, EIF3I, ILF2, VDAC2, CCT4, CCT5, CCT6A, HSPA9, HNRNPK, CCT2, XRCC5, TCP1, SLC25A3, ATP5F1A, HSPD1, CCT8, EIF3D, SERBP1, EIF3H, NONO, HNRNPC, PSMB1, RAN, YWHAE
25	CCT3, XRCC6, EIF3I, ILF2, VDAC2, CCT4, CCT5, CCT6A, HSPA9, HNRNPK, CCT2, XRCC5, TCP1, SLC25A3, ATP5F1A, HSPD1, CCT8, EIF3D, SERBP1, EIF3H, NONO, HNRNPC, PSMB1, KARS1, G3BP1
25	CCT3, XRCC6, EIF3I, ILF2, VDAC2, CCT4, CCT5, CCT6A, HSPA9, HNRNPK, CCT2, XRCC5, TCP1, SLC25A3, ATP5F1A, HSPD1, CCT8, EIF3D, SERBP1, EIF3H, NONO, EIF3L, HNRNPU, KARS1, G3BP1
25	CCT3, XRCC6, EIF3I, ILF2, VDAC2, CCT4, CCT5, CCT6A, HSPA9, HNRNPK, CCT2, XRCC5, TCP1, SLC25A3, ATP5F1A, HSPD1, CCT8, EIF3D, GDI2, EIF3H, NONO, HNRNPC, KARS1, G3BP1, HNRNPU
25	CCT3, XRCC6, EIF3I, ILF2, VDAC2, CCT4, CCT5, CCT6A, HSPA9, HNRNPK, CCT2, XRCC5, TCP1, SLC25A3, ATP5F1A, HSPD1, CCT8, EIF3D, GDI2, EIF3H, NONO, HNRNPC, KARS1, G3BP1, PSMB1
25	CCT3, XRCC6, EIF3I, ILF2, VDAC2, CCT4, CCT5, CCT6A, HSPA9, HNRNPK, CCT2, XRCC5, TCP1, SLC25A3, ATP5F1A, HSPD1, CCT8, EIF3D, GDI2, EIF3H, NONO, EIF3L, HNRNPU, KARS1, G3BP1
25	CCT3, XRCC6, EIF3I, ILF2, VDAC2, CCT4, CCT5, CCT6A, HSPA9, HNRNPK, CCT2, XRCC5, TCP1, SLC25A3, ATP5F1A, HSPD1, SLC25A5, SERBP1, EIF3D, EIF3H, NONO, HNRNPC, YWHAE, RAN, PSMB1
25	CCT3, XRCC6, EIF3I, ILF2, VDAC2, CCT4, CCT5, CCT6A, HSPA9, HNRNPK, CCT2, XRCC5, TCP1, SLC25A3, ATP5F1A, ATP5PB, EIF3D, ATP5F1C, HNRNPC, PSMB1, RAN, YWHAE, PARK7, PSMB4, SLC25A5
25	CCT3, XRCC6, EIF3I, ILF2, VDAC2, CCT4, CCT5, CCT6A, HSPA9, HNRNPK, CCT2, XRCC5, TCP1, SLC25A3, ATP5F1A, ATP5PB, EIF3D, ATP5F1C, HNRNPC, PSMB1, KARS1, EIF3H, CCT8, GDI2, G3BP1
25	CCT3, XRCC6, EIF3I, ILF2, VDAC2, CCT4, CCT5, CCT6A, HSPA9, HNRNPK, CCT2, XRCC5, TCP1, SLC25A3, EIF3M, EIF3D, CCT8, EIF3H, HNRNPC, HNRNPU, HSPD1, NONO, SERBP1, KARS1, G3BP1
25	CCT3, XRCC6, EIF3I, ILF2, VDAC2, CCT4, CCT5, CCT6A, HSPA9, HNRNPK, CCT2, XRCC5, TCP1, SLC25A3, EIF3M, EIF3D, CCT8, EIF3H, HNRNPC, HNRNPU, HSPD1, NONO, GDI2, KARS1, G3BP1
25	CCT3, XRCC6, EIF3I, ILF2, VDAC2, CCT4, CCT5, CCT6A, HSPA9, HNRNPK, CCT2, XRCC5, TCP1, SLC25A3, EIF3M, EIF3D, CCT8, EIF3H, HNRNPC, PSMB1, SERBP1, HSPD1, NONO, RAN, YWHAE
25	CCT3, XRCC6, EIF3I, ILF2, VDAC2, CCT4, CCT5, CCT6A, HSPA9, HNRNPK, CCT2, XRCC5, TCP1, SLC25A3, EIF3M, EIF3D, CCT8, EIF3H, HNRNPC, PSMB1, SERBP1, HSPD1, NONO, KARS1, G3BP1
25	CCT3, XRCC6, EIF3I, ILF2, VDAC2, CCT4, CCT5, CCT6A, HSPA9, HNRNPK, CCT2, XRCC5, TCP1, SLC25A3, EIF3M, EIF3D, CCT8, EIF3H, HNRNPC, PSMB1, ATP5PB, ATP5F1C, GDI2, KARS1, G3BP1
25	CCT3, XRCC6, EIF3I, ILF2, VDAC2, CCT4, CCT5, CCT6A, HSPA9, HNRNPK, CCT2, XRCC5, TCP1, SLC25A3, EIF3M, EIF3D, CCT8, EIF3H, HNRNPC, PSMB1, GDI2, HSPD1, NONO, KARS1, G3BP1
25	CCT3, XRCC6, EIF3I, ILF2, VDAC2, CCT4, CCT5, CCT6A, HSPA9, HNRNPK, CCT2, XRCC5, TCP1, SLC25A3, EIF3M, EIF3D, CCT8, EIF3H, EIF3L, HSPD1, NONO, SERBP1, HNRNPU, KARS1, G3BP1
25	CCT3, XRCC6, EIF3I, ILF2, VDAC2, CCT4, CCT5, CCT6A, HSPA9, HNRNPK, CCT2, XRCC5, TCP1, SLC25A3, EIF3M, EIF3D, CCT8, EIF3H, EIF3L, HSPD1, NONO, GDI2, HNRNPU, KARS1, G3BP1
25	CCT3, XRCC6, EIF3I, ILF2, COX4I1, EIF3H, RAN, HSPD1, SLC25A3, SERBP1, HSPA9, CCT4, CCT5, PSMB1, CCT6A, ATP5F1A, HNRNPC, EIF4A1, YWHAE, HNRNPK, ENO1, PGK1, EIF3K, SLC25A5, ATP5F1B
25	CCT3, XRCC6, EIF3I, ILF2, COX4I1, EIF3H, RAN, HSPD1, SLC25A3, SERBP1, HSPA9, CCT4, CCT5, PSMB1, CCT6A, ATP5F1A, HNRNPC, EIF4A1, YWHAE, HNRNPK, CNBP, PGK1, EIF3K, SLC25A5, ATP5F1B
25	CCT3, XRCC6, EIF3I, ILF2, HNRNPF, EIF3D, CCT4, XRCC5, HSPA9, HNRNPK, HADHA, KARS1, G3BP1, EIF3L, SLC25A3, PGK1, SERBP1, NONO, HNRNPU, TCP1, EIF3H, HSPD1, CCT6A, CCT8, ATP5F1A
25	CCT3, XRCC6, EIF3I, ILF2, HNRNPF, EIF3D, CCT4, XRCC5, HSPA9, HNRNPK, HADHA, KARS1, G3BP1, EIF3L, SLC25A3, PGK1, SERBP1, NONO, HNRNPU, TCP1, EIF3H, HSPD1, CCT6A, CCT8, EIF3M
25	CCT3, XRCC6, EIF3I, ILF2, HNRNPF, EIF3D, CCT4, XRCC5, HSPA9, HNRNPK, HADHA, KARS1, G3BP1, EIF3L, SLC25A3, PGK1, GDI2, TCP1, CCT8, EIF3H, CCT6A, ATP5F1A, HSPD1, HNRNPU, NONO
25	CCT3, XRCC6, EIF3I, ILF2, HNRNPF, EIF3D, CCT4, XRCC5, HSPA9, HNRNPK, HADHA, KARS1, G3BP1, EIF3L, SLC25A3, PGK1, GDI2, TCP1, CCT8, EIF3H, CCT6A, EIF3M, HSPD1, HNRNPU, NONO
25	CCT3, XRCC6, EIF3I, ILF2, HNRNPF, EIF3D, CCT4, XRCC5, HSPA9, HNRNPK, HADHA, KARS1, G3BP1, EIF3L, SLC25A3, CCT2, TCP1, EIF3H, CCT6A, CCT8, SERBP1, HSPD1, HNRNPU, NONO, ATP5F1A
25	CCT3, XRCC6, EIF3I, ILF2, HNRNPF, EIF3D, CCT4, XRCC5, HSPA9, HNRNPK, HADHA, KARS1, G3BP1, EIF3L, SLC25A3, CCT2, TCP1, EIF3H, CCT6A, CCT8, SERBP1, HSPD1, HNRNPU, NONO, EIF3M
25	CCT3, XRCC6, EIF3I, ILF2, HNRNPF, EIF3D, CCT4, XRCC5, HSPA9, HNRNPK, HADHA, KARS1, G3BP1, EIF3L, SLC25A3, CCT2, TCP1, EIF3H, CCT6A, CCT8, GDI2, ATP5F1A, HSPD1, HNRNPU, NONO
25	CCT3, XRCC6, EIF3I, ILF2, HNRNPF, EIF3D, CCT4, XRCC5, HSPA9, HNRNPK, HADHA, KARS1, G3BP1, EIF3L, SLC25A3, CCT2, TCP1, EIF3H, CCT6A, CCT8, GDI2, EIF3M, HSPD1, HNRNPU, NONO
25	CCT3, XRCC6, EIF3I, ILF2, HNRNPF, EIF3D, CCT4, XRCC5, HSPA9, HNRNPK, HNRNPC, CCT5, CCT6A, HNRNPU, SERBP1, HSPD1, EIF3H, SLC25A3, NONO, PGK1, ENO1, ATP5F1A, YWHAE, SLC25A5, TCP1
25	CCT3, XRCC6, EIF3I, ILF2, HNRNPF, EIF3D, CCT4, XRCC5, HSPA9, HNRNPK, HNRNPC, CCT5, CCT6A, HNRNPU, SERBP1, HSPD1, EIF3H, SLC25A3, NONO, PGK1, ENO1, ATP5F1A, YWHAE, CCT8, TCP1
25	CCT3, XRCC6, EIF3I, ILF2, HNRNPF, EIF3D, CCT4, XRCC5, HSPA9, HNRNPK, HNRNPC, CCT5, CCT6A, HNRNPU, SERBP1, HSPD1, EIF3H, SLC25A3, NONO, PGK1, CNBP, EIF3K, EIF4H, SLC25A5, KARS1
25	CCT3, XRCC6, EIF3I, ILF2, HNRNPF, EIF3D, CCT4, XRCC5, HSPA9, HNRNPK, HNRNPC, CCT5, CCT6A, HNRNPU, SERBP1, HSPD1, EIF3H, SLC25A3, NONO, PGK1, CNBP, EIF3K, ATP5F1A, SLC25A5, KARS1
25	CCT3, XRCC6, EIF3I, ILF2, HNRNPF, EIF3D, CCT4, XRCC5, HSPA9, HNRNPK, HNRNPC, CCT5, CCT6A, HNRNPU, SERBP1, HSPD1, EIF3H, SLC25A3, NONO, PGK1, CNBP, TCP1, CCT8, ATP5F1A, YWHAE
25	CCT3, XRCC6, EIF3I, ILF2, HNRNPF, EIF3D, CCT4, XRCC5, HSPA9, HNRNPK, HNRNPC, CCT5, CCT6A, HNRNPU, SERBP1, HSPD1, EIF3H, SLC25A3, NONO, PGK1, CNBP, TCP1, SLC25A5, ATP5F1A, YWHAE
25	CCT3, XRCC6, EIF3I, ILF2, HNRNPF, EIF3D, CCT4, XRCC5, HSPA9, HNRNPK, HNRNPC, CCT5, CCT6A, HNRNPU, SERBP1, HSPD1, EIF3H, SLC25A3, NONO, PGK1, CNBP, TCP1, SLC25A5, ATP5F1A, KARS1
25	CCT3, XRCC6, EIF3I, ILF2, HNRNPF, EIF3D, CCT4, XRCC5, HSPA9, HNRNPK, HNRNPC, CCT5, CCT6A, HNRNPU, SERBP1, HSPD1, EIF3H, SLC25A3, NONO, PGK1, CNBP, TCP1, SLC25A5, EIF4H, YWHAE
25	CCT3, XRCC6, EIF3I, ILF2, HNRNPF, EIF3D, CCT4, XRCC5, HSPA9, HNRNPK, HNRNPC, CCT5, CCT6A, HNRNPU, SERBP1, HSPD1, EIF3H, SLC25A3, NONO, PGK1, CNBP, TCP1, SLC25A5, EIF4H, KARS1
25	CCT3, XRCC6, EIF3I, ILF2, HNRNPF, EIF3D, CCT4, XRCC5, HSPA9, HNRNPK, HNRNPC, CCT5, CCT6A, HNRNPU, SERBP1, HSPD1, EIF3H, SLC25A3, NONO, CCT2, ATP5F1A, EIF4A1, ENO1, YWHAE, SLC25A5
25	CCT3, XRCC6, EIF3I, ILF2, HNRNPF, EIF3D, CCT4, XRCC5, HSPA9, HNRNPK, HNRNPC, CCT5, CCT6A, HNRNPU, SERBP1, HSPD1, EIF3H, SLC25A3, NONO, CCT2, ATP5F1A, EIF4A1, ENO1, YWHAE, CCT8
25	CCT3, XRCC6, EIF3I, ILF2, HNRNPF, EIF3D, CCT4, XRCC5, HSPA9, HNRNPK, HNRNPC, CCT5, CCT6A, HNRNPU, SERBP1, HSPD1, EIF3H, SLC25A3, NONO, CCT2, ATP5F1A, TCP1, CCT8, YWHAE, ENO1
25	CCT3, XRCC6, EIF3I, ILF2, HNRNPF, EIF3D, CCT4, XRCC5, HSPA9, HNRNPK, HNRNPC, CCT5, CCT6A, HNRNPU, SERBP1, HSPD1, EIF3H, SLC25A3, NONO, CCT2, ATP5F1A, TCP1, CCT8, KARS1, G3BP1
25	CCT3, XRCC6, EIF3I, ILF2, HNRNPF, EIF3D, CCT4, XRCC5, HSPA9, HNRNPK, HNRNPC, CCT5, CCT6A, HNRNPU, SERBP1, HSPD1, EIF3H, SLC25A3, NONO, CCT2, ATP5F1A, TCP1, SLC25A5, ENO1, YWHAE
25	CCT3, XRCC6, EIF3I, ILF2, HNRNPF, EIF3D, CCT4, XRCC5, HSPA9, HNRNPK, HNRNPC, CCT5, CCT6A, HNRNPU, SERBP1, HSPD1, EIF3H, SLC25A3, NONO, CCT2, EIF3M, CCT8, TCP1, KARS1, G3BP1
25	CCT3, XRCC6, EIF3I, ILF2, HNRNPF, EIF3D, CCT4, XRCC5, HSPA9, HNRNPK, HNRNPC, CCT5, CCT6A, HNRNPU, GDI2, EIF3H, SLC25A3, HSPD1, NONO, CCT8, TCP1, KARS1, G3BP1, PGK1, ATP5F1A
25	CCT3, XRCC6, EIF3I, ILF2, HNRNPF, EIF3D, CCT4, XRCC5, HSPA9, HNRNPK, HNRNPC, CCT5, CCT6A, HNRNPU, GDI2, EIF3H, SLC25A3, HSPD1, NONO, CCT8, TCP1, KARS1, G3BP1, CCT2, ATP5F1A
25	CCT3, XRCC6, EIF3I, ILF2, HNRNPF, EIF3D, CCT4, XRCC5, HSPA9, HNRNPK, HNRNPC, CCT5, CCT6A, HNRNPU, GDI2, EIF3H, SLC25A3, HSPD1, NONO, CCT8, TCP1, KARS1, G3BP1, CCT2, EIF3M
25	CCT3, XRCC6, EIF3I, ILF2, HNRNPF, EIF3D, CCT4, XRCC5, HSPA9, HNRNPK, HNRNPC, CCT5, CCT6A, PSMB1, PSMB4, YWHAE, SLC25A5, PGK1, ENO1, RAN, ATP5F1A, SLC25A3, HSPD1, TCP1, NONO
25	CCT3, XRCC6, EIF3I, ILF2, HNRNPF, EIF3D, CCT4, XRCC5, HSPA9, HNRNPK, HNRNPC, CCT5, CCT6A, PSMB1, PSMB4, YWHAE, SLC25A5, PGK1, ENO1, RAN, ATP5F1A, SLC25A3, HSPD1, TCP1, PARK7
25	CCT3, XRCC6, EIF3I, ILF2, HNRNPF, EIF3D, CCT4, XRCC5, HSPA9, HNRNPK, HNRNPC, CCT5, CCT6A, PSMB1, PSMB4, YWHAE, SLC25A5, PGK1, CNBP, STIP1, EIF4H, ATP5F1C, PARK7, ATP5PB, TCP1
25	CCT3, XRCC6, EIF3I, ILF2, HNRNPF, EIF3D, CCT4, XRCC5, HSPA9, HNRNPK, HNRNPC, CCT5, CCT6A, PSMB1, PSMB4, YWHAE, SLC25A5, PGK1, CNBP, STIP1, EIF4H, ATP5F1C, PARK7, ATP5PB, PSMD4
25	CCT3, XRCC6, EIF3I, ILF2, HNRNPF, EIF3D, CCT4, XRCC5, HSPA9, HNRNPK, HNRNPC, CCT5, CCT6A, PSMB1, PSMB4, YWHAE, SLC25A5, PGK1, CNBP, STIP1, EIF4H, ATP5F1C, PARK7, EIF3K, PSMD4
25	CCT3, XRCC6, EIF3I, ILF2, HNRNPF, EIF3D, CCT4, XRCC5, HSPA9, HNRNPK, HNRNPC, CCT5, CCT6A, PSMB1, PSMB4, YWHAE, SLC25A5, PGK1, CNBP, RAN, SLC25A3, EIF4H, EIF3K, HSPD1, PARK7
25	CCT3, XRCC6, EIF3I, ILF2, HNRNPF, EIF3D, CCT4, XRCC5, HSPA9, HNRNPK, HNRNPC, CCT5, CCT6A, PSMB1, PSMB4, YWHAE, SLC25A5, PGK1, CNBP, RAN, SLC25A3, EIF4H, EIF3K, ATP5F1C, PARK7
25	CCT3, XRCC6, EIF3I, ILF2, HNRNPF, EIF3D, CCT4, XRCC5, HSPA9, HNRNPK, HNRNPC, CCT5, CCT6A, PSMB1, PSMB4, YWHAE, SLC25A5, PGK1, CNBP, RAN, SLC25A3, EIF4H, TCP1, NONO, HSPD1
25	CCT3, XRCC6, EIF3I, ILF2, HNRNPF, EIF3D, CCT4, XRCC5, HSPA9, HNRNPK, HNRNPC, CCT5, CCT6A, PSMB1, PSMB4, YWHAE, SLC25A5, PGK1, CNBP, RAN, SLC25A3, EIF4H, TCP1, PARK7, HSPD1
25	CCT3, XRCC6, EIF3I, ILF2, HNRNPF, EIF3D, CCT4, XRCC5, HSPA9, HNRNPK, HNRNPC, CCT5, CCT6A, PSMB1, PSMB4, YWHAE, SLC25A5, PGK1, CNBP, RAN, SLC25A3, ATP5F1A, TCP1, NONO, HSPD1
25	CCT3, XRCC6, EIF3I, ILF2, HNRNPF, EIF3D, CCT4, XRCC5, HSPA9, HNRNPK, HNRNPC, CCT5, CCT6A, PSMB1, PSMB4, YWHAE, SLC25A5, PGK1, CNBP, RAN, SLC25A3, ATP5F1A, TCP1, PARK7, HSPD1
25	CCT3, XRCC6, EIF3I, ILF2, HNRNPF, EIF3D, CCT4, XRCC5, HSPA9, HNRNPK, HNRNPC, CCT5, CCT6A, PSMB1, PSMB4, YWHAE, SLC25A5, CCT2, ATP5F1A, RAN, SLC25A3, EIF4A1, HSPD1, NONO, ENO1
25	CCT3, XRCC6, EIF3I, ILF2, HNRNPF, EIF3D, CCT4, XRCC5, HSPA9, HNRNPK, HNRNPC, CCT5, CCT6A, PSMB1, PSMB4, YWHAE, SLC25A5, CCT2, ATP5F1A, RAN, SLC25A3, TCP1, NONO, HSPD1, ENO1
25	CCT3, XRCC6, EIF3I, ILF2, HNRNPF, EIF3D, CCT4, XRCC5, HSPA9, HNRNPK, HNRNPC, CCT5, CCT6A, PSMB1, PSMB4, YWHAE, SLC25A5, CCT2, ATP5F1A, RAN, SLC25A3, TCP1, PARK7, HSPD1, ENO1
25	CCT3, XRCC6, EIF3I, ILF2, HNRNPF, EIF3D, CCT4, XRCC5, HSPA9, HNRNPK, HNRNPC, CCT5, CCT6A, PSMB1, PSMB4, YWHAE, SLC25A5, CCT2, ATP5F1A, RAN, SLC25A3, TCP1, PARK7, ATP5PB, ATP5F1C
25	CCT3, XRCC6, EIF3I, ILF2, HNRNPF, EIF3D, CCT4, XRCC5, HSPA9, HNRNPK, HNRNPC, CCT5, CCT6A, PSMB1, CCT8, SERBP1, PGK1, ENO1, RAN, ATP5F1A, SLC25A3, HSPD1, YWHAE, PARK7, TCP1
25	CCT3, XRCC6, EIF3I, ILF2, HNRNPF, EIF3D, CCT4, XRCC5, HSPA9, HNRNPK, HNRNPC, CCT5, CCT6A, PSMB1, CCT8, SERBP1, PGK1, ENO1, RAN, ATP5F1A, SLC25A3, HSPD1, YWHAE, PARK7, EIF3K
25	CCT3, XRCC6, EIF3I, ILF2, HNRNPF, EIF3D, CCT4, XRCC5, HSPA9, HNRNPK, HNRNPC, CCT5, CCT6A, PSMB1, CCT8, SERBP1, PGK1, CNBP, EIF3K, EIF4H, PSMD4, STIP1, PARK7, ATP5F1C, YWHAE
25	CCT3, XRCC6, EIF3I, ILF2, HNRNPF, EIF3D, CCT4, XRCC5, HSPA9, HNRNPK, HNRNPC, CCT5, CCT6A, PSMB1, CCT8, SERBP1, PGK1, CNBP, EIF3K, EIF4H, PSMD4, STIP1, PARK7, ATP5F1C, KARS1
25	CCT3, XRCC6, EIF3I, ILF2, HNRNPF, EIF3D, CCT4, XRCC5, HSPA9, HNRNPK, HNRNPC, CCT5, CCT6A, PSMB1, CCT8, SERBP1, PGK1, CNBP, EIF3K, EIF4H, EIF3M, STIP1, NONO, KARS1, G3BP1
25	CCT3, XRCC6, EIF3I, ILF2, HNRNPF, EIF3D, CCT4, XRCC5, HSPA9, HNRNPK, HNRNPC, CCT5, CCT6A, PSMB1, CCT8, SERBP1, PGK1, CNBP, EIF3K, EIF4H, EIF3M, STIP1, ATP5F1C, YWHAE, PARK7
25	CCT3, XRCC6, EIF3I, ILF2, HNRNPF, EIF3D, CCT4, XRCC5, HSPA9, HNRNPK, HNRNPC, CCT5, CCT6A, PSMB1, CCT8, SERBP1, PGK1, CNBP, EIF3K, EIF4H, EIF3M, STIP1, ATP5F1C, KARS1, PARK7
25	CCT3, XRCC6, EIF3I, ILF2, HNRNPF, EIF3D, CCT4, XRCC5, HSPA9, HNRNPK, HNRNPC, CCT5, CCT6A, PSMB1, CCT8, SERBP1, PGK1, CNBP, EIF3K, EIF4H, EIF3M, STIP1, ATP5F1C, KARS1, G3BP1
25	CCT3, XRCC6, EIF3I, ILF2, HNRNPF, EIF3D, CCT4, XRCC5, HSPA9, HNRNPK, HNRNPC, CCT5, CCT6A, PSMB1, CCT8, SERBP1, PGK1, CNBP, EIF3K, EIF4H, EIF3M, SLC25A3, PARK7, KARS1, HSPD1
25	CCT3, XRCC6, EIF3I, ILF2, HNRNPF, EIF3D, CCT4, XRCC5, HSPA9, HNRNPK, HNRNPC, CCT5, CCT6A, PSMB1, CCT8, SERBP1, PGK1, CNBP, EIF3K, EIF4H, EIF3M, SLC25A3, PARK7, KARS1, ATP5F1C
25	CCT3, XRCC6, EIF3I, ILF2, HNRNPF, EIF3D, CCT4, XRCC5, HSPA9, HNRNPK, HNRNPC, CCT5, CCT6A, PSMB1, CCT8, SERBP1, PGK1, CNBP, EIF3K, ATP5F1A, SLC25A3, EIF3H, ATP5F1C, RAN, YWHAE
25	CCT3, XRCC6, EIF3I, ILF2, HNRNPF, EIF3D, CCT4, XRCC5, HSPA9, HNRNPK, HNRNPC, CCT5, CCT6A, PSMB1, CCT8, SERBP1, PGK1, CNBP, EIF3K, ATP5F1A, SLC25A3, EIF3H, ATP5F1C, KARS1, G3BP1
25	CCT3, XRCC6, EIF3I, ILF2, HNRNPF, EIF3D, CCT4, XRCC5, HSPA9, HNRNPK, HNRNPC, CCT5, CCT6A, PSMB1, CCT8, SERBP1, PGK1, CNBP, EIF3K, ATP5F1A, SLC25A3, PARK7, RAN, YWHAE, HSPD1
25	CCT3, XRCC6, EIF3I, ILF2, HNRNPF, EIF3D, CCT4, XRCC5, HSPA9, HNRNPK, HNRNPC, CCT5, CCT6A, PSMB1, CCT8, SERBP1, PGK1, CNBP, EIF3K, ATP5F1A, SLC25A3, PARK7, RAN, YWHAE, ATP5F1C
25	CCT3, XRCC6, EIF3I, ILF2, HNRNPF, EIF3D, CCT4, XRCC5, HSPA9, HNRNPK, HNRNPC, CCT5, CCT6A, PSMB1, CCT8, SERBP1, PGK1, CNBP, TCP1, STIP1, EIF3M, EIF4H, NONO, KARS1, G3BP1
25	CCT3, XRCC6, EIF3I, ILF2, HNRNPF, EIF3D, CCT4, XRCC5, HSPA9, HNRNPK, HNRNPC, CCT5, CCT6A, PSMB1, CCT8, SERBP1, PGK1, CNBP, TCP1, STIP1, EIF3M, EIF4H, ATP5F1C, YWHAE, PARK7
25	CCT3, XRCC6, EIF3I, ILF2, HNRNPF, EIF3D, CCT4, XRCC5, HSPA9, HNRNPK, HNRNPC, CCT5, CCT6A, PSMB1, CCT8, SERBP1, PGK1, CNBP, TCP1, STIP1, EIF3M, EIF4H, ATP5F1C, KARS1, PARK7
25	CCT3, XRCC6, EIF3I, ILF2, HNRNPF, EIF3D, CCT4, XRCC5, HSPA9, HNRNPK, HNRNPC, CCT5, CCT6A, PSMB1, CCT8, SERBP1, PGK1, CNBP, TCP1, STIP1, EIF3M, EIF4H, ATP5F1C, KARS1, G3BP1
25	CCT3, XRCC6, EIF3I, ILF2, HNRNPF, EIF3D, CCT4, XRCC5, HSPA9, HNRNPK, HNRNPC, CCT5, CCT6A, PSMB1, CCT8, SERBP1, PGK1, CNBP, TCP1, SLC25A3, EIF3H, ATP5F1A, ATP5F1C, RAN, YWHAE
25	CCT3, XRCC6, EIF3I, ILF2, HNRNPF, EIF3D, CCT4, XRCC5, HSPA9, HNRNPK, HNRNPC, CCT5, CCT6A, PSMB1, CCT8, SERBP1, PGK1, CNBP, TCP1, SLC25A3, EIF3H, ATP5F1A, ATP5F1C, KARS1, G3BP1
25	CCT3, XRCC6, EIF3I, ILF2, HNRNPF, EIF3D, CCT4, XRCC5, HSPA9, HNRNPK, HNRNPC, CCT5, CCT6A, PSMB1, CCT8, SERBP1, PGK1, CNBP, TCP1, SLC25A3, PARK7, RAN, YWHAE, HSPD1, ATP5F1A
25	CCT3, XRCC6, EIF3I, ILF2, HNRNPF, EIF3D, CCT4, XRCC5, HSPA9, HNRNPK, HNRNPC, CCT5, CCT6A, PSMB1, CCT8, SERBP1, PGK1, CNBP, TCP1, SLC25A3, PARK7, RAN, YWHAE, ATP5F1C, ATP5F1A
25	CCT3, XRCC6, EIF3I, ILF2, HNRNPF, EIF3D, CCT4, XRCC5, HSPA9, HNRNPK, HNRNPC, CCT5, CCT6A, PSMB1, CCT8, SERBP1, PGK1, CNBP, TCP1, SLC25A3, PARK7, KARS1, HSPD1, EIF4H, EIF3M
25	CCT3, XRCC6, EIF3I, ILF2, HNRNPF, EIF3D, CCT4, XRCC5, HSPA9, HNRNPK, HNRNPC, CCT5, CCT6A, PSMB1, CCT8, SERBP1, PGK1, CNBP, TCP1, SLC25A3, PARK7, KARS1, ATP5F1C, EIF4H, EIF3M
25	CCT3, XRCC6, EIF3I, ILF2, HNRNPF, EIF3D, CCT4, XRCC5, HSPA9, HNRNPK, HNRNPC, CCT5, CCT6A, PSMB1, CCT8, SERBP1, CCT2, EIF4A1, RAN, EIF3H, SLC25A3, HSPD1, NONO, YWHAE, EIF3M
25	CCT3, XRCC6, EIF3I, ILF2, HNRNPF, EIF3D, CCT4, XRCC5, HSPA9, HNRNPK, HNRNPC, CCT5, CCT6A, PSMB1, CCT8, SERBP1, CCT2, TCP1, SLC25A3, ATP5F1A, EIF3H, HSPD1, NONO, KARS1, G3BP1
25	CCT3, XRCC6, EIF3I, ILF2, HNRNPF, EIF3D, CCT4, XRCC5, HSPA9, HNRNPK, HNRNPC, CCT5, CCT6A, PSMB1, CCT8, SERBP1, CCT2, TCP1, SLC25A3, ATP5F1A, PARK7, RAN, YWHAE, HSPD1, ENO1
25	CCT3, XRCC6, EIF3I, ILF2, HNRNPF, EIF3D, CCT4, XRCC5, HSPA9, HNRNPK, HNRNPC, CCT5, CCT6A, PSMB1, CCT8, SERBP1, CCT2, TCP1, SLC25A3, EIF3M, EIF3H, HSPD1, NONO, RAN, YWHAE
25	CCT3, XRCC6, EIF3I, ILF2, HNRNPF, EIF3D, CCT4, XRCC5, HSPA9, HNRNPK, HNRNPC, CCT5, CCT6A, PSMB1, CCT8, SERBP1, CCT2, TCP1, SLC25A3, EIF3M, EIF3H, HSPD1, NONO, KARS1, G3BP1
25	CCT3, XRCC6, EIF3I, ILF2, HNRNPF, EIF3D, CCT4, XRCC5, HSPA9, HNRNPK, HNRNPC, CCT5, CCT6A, PSMB1, CCT8, DNAJA1, STIP1, CCT2, TCP1, EIF3M, ATP5F1C, ATP5PB, KARS1, GDI2, G3BP1
25	CCT3, XRCC6, EIF3I, ILF2, HNRNPF, EIF3D, CCT4, XRCC5, HSPA9, HNRNPK, HNRNPC, CCT5, CCT6A, PSMB1, CCT8, GDI2, EIF4A1, RAN, EIF3H, SLC25A3, HSPD1, NONO, PGK1, EIF4H, EIF3M
25	CCT3, XRCC6, EIF3I, ILF2, HNRNPF, EIF3D, CCT4, XRCC5, HSPA9, HNRNPK, HNRNPC, CCT5, CCT6A, PSMB1, CCT8, GDI2, TCP1, PGK1, STIP1, EIF3M, KARS1, EIF4H, G3BP1, ATP5PB, ATP5F1C
25	CCT3, XRCC6, EIF3I, ILF2, HNRNPF, EIF3D, CCT4, XRCC5, HSPA9, HNRNPK, HNRNPC, CCT5, CCT6A, PSMB1, CCT8, GDI2, TCP1, PGK1, EIF3H, SLC25A3, ATP5F1A, KARS1, G3BP1, HSPD1, NONO
25	CCT3, XRCC6, EIF3I, ILF2, HNRNPF, EIF3D, CCT4, XRCC5, HSPA9, HNRNPK, HNRNPC, CCT5, CCT6A, PSMB1, CCT8, GDI2, TCP1, PGK1, EIF3H, SLC25A3, ATP5F1A, KARS1, G3BP1, ATP5PB, ATP5F1C
25	CCT3, XRCC6, EIF3I, ILF2, HNRNPF, EIF3D, CCT4, XRCC5, HSPA9, HNRNPK, HNRNPC, CCT5, CCT6A, PSMB1, CCT8, GDI2, TCP1, PGK1, EIF3H, SLC25A3, EIF3M, EIF4H, RAN, HSPD1, NONO
25	CCT3, XRCC6, EIF3I, ILF2, HNRNPF, EIF3D, CCT4, XRCC5, HSPA9, HNRNPK, HNRNPC, CCT5, CCT6A, PSMB1, CCT8, GDI2, TCP1, PGK1, EIF3H, SLC25A3, EIF3M, EIF4H, RAN, ATP5PB, ATP5F1C
25	CCT3, XRCC6, EIF3I, ILF2, HNRNPF, EIF3D, CCT4, XRCC5, HSPA9, HNRNPK, HNRNPC, CCT5, CCT6A, PSMB1, CCT8, GDI2, TCP1, CCT2, EIF3H, SLC25A3, ATP5F1A, KARS1, G3BP1, HSPD1, NONO
25	CCT3, XRCC6, EIF3I, ILF2, HNRNPF, EIF3D, CCT4, XRCC5, HSPA9, HNRNPK, HNRNPC, CCT5, CCT6A, PSMB1, CCT8, GDI2, TCP1, CCT2, EIF3H, SLC25A3, ATP5F1A, KARS1, G3BP1, ATP5PB, ATP5F1C
25	CCT3, XRCC6, EIF3I, ILF2, HNRNPF, EIF3D, CCT4, XRCC5, HSPA9, HNRNPK, HNRNPC, CCT5, CCT6A, PSMB1, CCT8, GDI2, TCP1, CCT2, EIF3H, SLC25A3, EIF3M, KARS1, G3BP1, HSPD1, NONO
25	CCT3, XRCC6, EIF3I, ILF2, HNRNPF, EIF3D, CCT4, XRCC5, HSPA9, HNRNPK, HNRNPC, CCT5, CCT6A, PSMB1, CCT8, GDI2, TCP1, CCT2, EIF3H, SLC25A3, EIF3M, KARS1, G3BP1, ATP5PB, ATP5F1C
25	CCT3, XRCC6, EIF3I, ILF2, HNRNPF, EIF3D, CCT4, XRCC5, HSPA9, HNRNPK, HNRNPC, CCT5, CCT6A, PSMB1, CCT8, ATP5PB, ATP5F1C, TCP1, CNBP, PGK1, STIP1, EIF3M, EIF4H, YWHAE, PARK7
25	CCT3, XRCC6, EIF3I, ILF2, HNRNPF, EIF3D, CCT4, XRCC5, HSPA9, HNRNPK, HNRNPC, CCT5, CCT6A, PSMB1, CCT8, ATP5PB, ATP5F1C, TCP1, CNBP, PGK1, STIP1, EIF3M, EIF4H, KARS1, PARK7
25	CCT3, XRCC6, EIF3I, ILF2, HNRNPF, EIF3D, CCT4, XRCC5, HSPA9, HNRNPK, HNRNPC, CCT5, CCT6A, PSMB1, CCT8, ATP5PB, ATP5F1C, TCP1, CNBP, PGK1, STIP1, EIF3M, EIF4H, KARS1, G3BP1
25	CCT3, XRCC6, EIF3I, ILF2, HNRNPF, EIF3D, CCT4, XRCC5, HSPA9, HNRNPK, HNRNPC, CCT5, CCT6A, PSMB1, CCT8, ATP5PB, ATP5F1C, TCP1, CNBP, PGK1, SLC25A3, EIF3H, ATP5F1A, RAN, YWHAE
25	CCT3, XRCC6, EIF3I, ILF2, HNRNPF, EIF3D, CCT4, XRCC5, HSPA9, HNRNPK, HNRNPC, CCT5, CCT6A, PSMB1, CCT8, ATP5PB, ATP5F1C, TCP1, CNBP, PGK1, SLC25A3, EIF3H, ATP5F1A, KARS1, G3BP1
25	CCT3, XRCC6, EIF3I, ILF2, HNRNPF, EIF3D, CCT4, XRCC5, HSPA9, HNRNPK, HNRNPC, CCT5, CCT6A, PSMB1, CCT8, ATP5PB, ATP5F1C, TCP1, CNBP, PGK1, SLC25A3, PARK7, RAN, YWHAE, ATP5F1A
25	CCT3, XRCC6, EIF3I, ILF2, HNRNPF, EIF3D, CCT4, XRCC5, HSPA9, HNRNPK, HNRNPC, CCT5, CCT6A, PSMB1, CCT8, ATP5PB, ATP5F1C, TCP1, CNBP, PGK1, SLC25A3, PARK7, KARS1, EIF4H, EIF3M
25	CCT3, XRCC6, EIF3I, ILF2, HNRNPF, EIF3D, CCT4, XRCC5, HSPA9, HNRNPK, HNRNPC, CCT5, CCT6A, PSMB1, SLC25A5, SERBP1, YWHAE, PGK1, ENO1, RAN, ATP5F1A, SLC25A3, HSPD1, TCP1, PARK7
25	CCT3, XRCC6, EIF3I, ILF2, HNRNPF, EIF3D, CCT4, XRCC5, HSPA9, HNRNPK, HNRNPC, CCT5, CCT6A, PSMB1, SLC25A5, SERBP1, YWHAE, PGK1, CNBP, EIF3K, STIP1, EIF4H, PARK7, PSMD4, ATP5F1C
25	CCT3, XRCC6, EIF3I, ILF2, HNRNPF, EIF3D, CCT4, XRCC5, HSPA9, HNRNPK, HNRNPC, CCT5, CCT6A, PSMB1, SLC25A5, SERBP1, YWHAE, PGK1, CNBP, EIF3K, RAN, SLC25A3, EIF4H, EIF3H, ATP5F1C
25	CCT3, XRCC6, EIF3I, ILF2, HNRNPF, EIF3D, CCT4, XRCC5, HSPA9, HNRNPK, HNRNPC, CCT5, CCT6A, PSMB1, SLC25A5, SERBP1, YWHAE, PGK1, CNBP, EIF3K, RAN, SLC25A3, EIF4H, PARK7, HSPD1
25	CCT3, XRCC6, EIF3I, ILF2, HNRNPF, EIF3D, CCT4, XRCC5, HSPA9, HNRNPK, HNRNPC, CCT5, CCT6A, PSMB1, SLC25A5, SERBP1, YWHAE, PGK1, CNBP, EIF3K, RAN, SLC25A3, EIF4H, PARK7, ATP5F1C
25	CCT3, XRCC6, EIF3I, ILF2, HNRNPF, EIF3D, CCT4, XRCC5, HSPA9, HNRNPK, HNRNPC, CCT5, CCT6A, PSMB1, SLC25A5, SERBP1, YWHAE, PGK1, CNBP, TCP1, RAN, SLC25A3, EIF4H, EIF3H, ATP5F1C
25	CCT3, XRCC6, EIF3I, ILF2, HNRNPF, EIF3D, CCT4, XRCC5, HSPA9, HNRNPK, HNRNPC, CCT5, CCT6A, PSMB1, SLC25A5, SERBP1, YWHAE, PGK1, CNBP, TCP1, RAN, SLC25A3, EIF4H, PARK7, HSPD1
25	CCT3, XRCC6, EIF3I, ILF2, HNRNPF, EIF3D, CCT4, XRCC5, HSPA9, HNRNPK, HNRNPC, CCT5, CCT6A, PSMB1, SLC25A5, SERBP1, YWHAE, PGK1, CNBP, TCP1, RAN, SLC25A3, EIF4H, PARK7, ATP5F1C
25	CCT3, XRCC6, EIF3I, ILF2, HNRNPF, EIF3D, CCT4, XRCC5, HSPA9, HNRNPK, HNRNPC, CCT5, CCT6A, PSMB1, SLC25A5, SERBP1, YWHAE, PGK1, CNBP, TCP1, RAN, SLC25A3, ATP5F1A, EIF3H, ATP5F1C
25	CCT3, XRCC6, EIF3I, ILF2, HNRNPF, EIF3D, CCT4, XRCC5, HSPA9, HNRNPK, HNRNPC, CCT5, CCT6A, PSMB1, SLC25A5, SERBP1, YWHAE, PGK1, CNBP, TCP1, RAN, SLC25A3, ATP5F1A, PARK7, HSPD1
25	CCT3, XRCC6, EIF3I, ILF2, HNRNPF, EIF3D, CCT4, XRCC5, HSPA9, HNRNPK, HNRNPC, CCT5, CCT6A, PSMB1, SLC25A5, SERBP1, YWHAE, PGK1, CNBP, TCP1, RAN, SLC25A3, ATP5F1A, PARK7, ATP5F1C
25	CCT3, XRCC6, EIF3I, ILF2, HNRNPF, EIF3D, CCT4, XRCC5, HSPA9, HNRNPK, HNRNPC, CCT5, CCT6A, PSMB1, SLC25A5, SERBP1, YWHAE, CCT2, ATP5F1A, RAN, SLC25A3, ENO1, HSPD1, TCP1, PARK7
25	CCT3, XRCC6, EIF3I, ILF2, HNRNPF, EIF3D, CCT4, XRCC5, HSPA9, HNRNPK, HNRNPC, CCT5, CCT6A, PSMB1, SLC25A5, SERBP1, KARS1, CNBP, PGK1, EIF3K, EIF4H, HSPD1, SLC25A3, NONO, EIF3H
25	CCT3, XRCC6, EIF3I, ILF2, HNRNPF, EIF3D, CCT4, XRCC5, HSPA9, HNRNPK, HNRNPC, CCT5, CCT6A, PSMB1, SLC25A5, SERBP1, KARS1, CNBP, PGK1, EIF3K, EIF4H, ATP5F1C, PARK7, STIP1, PSMD4
25	CCT3, XRCC6, EIF3I, ILF2, HNRNPF, EIF3D, CCT4, XRCC5, HSPA9, HNRNPK, HNRNPC, CCT5, CCT6A, PSMB1, SLC25A5, SERBP1, KARS1, CNBP, PGK1, EIF3K, ATP5F1A, SLC25A3, EIF3H, HSPD1, NONO
25	CCT3, XRCC6, EIF3I, ILF2, HNRNPF, EIF3D, CCT4, XRCC5, HSPA9, HNRNPK, HNRNPC, CCT5, CCT6A, PSMB1, SLC25A5, SERBP1, KARS1, CNBP, PGK1, TCP1, SLC25A3, EIF4H, EIF3H, HSPD1, NONO
25	CCT3, XRCC6, EIF3I, ILF2, HNRNPF, EIF3D, CCT4, XRCC5, HSPA9, HNRNPK, HNRNPC, CCT5, CCT6A, PSMB1, SLC25A5, SERBP1, KARS1, CNBP, PGK1, TCP1, SLC25A3, ATP5F1A, EIF3H, HSPD1, NONO
25	CCT3, XRCC6, EIF3I, ILF2, HNRNPF, EIF3D, CCT4, XRCC5, HSPA9, HNRNPK, HNRNPC, CCT5, CCT6A, PSMB1, SLC25A5, ATP5PB, ATP5F1C, CNBP, PGK1, EIF3H, SLC25A3, RAN, YWHAE, TCP1, EIF4H
25	CCT3, XRCC6, EIF3I, ILF2, HNRNPF, EIF3D, CCT4, XRCC5, HSPA9, HNRNPK, HNRNPC, CCT5, CCT6A, PSMB1, SLC25A5, ATP5PB, ATP5F1C, CNBP, PGK1, EIF3H, SLC25A3, RAN, YWHAE, TCP1, ATP5F1A
25	CCT3, XRCC6, EIF3I, ILF2, HNRNPF, EIF3D, CCT4, XRCC5, HSPA9, HNRNPK, HNRNPC, CCT5, CCT6A, PSMB1, SLC25A5, ATP5PB, ATP5F1C, CNBP, PGK1, EIF3H, SLC25A3, RAN, YWHAE, ATP5F1B, ATP5F1A
25	CCT3, XRCC6, EIF3I, ILF2, HNRNPF, EIF3D, CCT4, XRCC5, HSPA9, HNRNPK, EIF3L, SLC25A3, PGK1, NONO, CCT5, HSPD1, CCT6A, ATP5F1A, EIF3H, SERBP1, EIF3K, HNRNPU, KARS1, CCT8, G3BP1
25	CCT3, XRCC6, EIF3I, ILF2, HNRNPF, EIF3D, CCT4, XRCC5, HSPA9, HNRNPK, EIF3L, SLC25A3, PGK1, NONO, CCT5, HSPD1, CCT6A, ATP5F1A, EIF3H, SERBP1, TCP1, HNRNPU, CCT8, YWHAE, ENO1
25	CCT3, XRCC6, EIF3I, ILF2, HNRNPF, EIF3D, CCT4, XRCC5, HSPA9, HNRNPK, EIF3L, SLC25A3, PGK1, NONO, CCT5, HSPD1, CCT6A, ATP5F1A, EIF3H, SERBP1, TCP1, HNRNPU, CCT8, KARS1, G3BP1
25	CCT3, XRCC6, EIF3I, ILF2, HNRNPF, EIF3D, CCT4, XRCC5, HSPA9, HNRNPK, EIF3L, SLC25A3, PGK1, NONO, CCT5, HSPD1, CCT6A, ATP5F1A, EIF3H, SERBP1, TCP1, HNRNPU, SLC25A5, ENO1, YWHAE
25	CCT3, XRCC6, EIF3I, ILF2, HNRNPF, EIF3D, CCT4, XRCC5, HSPA9, HNRNPK, EIF3L, SLC25A3, PGK1, NONO, CCT5, HSPD1, CCT6A, ATP5F1A, EIF3H, SERBP1, TCP1, RAN, ENO1, YWHAE, SLC25A5
25	CCT3, XRCC6, EIF3I, ILF2, HNRNPF, EIF3D, CCT4, XRCC5, HSPA9, HNRNPK, EIF3L, SLC25A3, PGK1, NONO, CCT5, HSPD1, CCT6A, ATP5F1A, EIF3H, SERBP1, TCP1, RAN, ENO1, YWHAE, CCT8
25	CCT3, XRCC6, EIF3I, ILF2, HNRNPF, EIF3D, CCT4, XRCC5, HSPA9, HNRNPK, EIF3L, SLC25A3, PGK1, NONO, CCT5, HSPD1, CCT6A, ATP5F1A, EIF3H, GDI2, CCT8, TCP1, HNRNPU, KARS1, G3BP1
25	CCT3, XRCC6, EIF3I, ILF2, HNRNPF, EIF3D, CCT4, XRCC5, HSPA9, HNRNPK, EIF3L, SLC25A3, PGK1, NONO, CCT5, HSPD1, CCT6A, EIF3M, EIF3H, CCT8, SERBP1, EIF3K, HNRNPU, EIF4A1, YWHAE
25	CCT3, XRCC6, EIF3I, ILF2, HNRNPF, EIF3D, CCT4, XRCC5, HSPA9, HNRNPK, EIF3L, SLC25A3, PGK1, NONO, CCT5, HSPD1, CCT6A, EIF3M, EIF3H, CCT8, SERBP1, EIF3K, HNRNPU, KARS1, G3BP1
25	CCT3, XRCC6, EIF3I, ILF2, HNRNPF, EIF3D, CCT4, XRCC5, HSPA9, HNRNPK, EIF3L, SLC25A3, PGK1, NONO, CCT5, HSPD1, CCT6A, EIF3M, EIF3H, CCT8, SERBP1, EIF3K, RAN, EIF4A1, YWHAE
25	CCT3, XRCC6, EIF3I, ILF2, HNRNPF, EIF3D, CCT4, XRCC5, HSPA9, HNRNPK, EIF3L, SLC25A3, PGK1, NONO, CCT5, HSPD1, CCT6A, EIF3M, EIF3H, CCT8, SERBP1, TCP1, HNRNPU, KARS1, G3BP1
25	CCT3, XRCC6, EIF3I, ILF2, HNRNPF, EIF3D, CCT4, XRCC5, HSPA9, HNRNPK, EIF3L, SLC25A3, PGK1, NONO, CCT5, HSPD1, CCT6A, EIF3M, EIF3H, CCT8, GDI2, TCP1, HNRNPU, KARS1, G3BP1
25	CCT3, XRCC6, EIF3I, ILF2, HNRNPF, EIF3D, CCT4, XRCC5, HSPA9, HNRNPK, EIF3L, SLC25A3, CCT2, CCT6A, CCT5, HSPD1, NONO, ATP5F1A, EIF4A1, HNRNPU, EIF3H, SERBP1, ENO1, YWHAE, CCT8
25	CCT3, XRCC6, EIF3I, ILF2, HNRNPF, EIF3D, CCT4, XRCC5, HSPA9, HNRNPK, EIF3L, SLC25A3, CCT2, CCT6A, CCT5, HSPD1, NONO, ATP5F1A, EIF4A1, HNRNPU, EIF3H, SERBP1, ENO1, YWHAE, SLC25A5
25	CCT3, XRCC6, EIF3I, ILF2, HNRNPF, EIF3D, CCT4, XRCC5, HSPA9, HNRNPK, EIF3L, SLC25A3, CCT2, CCT6A, CCT5, HSPD1, NONO, ATP5F1A, EIF4A1, RAN, ENO1, YWHAE, SERBP1, EIF3H, SLC25A5
25	CCT3, XRCC6, EIF3I, ILF2, HNRNPF, EIF3D, CCT4, XRCC5, HSPA9, HNRNPK, EIF3L, SLC25A3, CCT2, CCT6A, CCT5, HSPD1, NONO, ATP5F1A, EIF4A1, RAN, ENO1, YWHAE, SERBP1, EIF3H, CCT8
25	CCT3, XRCC6, EIF3I, ILF2, HNRNPF, EIF3D, CCT4, XRCC5, HSPA9, HNRNPK, EIF3L, SLC25A3, CCT2, CCT6A, CCT5, HSPD1, NONO, ATP5F1A, TCP1, EIF3H, SERBP1, CCT8, HNRNPU, YWHAE, ENO1
25	CCT3, XRCC6, EIF3I, ILF2, HNRNPF, EIF3D, CCT4, XRCC5, HSPA9, HNRNPK, EIF3L, SLC25A3, CCT2, CCT6A, CCT5, HSPD1, NONO, ATP5F1A, TCP1, EIF3H, SERBP1, CCT8, HNRNPU, KARS1, G3BP1
25	CCT3, XRCC6, EIF3I, ILF2, HNRNPF, EIF3D, CCT4, XRCC5, HSPA9, HNRNPK, EIF3L, SLC25A3, CCT2, CCT6A, CCT5, HSPD1, NONO, ATP5F1A, TCP1, EIF3H, SERBP1, CCT8, RAN, ENO1, YWHAE
25	CCT3, XRCC6, EIF3I, ILF2, HNRNPF, EIF3D, CCT4, XRCC5, HSPA9, HNRNPK, EIF3L, SLC25A3, CCT2, CCT6A, CCT5, HSPD1, NONO, ATP5F1A, TCP1, EIF3H, SERBP1, SLC25A5, ENO1, YWHAE, HNRNPU
25	CCT3, XRCC6, EIF3I, ILF2, HNRNPF, EIF3D, CCT4, XRCC5, HSPA9, HNRNPK, EIF3L, SLC25A3, CCT2, CCT6A, CCT5, HSPD1, NONO, ATP5F1A, TCP1, EIF3H, SERBP1, SLC25A5, ENO1, YWHAE, RAN
25	CCT3, XRCC6, EIF3I, ILF2, HNRNPF, EIF3D, CCT4, XRCC5, HSPA9, HNRNPK, EIF3L, SLC25A3, CCT2, CCT6A, CCT5, HSPD1, NONO, ATP5F1A, TCP1, EIF3H, GDI2, CCT8, HNRNPU, KARS1, G3BP1
[truncated: 34,196 more rows]

## Sheet: S4
Term	Overlap	P-value	Adjusted P-value	Odds Ratio	Combined Score	Genes
[truncated: 353 more rows]

## Sheet: S5
Gene name	Cluster id
AARS1	1
ACLY	1
CCT3	2
CCT8	2
COPA	1
[truncated: 3,296 more rows]

## Sheet: S6
Threshold	Global clustering coefficient	Average shortest path on largest connected component
[truncated: 9 more rows]
